# Supplementary material for: Prognostic value of gastric cancer‐associated gene signatures: Evidence based on a meta‐analysis using integrated bioinformatics methods
Source: J Cell Mol Med. 2018 Aug 22;22(11):5743–7. doi: 10.1111/jcmm.13823 (PMC6201382; doi:10.1111/jcmm.13823)
Supplement: Supplementary file 5 [file JCMM-22-5743-s005.xlsx]

## Sheet: Sheet1
Study	GEO accession	Tumor samples	Normal samples	Platform
1	GSE19826	12	15	Affymetrix Human Genome U133 Plus 2.0 Array
2	GSE33335	25	25	Affymetrix Human Exon 1.0 ST Array
3	GSE63089	45	45	Affymetrix Human Exon 1.0 ST Array
4	GSE27342	80	80	Affymetrix Human Exon 1.0 ST Array
5	GSE56807	5	5	Affymetrix Human Exon 1.0 ST Array
6	GSE54129	111	21	Affymetrix Human Genome U133 Plus 2.0 Array
7	GSE26942	205	12	Illumina HumanHT-12 V3.0 expression beadchip
8	GSE79973	10	10	Affymetrix Human Genome U133 Plus 2.0 Array
