# Supplementary material for: Prognostic value of gastric cancer‐associated gene signatures: Evidence based on a meta‐analysis using integrated bioinformatics methods
Source: J Cell Mol Med. 2018 Aug 22;22(11):5743–7. doi: 10.1111/jcmm.13823 (PMC6201382; doi:10.1111/jcmm.13823)
Supplement: Supplementary file 6 [file JCMM-22-5743-s006.xlsx]

## Sheet: GSE19826
Gene	logFC	AveExpr	t	P.Value	adj.P.Val	B
ATP4A	-6.21271	10.9975	-3.98982	0.000446952	0.0145533	-0.0307165
KCNE2	-5.66819	10.964	-4.58154	9.14689e-05	0.00758401	1.43823
ATP4B	-5.60847	12.042	-3.90098	0.000565643	0.016531	-0.248086
GIF	-5.51963	12.3298	-3.55996	0.00138243	0.0249869	-1.07014
CHIA	-5.28361	9.3437	-4.31683	0.000186556	0.00996091	0.777514
LIPF	-5.22795	13.1832	-3.64615	0.00110486	0.0222662	-0.864442
GKN1	-5.2247	12.8678	-3.75583	0.000829225	0.0195288	-0.600561
GKN2	-5.20192	12.6477	-3.44583	0.00185605	0.0290499	-1.33993
DPCR1	-4.69431	10.9075	-5.29144	1.34428e-05	0.00367914	3.21734
SOSTDC1	-4.50783	9.11049	-4.53692	0.000103169	0.00790578	1.32659
PGC	-4.49508	13.9315	-3.96944	0.000471806	0.0149248	-0.0806856
ESRRG	-4.21489	10.5001	-3.5893	0.00128108	0.0240947	-1.0003
FUT9	-4.20485	10.2843	-3.57413	0.00133254	0.0246241	-1.03643
SH3GL2	-4.16527	7.17079	-5.28256	1.37687e-05	0.00371809	3.19513
SST	-4.14809	10.4056	-3.77621	0.000786002	0.0191103	-0.551282
MFSD4A	-3.99579	12.1498	-4.88923	3.98345e-05	0.00545113	2.20954
PDILT	-3.96589	7.39335	-4.14589	0.000294909	0.0119456	0.353593
TRIM50	-3.92954	8.52076	-4.01186	0.000421529	0.0143002	0.0233728
CKM	-3.91322	6.73478	-4.16498	0.000280234	0.0115828	0.400813
ETNPPL	-3.90921	8.01747	-3.42024	0.00198209	0.0300488	-1.4
GRIA4	-3.89505	5.28921	-6.01728	1.92637e-06	0.00144222	5.01513
KCNJ16	-3.79865	9.34049	-3.45748	0.00180128	0.0286655	-1.31254
FBP2	-3.70915	7.71018	-3.99616	0.000439497	0.0144631	-0.0151812
CPA2	-3.66367	10.6116	-4.19648	0.000257591	0.0112678	0.478776
AZGP1	-3.62594	11.063	-4.39317	0.000151951	0.00913194	0.967618
VSIG1	-3.56214	12.0768	-4.85758	4.33931e-05	0.00578184	2.13013
LOC101926959	-3.56168	6.80136	-4.50878	0.000111301	0.00807951	1.25623
CXCL17	-3.48594	12.3226	-4.62788	8.07163e-05	0.00729798	1.55424
MT1M	-3.44441	9.94408	-3.83562	0.000672216	0.0176022	-0.407236
CCKBR	-3.44415	9.08158	-4.03606	0.00039525	0.0138897	0.0828425
PDIA2	-3.43689	8.90514	-4.1849	0.000265697	0.0113527	0.450102
TFF2	-3.40634	13.523	-3.66443	0.00105342	0.0217145	-0.820638
TMED6	-3.40505	10.1331	-4.30642	0.000191842	0.0100397	0.751633
IRX2	-3.39749	8.58408	-3.52413	0.00151681	0.0261446	-1.15516
GHRL	-3.36067	10.5232	-3.84941	0.000648203	0.0173674	-0.373712
CHGA	-3.34819	10.0767	-3.51444	0.00155526	0.0264472	-1.1781
CNTD1	-3.31934	7.59148	-4.24673	0.000225155	0.0106295	0.603354
CLIC6	-3.25523	12.1657	-4.51827	0.00010849	0.00803574	1.27995
MYRIP	-3.22006	8.64616	-4.61574	8.34035e-05	0.0073073	1.52386
COL2A1	-3.21072	7.90295	-3.83486	0.000673566	0.0176022	-0.409086
CAPN13	-3.18472	8.14014	-3.49384	0.0016402	0.0272431	-1.2268
MUC5AC	-3.1797	12.3596	-4.2084	0.000249502	0.0111404	0.508305
FAM167A-AS1	-3.16373	4.74144	-4.9487	3.39185e-05	0.00516505	2.35873
TPCN2	-3.14944	9.38863	-4.6503	7.59752e-05	0.00718328	1.6104
PSCA	-3.13922	12.1771	-3.62462	0.00116863	0.0229121	-0.915971
CCKAR	-3.07076	7.66007	-4.33066	0.000179756	0.00972866	0.811912
SCNN1G	-3.04519	7.07911	-3.69015	0.000984962	0.0209763	-0.75888
REG1A	-3.00975	13.1174	-3.15955	0.00383827	0.0426655	-2.00185
CA9	-3.00521	10.6099	-4.41543	0.000143119	0.00891156	1.02312
C16orf89	-2.99317	10.2686	-3.88814	0.000585177	0.0166139	-0.279401
SLC26A9	-2.9474	9.8496	-3.96486	0.000477576	0.0149975	-0.0919072
CAPN9	-2.93652	9.26409	-4.36445	0.000164153	0.00944487	0.896038
GUCA2B	-2.91429	5.6621	-3.73996	0.000864495	0.0198933	-0.638894
KLK11	-2.90267	10.1262	-5.12913	2.08307e-05	0.00436214	2.8111
ADGRG2	-2.90023	8.43305	-4.3384	0.000176053	0.00968913	0.831194
ANXA10	-2.90014	13.285	-3.08087	0.00466994	0.0475871	-2.1795
APLP1	-2.89202	7.90679	-4.20033	0.000254949	0.011225	0.488316
KCNJ15	-2.876	9.66276	-4.197	0.000257235	0.0112678	0.480053
CKMT2	-2.85904	9.08224	-4.07698	0.000354443	0.0129645	0.183552
PLCXD3	-2.85405	7.47301	-4.33921	0.000175671	0.00968913	0.833206
VSIG2	-2.84837	11.4046	-4.59519	8.81603e-05	0.00753344	1.4724
B3GAT1	-2.84461	6.4746	-3.39082	0.00213725	0.031412	-1.46886
CWH43	-2.81649	6.96843	-4.96731	3.22548e-05	0.00508085	2.4054
IRX3	-2.81078	9.64255	-3.14045	0.00402609	0.043735	-2.04516
DCAF12L1	-2.78143	5.85306	-4.61673	8.31813e-05	0.0073073	1.52633
DNER	-2.77886	8.28915	-4.53516	0.00010366	0.00790578	1.32218
PSAPL1	-2.77706	9.98706	-5.73799	4.05228e-06	0.00215976	4.32803
ALDH3A1	-2.75666	10.3264	-4.43936	0.000134189	0.00868282	1.08284
SCGB2A1	-2.72672	8.37534	-3.96343	0.000479393	0.0150064	-0.0954131
CNTN3	-2.71011	6.73871	-4.0473	0.000383601	0.0137263	0.110486
LINC01105	-2.6912	7.11968	-3.6149	0.00119859	0.0232025	-0.939209
KCNJ13	-2.67839	6.58313	-4.41871	0.00014186	0.00889505	1.0313
GATA5	-2.67607	7.20872	-3.81022	0.000718744	0.0180829	-0.4689
SLC1A2	-2.6696	8.56332	-4.92387	3.6273e-05	0.005238	2.29645
LINC01314	-2.64575	6.825	-4.03652	0.000394774	0.0138897	0.0839548
FAM3B	-2.63946	11.6331	-3.20119	0.00345753	0.0399917	-1.90703
RDH12	-2.61339	7.87108	-4.80799	4.96174e-05	0.00603068	2.00574
GPER1	-2.61264	8.37506	-3.87527	0.000605418	0.0167966	-0.310758
SLC2A12	-2.5954	8.84521	-4.27968	0.000206113	0.0102314	0.685176
ASB11	-2.58458	5.66995	-5.65726	5.02921e-06	0.00226348	4.1282
ZNF385B	-2.5461	8.80732	-3.87846	0.000600334	0.0167185	-0.302983
KIAA1324	-2.52974	11.7996	-3.5524	0.00140975	0.0252032	-1.08808
FNDC5	-2.52135	7.13649	-3.87455	0.000606566	0.0168054	-0.312505
UPK1B	-2.51647	7.8342	-3.30909	0.00263234	0.0344885	-1.65894
SLC16A7	-2.50358	10.3883	-4.6377	7.86038e-05	0.00718328	1.57884
SSTR1	-2.50253	9.46948	-4.62543	8.12514e-05	0.0073073	1.54811
GPR155	-2.48408	10.9928	-4.15516	0.000287691	0.0117847	0.376515
GUCA1C	-2.48393	5.59488	-3.05349	0.00499783	0.049304	-2.24085
CELA3B	-2.48171	6.55029	-3.7094	0.000936559	0.0205327	-0.712546
MAP7D2	-2.48155	8.28149	-3.09711	0.00448535	0.0465378	-2.14301
DRD5	-2.46958	8.18466	-4.33499	0.000177677	0.00972866	0.822687
LOC101928335	-2.46095	4.98236	-4.86226	4.28475e-05	0.00574695	2.14187
FBXL13	-2.45998	8.64038	-4.47337	0.000122445	0.00834975	1.16775
TCN1	-2.45623	12.2628	-4.08168	0.000350035	0.0128895	0.195122
CLCNKB	-2.44273	7.09338	-4.91929	3.67252e-05	0.005238	2.28495
AKR7A3	-2.43781	11.9356	-5.5818	6.15641e-06	0.00254461	3.94099
GRIA3	-2.40957	5.69358	-4.0275	0.000404358	0.014096	0.0617938
PLIN5	-2.40544	9.09529	-4.20035	0.000254933	0.011225	0.488373
NRG4	-2.39243	5.02127	-3.2911	0.00275532	0.0354329	-1.70054
SIGLEC11	-2.3762	8.83344	-3.52274	0.00152225	0.0262161	-1.15844
ANGPTL3	-2.37183	6.69144	-3.88368	0.000592115	0.0166727	-0.29027
FAM150B	-2.37011	7.81946	-4.07678	0.000354631	0.0129645	0.183063
VSTM2A	-2.36758	5.8098	-4.23937	0.000229642	0.0106977	0.585083
LIFR	-2.36507	10.5801	-4.83311	4.63595e-05	0.00593594	2.06876
CCBE1	-2.3578	6.87057	-4.19258	0.000260292	0.0112884	0.469121
PALM3	-2.35768	8.76233	-3.64296	0.00111409	0.0224068	-0.872082
SPINK2	-2.35568	7.00048	-3.89625	0.000572766	0.0165955	-0.259628
UGT2B15	-2.35191	9.98911	-3.21882	0.00330757	0.0391563	-1.86674
YIF1B	-2.34773	8.46299	-3.4038	0.00206739	0.0308101	-1.4385
MAL	-2.29209	9.53963	-4.14409	0.00029633	0.0119792	0.349145
LINC00982	-2.27442	9.1141	-3.99659	0.00043899	0.0144631	-0.0141159
AKR1B10	-2.27371	13.5994	-3.82255	0.000695766	0.0178186	-0.438967
SLC16A10	-2.27295	8.37827	-3.79632	0.000745519	0.0185491	-0.50259
ERO1B	-2.26933	9.76227	-4.48098	0.00011996	0.00829196	1.18676
B3GNT6	-2.26019	8.51282	-3.34195	0.00242122	0.0331331	-1.58272
MYOC	-2.23021	8.22789	-4.57456	9.3209e-05	0.00764276	1.42075
TMPRSS6	-2.22944	7.64324	-3.46859	0.00175049	0.0281715	-1.28636
HPGD	-2.20765	11.5698	-3.85472	0.000639188	0.0173068	-0.360801
PNLIPRP2	-2.20318	6.98752	-3.4105	0.00203221	0.030465	-1.42282
LINC00675	-2.19934	10.8638	-4.59365	8.8528e-05	0.00753344	1.46854
CHGB	-2.19279	7.02831	-3.64113	0.00111943	0.0224423	-0.87647
MUM1L1	-2.18607	6.22052	-3.88272	0.000593617	0.0166727	-0.292606
PAIP2B	-2.17398	8.9332	-4.42299	0.000140234	0.00882037	1.04199
GSTA3	-2.16778	7.23147	-3.38947	0.00214465	0.031452	-1.47202
PTPRZ1	-2.16179	9.05361	-4.15848	0.000285144	0.011714	0.384743
LOC101927391	-2.15447	6.79979	-3.1749	0.0036935	0.0417559	-1.96696
CA2	-2.148	13.7485	-4.60998	8.47125e-05	0.0073073	1.50941
PP7080	-2.14446	10.426	-4.76536	5.56768e-05	0.00626457	1.89881
ACADL	-2.14161	7.01818	-4.3401	0.000175253	0.00968913	0.835416
HDC	-2.13958	8.87099	-3.8841	0.000591462	0.0166727	-0.289252
ADTRP	-2.13882	11.1954	-4.64323	7.74387e-05	0.00718328	1.59269
GRK7	-2.13458	4.30607	-3.61174	0.00120848	0.0232877	-0.946756
HYAL1	-2.13439	9.01456	-5.49933	7.68207e-06	0.00263703	3.73595
CTSE	-2.12905	13.648	-3.12619	0.00417197	0.0444675	-2.07742
LINC00238	-2.12736	2.60111	-3.87945	0.000598764	0.0167185	-0.300567
ERBB4	-2.12448	6.19649	-3.70113	0.000957076	0.0206407	-0.732474
CCDC169	-2.12281	4.38853	-5.2651	1.44323e-05	0.00384602	3.15148
EPN3	-2.11046	9.49116	-4.09581	0.000337092	0.0126499	0.229956
CYP2C18	-2.10201	10.4053	-3.83371	0.000675602	0.0176327	-0.411867
C9orf66	-2.10097	4.93787	-4.37602	0.000159122	0.00927001	0.924881
FRMD1	-2.09328	5.9241	-5.33093	1.20856e-05	0.00349671	3.31602
BEX5	-2.09231	10.0644	-4.90336	3.8341e-05	0.00535532	2.245
ALDH1A1	-2.09219	12.8772	-3.65885	0.00106887	0.0218886	-0.834017
SPINK7	-2.08905	5.54806	-3.35171	0.00236178	0.03274	-1.56005
ODAM	-2.08763	9.27765	-3.44484	0.0018608	0.0290793	-1.34227
KIR2DS4	-2.08528	4.5801	-5.07226	2.42896e-05	0.00479229	2.66858
ASTN1	-2.07516	4.71806	-4.2829	0.000204342	0.0101934	0.69317
LOC284578	-2.06616	5.95829	-3.99253	0.000443752	0.0145191	-0.024081
MAST1	-2.03974	6.03258	-3.56049	0.00138051	0.0249869	-1.06886
KCNQ1DN	-2.03338	5.34699	-4.17146	0.000275421	0.0114941	0.41684
CARNS1	-2.03061	8.11209	-4.25795	0.000218483	0.0104427	0.631205
CSHL1	-2.03059	5.04429	-3.76739	0.000804436	0.0193194	-0.572625
PTGER3	-2.03014	9.61996	-4.28452	0.000203458	0.0101918	0.697182
ARX	-2.02564	6.48257	-3.39563	0.0021111	0.0312089	-1.45762
SCNN1B	-2.01794	7.32478	-3.48874	0.00166193	0.0274045	-1.23885
TMPRSS2	-1.99533	11.2119	-4.62407	8.15505e-05	0.0073073	1.5447
LOC400043	-1.98874	11.2753	-4.2097	0.000248634	0.0111404	0.51153
CNGB3	-1.98817	5.43243	-4.61091	8.44991e-05	0.0073073	1.51175
SMIM5	-1.98534	8.90257	-4.94334	3.44138e-05	0.00517488	2.34528
GATA6-AS1	-1.96774	10.7336	-3.90239	0.000563529	0.016531	-0.244632
APOBEC2	-1.96446	8.81969	-4.20983	0.00024855	0.0111404	0.511844
TMEM171	-1.95324	8.94188	-4.20355	0.000252765	0.0111774	0.496279
UBE2QL1	-1.95249	8.57467	-4.37919	0.000157771	0.00927001	0.932783
LINC01333	-1.93763	4.91852	-4.0132	0.000420034	0.0142974	0.0266556
ADH7	-1.9358	6.79505	-3.2665	0.00293246	0.0366612	-1.75727
LOC729296	-1.92562	3.63041	-4.49497	0.000115521	0.0082206	1.22172
TFF1	-1.92194	14.8145	-3.88791	0.000585537	0.0166139	-0.279967
LOC101929570	-1.91756	4.3844	-3.7504	0.00084114	0.0195985	-0.613691
PPP2R3A	-1.91723	10.4832	-4.83367	4.62897e-05	0.00593594	2.07016
RHD	-1.90744	5.59223	-3.45383	0.00181828	0.0287441	-1.32113
IL19	-1.89681	6.9124	-3.8889	0.000583998	0.0166139	-0.277541
SCGN	-1.89348	6.70035	-3.25875	0.00299054	0.0371808	-1.77511
WIPF3	-1.89226	9.73097	-5.12804	2.08921e-05	0.00436214	2.80837
MT1F	-1.89157	12.6159	-3.47563	0.00171903	0.027879	-1.26977
CKB	-1.88796	11.4697	-3.51772	0.00154214	0.0263241	-1.17034
LOC101927263	-1.88351	8.08214	-4.11809	0.000317634	0.0122768	0.284932
MT1G	-1.88302	12.8849	-3.28713	0.00278321	0.0355413	-1.70971
LDHD	-1.88206	7.13415	-4.42322	0.000140149	0.00882037	1.04256
IRS4	-1.87918	6.51633	-3.85265	0.000642682	0.0173285	-0.365827
TEX43	-1.87495	3.98664	-3.38452	0.00217196	0.0315336	-1.48357
LYPD6B	-1.8661	9.71425	-3.75111	0.00083958	0.0195985	-0.611983
DUOX1	-1.8586	8.84315	-3.88923	0.000583485	0.0166139	-0.27673
HOMER2	-1.85802	8.3802	-4.89219	3.95164e-05	0.00545113	2.21698
DUSP19	-1.85644	6.9028	-3.53541	0.00147319	0.025711	-1.12843
CA4	-1.85312	7.01163	-4.84119	4.53578e-05	0.00592666	2.08903
CYP4X1	-1.84958	9.2995	-3.49518	0.00163456	0.0272431	-1.22364
MAMDC2	-1.84703	8.61563	-3.36978	0.00225534	0.0321585	-1.51796
KLHDC7A	-1.83324	7.71513	-4.15853	0.000285111	0.011714	0.384851
PLAC8	-1.81137	12.444	-3.57171	0.00134093	0.0246834	-1.04218
LINC01520	-1.8092	5.09942	-3.54371	0.00144188	0.0255266	-1.10874
ACSM3	-1.79952	9.2293	-4.32995	0.000180094	0.00972866	0.810167
DGCR12	-1.79706	6.00986	-3.43892	0.00188927	0.0293207	-1.35616
PPARGC1A	-1.79657	8.0026	-3.52235	0.0015238	0.0262204	-1.15937
PCAT18	-1.78188	6.59963	-3.83869	0.000666795	0.0175122	-0.399775
RASSF6	-1.77607	10.8241	-4.44404	0.000132509	0.00868282	1.09452
SBSPON	-1.77553	8.95309	-4.33011	0.000180021	0.00972866	0.810545
IGFBP2	-1.75776	12.2608	-3.9875	0.000449724	0.0145602	-0.036425
CCDC110	-1.75637	6.26577	-3.1868	0.00358482	0.0409957	-1.93985
TPD52L1	-1.7543	10.9333	-4.31054	0.000189732	0.0100058	0.761877
TTC6	-1.7539	6.13775	-3.58287	0.00130263	0.0243153	-1.0156
PDGFD	-1.75201	10.6383	-4.43119	0.000137175	0.00880338	1.06243
SYTL5	-1.75196	9.64559	-3.42462	0.00195996	0.0298865	-1.38974
FAM189A2	-1.74729	9.15939	-4.90551	3.81188e-05	0.00535532	2.25039
RNASE1	-1.73607	13.5041	-4.22919	0.000235992	0.0108626	0.559832
IL12A-AS1	-1.72841	4.34363	-3.752	0.000837615	0.0195985	-0.609827
KCNQ5	-1.72211	4.58269	-3.06441	0.00486453	0.048569	-2.21641
SMIM24	-1.72074	11.0247	-3.21431	0.00334533	0.0394142	-1.87705
ECHDC3	-1.70864	9.55714	-3.49364	0.00164107	0.0272431	-1.22728
FMO6P	-1.7016	6.72243	-4.17092	0.000275817	0.0114941	0.415511
ALDH6A1	-1.69588	11.3063	-4.97745	3.13822e-05	0.00508085	2.43085
AVP	-1.6932	5.81963	-3.82427	0.000692633	0.0178019	-0.434808
RORC	-1.69224	8.82678	-3.4425	0.00187201	0.0292118	-1.34776
METTL7A	-1.68952	13.3401	-3.95038	0.00049627	0.015345	-0.127353
PNPLA7	-1.68606	6.35126	-3.08625	0.00460802	0.0472237	-2.16742
EDDM3A	-1.67819	4.89015	-3.29504	0.0027279	0.0352123	-1.69143
RAP1GAP	-1.677	10.5705	-3.61206	0.00120748	0.0232877	-0.946
SMIM6	-1.67311	9.4809	-5.50605	7.54457e-06	0.00263703	3.75268
LOC728175	-1.65992	6.22044	-3.28885	0.0027711	0.0355343	-1.70574
MYRF	-1.65973	11.4563	-4.97942	3.12158e-05	0.00508085	2.43579
SMIM11A	-1.65903	9.42516	-4.1304	0.000307362	0.0120453	0.315335
CLEC4G	-1.65681	5.68639	-3.70609	0.000944724	0.0205327	-0.720528
ZNF169	-1.64226	8.60927	-4.10328	0.00033044	0.0125642	0.248383
MGC10814	-1.64037	6.21888	-5.7849	3.57503e-06	0.00202063	4.44392
TMEM161B	-1.63793	10.7879	-4.56186	9.64577e-05	0.00779473	1.38897
PKIB	-1.63609	10.0789	-3.5704	0.0013455	0.0246834	-1.0453
HBE1	-1.63188	5.71611	-3.12965	0.00413608	0.0443451	-2.06959
BCL2L10	-1.63057	6.22838	-5.18972	1.76872e-05	0.00426451	2.96285
LOC101926913	-1.62634	5.24513	-3.07361	0.00475492	0.0480737	-2.19581
SEMA3B	-1.62573	5.28368	-3.25356	0.00303	0.0374872	-1.78704
ADAM28	-1.6246	11.109	-3.92509	0.000530664	0.0158939	-0.189194
PXMP2	-1.62427	11.1734	-4.64726	7.66011e-05	0.00718328	1.60278
MAJIN	-1.62375	5.86532	-3.28455	0.00280145	0.0357066	-1.71566
GCNT2	-1.62098	9.83838	-3.72404	0.000901341	0.0201266	-0.677292
LTB4R2	-1.62044	5.91339	-3.42332	0.00196646	0.0299449	-1.39277
CHRM3	-1.61867	9.69195	-3.6502	0.00109325	0.022115	-0.854739
RNASE4	-1.61375	11.6212	-4.88952	3.98031e-05	0.00545113	2.21027
CABP1	-1.60947	6.17017	-4.33196	0.000179126	0.00972866	0.815163
C11orf44	-1.60881	5.06637	-3.06487	0.00485905	0.0485603	-2.21539
GABRB3	-1.60275	8.47189	-3.58184	0.00130614	0.0243233	-1.01807
C8orf49	-1.59805	7.11033	-6.16114	1.31659e-06	0.00121204	5.36614
BHMT	-1.59753	6.59406	-3.37277	0.00223818	0.0319674	-1.51099
SH3RF2	-1.58993	9.74487	-3.52437	0.00151586	0.0261446	-1.15459
GPRC5C	-1.58446	10.7242	-4.77969	5.35619e-05	0.00626457	1.93475
ARHGEF37	-1.58399	9.91979	-4.3113	0.000189346	0.0100058	0.763762
SEMA3D	-1.58353	5.9292	-3.36831	0.00226378	0.0321902	-1.52137
IFNL2	-1.58125	6.97054	-3.67642	0.00102095	0.0213408	-0.791865
PLA2G1B	-1.58075	7.05775	-3.49293	0.00164408	0.0272708	-1.22896
PDX1	-1.57546	5.29123	-3.04804	0.00506568	0.0495092	-2.25303
SULT1B1	-1.57526	8.9442	-4.71379	6.40013e-05	0.00668153	1.76952
HOXC5	-1.57326	6.3244	-3.88668	0.000587439	0.0166397	-0.282958
CDH2	-1.57159	7.88014	-3.07594	0.00472751	0.0478971	-2.19058
AOX2P	-1.56327	4.60487	-3.33973	0.00243496	0.0332537	-1.58788
DUSP21	-1.56295	4.75481	-3.19978	0.00346984	0.0400755	-1.91025
RGN	-1.56267	8.82156	-3.85491	0.000638857	0.0173068	-0.360324
SCN3A	-1.5553	7.09454	-3.38704	0.00215798	0.0315109	-1.47767
KLF15	-1.55423	9.56024	-4.85488	4.37099e-05	0.00578599	2.12338
B4GALNT3	-1.55285	9.82565	-4.09397	0.000338747	0.0126499	0.225427
MT1HL1	-1.55093	13.3355	-3.25727	0.00300175	0.0372515	-1.77852
SERTM1	-1.54568	6.04792	-4.19335	0.000259759	0.0112884	0.471016
PON3	-1.5424	7.97139	-3.28729	0.00278208	0.0355413	-1.70934
GRIP2	-1.54126	7.9909	-3.82913	0.000683815	0.0177328	-0.423002
C15orf65	-1.54032	8.8471	-5.70779	4.39305e-06	0.00216965	4.25334
CYSTM1	-1.53857	14.7981	-4.54842	0.000100018	0.00786968	1.35535
GATA4	-1.53785	9.56564	-4.32647	0.000181786	0.00979176	0.801509
PBLD	-1.52831	11.7566	-3.79789	0.000742453	0.0185183	-0.498794
RAP1GAP2	-1.5265	10.3012	-4.45805	0.000127602	0.00858577	1.1295
TMEM27	-1.52006	7.02659	-3.3132	0.002605	0.034326	-1.64942
CYP3A5	-1.51697	11.9916	-4.40251	0.000148179	0.00906667	0.990916
SATB2-AS1	-1.51639	5.06978	-3.32165	0.00254967	0.033995	-1.62985
ARHGEF33	-1.51153	5.45675	-3.07339	0.00475743	0.0480737	-2.19628
KIAA1958	-1.50811	8.47203	-3.56322	0.0013708	0.0249665	-1.06239
DPT	-1.50463	9.63985	-3.71255	0.000928886	0.0204576	-0.70498
ADHFE1	-1.50305	9.08867	-4.3949	0.000151246	0.00913194	0.971926
ST6GALNAC1	-1.5008	11.3134	-3.3755	0.0022226	0.0318717	-1.50461
TCEAL2	-1.49832	8.93444	-3.13618	0.0040692	0.0439304	-2.05482
CYP2S1	-1.49597	9.99102	-3.98016	0.000458573	0.0146597	-0.0544184
LOC101929526	-1.494	5.64305	-3.1418	0.00401255	0.0437009	-2.04211
ASXL3	-1.49351	7.4945	-3.63273	0.00114422	0.0226971	-0.896588
TMEM56	-1.49209	8.61083	-3.27624	0.00286104	0.0360498	-1.73482
GPT2	-1.48891	8.92894	-3.73105	0.000884919	0.0200025	-0.660377
SOWAHA	-1.48472	8.67038	-3.38494	0.00216963	0.0315336	-1.48259
SLC4A4	-1.47775	10.5317	-3.33352	0.00247378	0.0335575	-1.6023
ATP8A1	-1.47541	9.9326	-3.59527	0.00126136	0.0239172	-0.986065
SOX9-AS1	-1.46737	6.98111	-3.37552	0.00222248	0.0318717	-1.50457
FA2H	-1.46607	10.775	-4.94074	3.46561e-05	0.00517488	2.33877
EPHB3	-1.46519	10.3375	-3.98714	0.000450146	0.0145602	-0.0372907
AVPR1B	-1.46236	6.93652	-3.41535	0.00200707	0.0302349	-1.41145
COBLL1	-1.4571	10.9655	-4.54371	0.000101298	0.00786968	1.34356
PP12613	-1.45589	3.64691	-3.15031	0.00392804	0.0431191	-2.02281
RNLS	-1.4558	8.66166	-4.04825	0.000382634	0.0137263	0.112818
ZNF793-AS1	-1.4522	6.84629	-3.1098	0.00434589	0.0455576	-2.11441
ZNF85	-1.44723	9.09072	-4.15119	0.000290758	0.0118489	0.366705
ENPP6	-1.4442	5.89701	-3.2458	0.00308999	0.0378594	-1.80487
LOC100506860	-1.44066	6.22771	-3.5503	0.00141746	0.0253156	-1.09308
DGKD	-1.43915	10.6815	-4.68524	6.91331e-05	0.00691636	1.69796
MRGPRG-AS1	-1.43687	6.29017	-3.93551	0.000516225	0.0156401	-0.163737
KRTAP2-1	-1.43235	2.85683	-3.54571	0.0014344	0.0254665	-1.10397
ANO5	-1.42981	8.21698	-4.20963	0.00024868	0.0111404	0.511359
PTPRT	-1.42932	4.72543	-3.16575	0.00377911	0.0422863	-1.98775
C9orf152	-1.42923	10.6246	-3.71409	0.000925133	0.0204326	-0.701257
RPS6KA6	-1.42867	6.76359	-3.77401	0.000790574	0.0191525	-0.556623
ACKR4	-1.426	8.6317	-3.7302	0.000886902	0.0200208	-0.662437
C1orf116	-1.42516	11.1011	-4.28692	0.000202151	0.0101918	0.703151
BPIFA3	-1.42123	6.02803	-3.46206	0.00178017	0.0284561	-1.30175
UBL3	-1.41716	11.7876	-4.96608	3.23621e-05	0.00508085	2.40232
C10orf62	-1.41291	6.4105	-3.85842	0.000632967	0.0172305	-0.351786
IP6K3	-1.41233	5.97951	-3.36001	0.00231227	0.0324817	-1.54072
ZNF57	-1.41138	9.64563	-5.95891	2.24917e-06	0.00146943	4.87212
ZBED3-AS1	-1.40871	6.00275	-3.23002	0.00321546	0.0387175	-1.84107
CTH	-1.40674	8.96814	-4.41143	0.000144667	0.00891156	1.01315
FMO5	-1.40654	9.82455	-4.05062	0.000380233	0.0137026	0.118636
RAB26	-1.40639	8.82509	-3.20528	0.00342216	0.0398805	-1.89768
MT1E	-1.4063	13.553	-3.17157	0.00372444	0.0419761	-1.97453
CYB5R1	-1.40613	11.7895	-4.02619	0.000405765	0.014096	0.0585845
MRPL45P2	-1.40565	5.77474	-3.9886	0.00044841	0.0145602	-0.0337236
GPRC5B	-1.40433	10.9847	-4.47616	0.000121527	0.00834332	1.17473
OXCT1	-1.40071	11.0082	-5.42218	9.45297e-06	0.00294549	3.54375
FOXN4	-1.3987	6.1405	-3.60867	0.00121816	0.023392	-0.954078
RDH8	-1.39631	5.87009	-3.22292	0.00327359	0.039	-1.85735
DOC2B	-1.39561	5.37376	-3.76663	0.000806049	0.0193194	-0.574468
SLC6A13	-1.39469	5.76843	-3.25305	0.00303392	0.0374956	-1.78821
PLLP	-1.38901	11.3283	-4.3079	0.000191081	0.0100258	0.755313
LOC101928881	-1.38749	8.34722	-4.69249	6.7793e-05	0.00691636	1.71612
FAM20A	-1.38337	8.35855	-4.4883	0.000117617	0.00824256	1.20505
PAQR5	-1.37949	9.57163	-3.31984	0.00256141	0.0340599	-1.63404
NKX2-3	-1.37904	7.51287	-3.42735	0.00194624	0.0297936	-1.38332
TMEM220	-1.37827	9.36074	-5.15709	1.93158e-05	0.00436214	2.88115
COL4A5	-1.37816	9.78628	-3.9284	0.000526034	0.0158343	-0.181108
FABP3	-1.37785	7.36417	-3.42116	0.0019774	0.0300212	-1.39784
HHIP	-1.37478	8.85367	-3.27425	0.00287549	0.0361274	-1.73941
ANG	-1.3736	10.806	-4.11148	0.000323284	0.0124241	0.268627
PACRG	-1.37296	6.90847	-4.62126	8.21704e-05	0.0073073	1.53767
PHYHD1	-1.37146	8.6561	-4.08489	0.000347044	0.0128495	0.203056
INSIG1	-1.36838	11.0276	-4.14098	0.000298798	0.011982	0.341473
ADA	-1.35996	10.5386	-3.79129	0.000755451	0.01865	-0.514778
RNF212B	-1.35745	6.65802	-3.24625	0.00308644	0.0378388	-1.80383
PRDM16	-1.3569	9.32936	-3.21747	0.00331877	0.0392153	-1.86981
PKP1	-1.35618	5.42274	-3.38983	0.00214268	0.0314461	-1.47118
ZBTB7C	-1.35618	9.49498	-3.27955	0.00283718	0.0359583	-1.7272
AMPD1	-1.35545	8.22737	-3.12174	0.00421854	0.0447086	-2.08748
RASSF10	-1.35307	8.18065	-4.02157	0.000410788	0.0141251	0.0472182
MYL1	-1.34856	4.44707	-3.53523	0.00147388	0.025711	-1.12885
FGD4	-1.34709	11.5991	-4.46526	0.00012515	0.00844889	1.14749
LOC283194	-1.33797	5.16217	-3.98146	0.000456989	0.0146597	-0.0512239
FLJ33534	-1.33725	6.19663	-3.78602	0.00076599	0.0188272	-0.527535
LCN6	-1.33492	6.33048	-3.42263	0.00196999	0.029968	-1.3944
TOX	-1.33475	9.24814	-4.00997	0.000423649	0.0143241	0.0187392
KIAA0895	-1.33407	8.7447	-3.37949	0.00220005	0.0317088	-1.4953
CMTM4	-1.3333	11.9603	-4.61682	8.31609e-05	0.0073073	1.52656
IL1R2	-1.33211	11.0203	-3.07976	0.00468288	0.0476835	-2.182
GRM5	-1.32975	4.93205	-3.34288	0.00241553	0.0330775	-1.58057
SLC41A2	-1.3292	10.4716	-4.92998	3.56797e-05	0.00523638	2.31176
NR2E3	-1.32732	6.06437	-3.16078	0.00382645	0.0425808	-1.99905
SLC29A2	-1.32461	7.04591	-3.14064	0.0040242	0.043735	-2.04474
KIT	-1.3215	10.0442	-3.6499	0.00109412	0.022115	-0.855468
UTY	-1.32053	7.21601	-3.22204	0.00328083	0.0390347	-1.85936
LYPD5	-1.31715	6.68098	-3.08663	0.00460366	0.0472091	-2.16657
MAP3K10	-1.31326	5.6896	-3.89332	0.000577208	0.0166139	-0.266754
LOC100129516	-1.31101	4.40109	-3.53273	0.00148344	0.0258119	-1.13478
ACPT	-1.30866	8.94583	-3.32359	0.0025371	0.0339731	-1.62535
ACVR2B-AS1	-1.30838	6.46042	-3.10909	0.00435359	0.0456148	-2.11602
CAB39L	-1.30239	9.21463	-4.4522	0.000129631	0.00860791	1.11488
XK	-1.30216	9.99554	-3.26247	0.00296253	0.0369459	-1.76655
IGFALS	-1.30128	7.8152	-3.68755	0.000991666	0.0210306	-0.765115
ENPP5	-1.30077	8.64683	-3.21958	0.00330124	0.0391338	-1.865
STX12	-1.30069	12.0648	-5.0024	2.93362e-05	0.00507817	2.49342
LOC102724156	-1.29597	7.04713	-3.30528	0.00265794	0.0345515	-1.66776
AGXT	-1.29202	4.70072	-4.22542	0.000238387	0.0109479	0.550487
BNIP3	-1.29066	10.6521	-3.20944	0.00338653	0.0397608	-1.88818
SLC25A4	-1.2866	10.9903	-4.22275	0.000240096	0.0109767	0.543874
CGNL1	-1.28345	9.78515	-3.5002	0.00161352	0.0270519	-1.21178
ECI2	-1.28269	11.6146	-3.40432	0.00206461	0.0307913	-1.43727
RAB11FIP2	-1.28243	11.4085	-4.13026	0.000307481	0.0120453	0.314978
GULP1	-1.27807	11.5684	-3.73299	0.000880443	0.0200025	-0.655712
ANKRD22	-1.27732	11.444	-4.5467	0.000100482	0.00786968	1.35106
RND1	-1.27718	8.58951	-5.54368	6.81945e-06	0.00258979	3.84628
SCIN	-1.26877	8.18312	-3.05862	0.00493482	0.0488728	-2.22938
VRTN	-1.26809	5.35567	-3.24927	0.00306306	0.0376486	-1.79691
PM20D1	-1.26629	7.15644	-3.44729	0.00184908	0.0290271	-1.33649
DHRS7	-1.26611	12.1177	-4.5613	9.66018e-05	0.00779473	1.38759
RGMB	-1.26277	11.2119	-3.1158	0.0042814	0.0451686	-2.10087
TSPAN16	-1.26128	5.78558	-3.37323	0.00223556	0.0319674	-1.50992
GALNT5	-1.25882	8.76656	-4.09014	0.000342222	0.0127381	0.215989
OASL	-1.25812	9.55923	-3.81158	0.00071618	0.0180633	-0.465608
GRAMD1C	-1.2566	8.63714	-4.00778	0.000426126	0.0143502	0.013355
RAB27B	-1.25613	12.1926	-3.62286	0.00117399	0.0229558	-0.920175
MPC1	-1.25513	11.5744	-5.04509	2.61398e-05	0.00489981	2.60046
NNT	-1.2543	10.7097	-4.31518	0.000187385	0.00996091	0.773406
LINC01304	-1.24713	5.60067	-3.23465	0.00317818	0.0383826	-1.83046
ARHGEF28	-1.24332	9.37438	-4.37529	0.000159438	0.00927001	0.923046
ANKRD29	-1.24115	9.23539	-3.46812	0.00175263	0.0281715	-1.28749
IQGAP2	-1.23671	11.5266	-3.99638	0.000439233	0.0144631	-0.0146268
GPX3	-1.23621	12.0677	-3.7569	0.000826914	0.0195203	-0.597992
HTR1E	-1.23565	7.15068	-3.20183	0.00345199	0.0399801	-1.90557
HMGN5	-1.23406	7.83461	-3.64576	0.001106	0.0222662	-0.865386
GHR	-1.23284	8.46386	-3.74814	0.000846136	0.0196523	-0.619141
DPEP3	-1.22928	5.53711	-3.15685	0.0038643	0.0427904	-2.00798
CNGA1	-1.22018	6.75992	-3.51459	0.00155464	0.0264472	-1.17774
ALAD	-1.21954	10.5753	-4.53338	0.000104158	0.00790578	1.31774
CYP3A43	-1.21933	7.4043	-3.6163	0.00119423	0.0231827	-0.935869
PELI2	-1.21659	9.71848	-5.29727	1.3233e-05	0.00367914	3.23192
PPFIBP2	-1.21399	10.8995	-5.01115	2.86504e-05	0.00506413	2.51537
WASF3	-1.21195	8.96431	-3.41879	0.00198948	0.0301115	-1.4034
NCAM1	-1.21108	8.98764	-3.32635	0.00251936	0.0338809	-1.61895
PTPRN2	-1.20945	10.233	-3.95792	0.000486452	0.0151804	-0.108908
RNF128	-1.2073	11.3217	-3.75276	0.000835948	0.0195985	-0.607993
AKNAD1	-1.20706	4.11337	-3.06102	0.00490558	0.0488002	-2.22401
NOSTRIN	-1.20654	10.4755	-3.77099	0.000796871	0.0192384	-0.563926
PADI1	-1.19965	8.22305	-3.44873	0.00184227	0.0289911	-1.33312
TMEM116	-1.19515	9.76436	-4.26125	0.000216561	0.0104128	0.639386
RAB11B-AS1	-1.19282	8.2392	-3.66634	0.00104818	0.021662	-0.816055
LRRC66	-1.19233	8.08001	-3.13988	0.00403176	0.0437361	-2.04644
PTGDR2	-1.19225	7.55363	-3.15813	0.00385197	0.0427006	-2.00508
PPP4R4	-1.1857	5.77516	-3.16801	0.00375779	0.0421875	-1.98262
NTN4	-1.18325	10.3989	-3.89159	0.000579863	0.0166139	-0.270987
CCDC159	-1.17683	8.17454	-3.64243	0.00111564	0.0224157	-0.873358
MLK4	-1.17621	10.0609	-3.95653	0.000488238	0.0152127	-0.112291
SERPINI1	-1.17598	9.52717	-3.72863	0.00089056	0.0200406	-0.666223
SELENBP1	-1.17591	11.5441	-3.43393	0.00191365	0.0295857	-1.36788
AKR1C3	-1.17545	13.4216	-3.65589	0.00107715	0.0219692	-0.841102
RNF144A-AS1	-1.1748	7.88751	-4.75976	5.65253e-05	0.00629015	1.88478
DIAPH3	-1.1734	9.90973	-4.03997	0.000391164	0.0138501	0.0924441
C1orf210	-1.17151	8.89341	-4.80902	4.94789e-05	0.00603068	2.00833
TRIM65	-1.16969	8.43166	-3.59004	0.00127859	0.0240947	-0.998515
TMEM100	-1.16953	9.3566	-3.525	0.00151337	0.0261446	-1.15308
TMEM92	-1.16802	9.17588	-4.67991	7.01359e-05	0.00692909	1.68459
RIMS3	-1.16484	7.98182	-3.10419	0.00440701	0.0460791	-2.12706
RSPH6A	-1.16478	6.48383	-3.21212	0.00336378	0.0395707	-1.88205
RAB27A	-1.163	12.1507	-4.73632	6.02224e-05	0.00647058	1.82599
LINGO2	-1.16063	7.44401	-3.76467	0.000810197	0.0193502	-0.579194
LOC100240734	-1.15908	7.05558	-3.05862	0.00493477	0.0488728	-2.22937
SERPINA2	-1.15707	3.51375	-3.10237	0.00442703	0.0462168	-2.13116
ID4	-1.1529	11.1338	-3.5589	0.00138624	0.0250227	-1.07266
LOC100507281	-1.15174	9.58407	-4.5485	9.99963e-05	0.00786968	1.35556
ETFRF1	-1.1517	11.3127	-4.02882	0.000402943	0.014096	0.0650304
ESRRB	-1.15143	6.58649	-3.28725	0.00278236	0.0355413	-1.70943
MASP1	-1.15047	6.18795	-3.11385	0.00430225	0.0452172	-2.10527
EPB41L4B	-1.14842	11.7201	-4.17973	0.000269399	0.0114145	0.437299
STARD10	-1.14799	11.6145	-4.80242	5.03704e-05	0.0060364	1.99176
ADRB2	-1.14715	8.77374	-4.44098	0.000133607	0.00868282	1.08687
SYBU	-1.14667	9.98084	-3.48818	0.00166432	0.0274045	-1.24016
SERHL2	-1.14161	7.12587	-3.88828	0.000584964	0.0166139	-0.279064
MICALL1	-1.14148	10.4027	-4.61522	8.35223e-05	0.0073073	1.52254
ATF7IP2	-1.14114	9.62657	-3.53894	0.00145977	0.0255948	-1.12004
NECTIN3	-1.14064	9.67189	-4.26055	0.000216965	0.0104128	0.637659
SGK1	-1.13808	13.053	-3.86524	0.000621667	0.0170473	-0.335179
SIDT2	-1.1366	12.3296	-4.46596	0.000124912	0.00844889	1.14926
TSPAN12	-1.13257	9.28118	-3.70829	0.000939299	0.0205327	-0.715233
TYR	-1.13148	5.94959	-3.32201	0.00254728	0.0339885	-1.629
TFR2	-1.1308	8.22529	-3.07281	0.00476431	0.0480737	-2.19759
LIPH	-1.12972	9.3033	-4.68508	6.91629e-05	0.00691636	1.69755
MAGI3	-1.1296	9.79574	-5.12884	2.0847e-05	0.00436214	2.81038
GSTA4	-1.12782	11.5306	-3.34549	0.00239952	0.0329698	-1.57451
RGL3	-1.12586	8.43761	-3.36648	0.00227442	0.0322293	-1.52565
SMPD3	-1.11565	8.25595	-3.58133	0.00130786	0.0243233	-1.01928
PPP1R36	-1.11523	8.98312	-3.96357	0.000479205	0.0150064	-0.0950516
COL4A6	-1.10822	8.4496	-3.4939	0.00163996	0.0272431	-1.22666
THAP10	-1.10533	9.08205	-3.68334	0.00100265	0.0211528	-0.77524
SH3BGRL2	-1.10253	11.1703	-4.2613	0.00021653	0.0104128	0.639519
SHROOM3	-1.10201	10.6913	-5.16963	1.8673e-05	0.00436214	2.91254
NUCB2	-1.09699	11.8514	-4.48438	0.000118865	0.00825023	1.19526
HMGN2P46	-1.09584	8.10569	-4.04528	0.000385675	0.0137519	0.105503
PKNOX2	-1.09581	7.94804	-3.49934	0.0016171	0.027067	-1.21381
SLFNL1	-1.09536	6.90398	-4.50435	0.000112637	0.00814726	1.24517
LOC102723380	-1.09534	6.24923	-3.15877	0.00384581	0.042679	-2.00363
ACVR1C	-1.09061	8.55022	-3.60406	0.00123286	0.0235895	-0.965091
SLC38A5	-1.08499	8.13373	-3.63213	0.00114599	0.0226971	-0.898008
TLR3	-1.08307	8.63495	-3.43096	0.0019283	0.0296763	-1.37485
DNAJC6	-1.08078	7.96311	-3.08078	0.00467107	0.0475871	-2.17972
PRLH	-1.08004	6.83941	-3.28271	0.00281457	0.035743	-1.71991
ADGRE1	-1.07739	6.91651	-3.52073	0.0015302	0.0262307	-1.16322
COQ8B	-1.07662	8.27377	-3.05296	0.00500446	0.0493454	-2.24204
AHCYL2	-1.07658	10.1561	-3.58662	0.00129001	0.0241577	-1.00667
PTER	-1.07184	10.653	-3.94662	0.00050124	0.0153849	-0.13655
LOC100419741	-1.07095	6.88573	-3.28714	0.0027831	0.0355413	-1.70967
COBL	-1.0671	10.0585	-3.13715	0.00405933	0.0439304	-2.05262
LIMCH1	-1.06493	9.55787	-4.3812	0.000156921	0.00927001	0.937792
UMAD1	-1.064	9.59272	-4.81671	4.84609e-05	0.00603068	2.02762
XYLT2	-1.06352	9.34313	-3.28774	0.00277891	0.0355413	-1.7083
ZDHHC2	-1.06296	10.8651	-4.27837	0.00020684	0.0102424	0.681914
GRAMD1B	-1.06246	9.0172	-4.80496	5.00249e-05	0.00603068	1.99815
SVIP	-1.0623	10.3005	-4.84693	4.466e-05	0.00587337	2.10342
MTURN	-1.06218	9.17964	-3.5395	0.00145767	0.0255948	-1.11872
SGPP2	-1.06158	10.1581	-3.86038	0.00062971	0.0171654	-0.34703
LOC283140	-1.06081	8.21115	-4.42952	0.00013779	0.00880338	1.05829
SLC14A1	-1.06016	6.99037	-3.05806	0.0049416	0.0488922	-2.23062
CBS	-1.05741	8.76753	-3.04895	0.00505433	0.049497	-2.251
MAOA	-1.05711	11.4433	-3.87807	0.000600951	0.0167185	-0.30393
PRKACB	-1.05702	12.0103	-3.29511	0.00272743	0.0352123	-1.69127
KIAA1191	-1.0546	12.0623	-4.21104	0.000247747	0.0111404	0.514839
CASZ1	-1.04882	9.45471	-5.72036	4.24781e-06	0.00216965	4.28444
ACAT1	-1.04865	12.0973	-3.89087	0.000580968	0.0166139	-0.272742
SLC9A2	-1.04722	7.96643	-3.15742	0.00385876	0.0427524	-2.00667
FAM13A	-1.04561	11.2253	-3.67361	0.00102846	0.0214737	-0.798606
DEPTOR	-1.0437	11.312	-3.50596	0.0015897	0.0267855	-1.19816
PEX7	-1.04363	9.81794	-3.87014	0.000613685	0.0169332	-0.323264
PRR15L	-1.04363	11.1385	-3.55474	0.00140124	0.0251184	-1.08253
LDHB	-1.04335	14.0054	-3.39878	0.00209412	0.0310685	-1.45024
ENPP4	-1.04258	10.0252	-4.12413	0.000312549	0.0121635	0.299858
LEPR	-1.0397	7.46661	-3.10389	0.00441031	0.0460897	-2.12773
LINGO1-AS1	-1.03957	5.42385	-3.16261	0.00380894	0.0424326	-1.99489
EDN1	-1.03923	9.57189	-3.97914	0.000459817	0.0146597	-0.0569208
AUH	-1.03612	10.8303	-4.75301	5.75664e-05	0.00637099	1.86785
TMEM125	-1.03474	10.1595	-4.00327	0.000431266	0.0143716	0.00227968
SHISA6	-1.03345	7.19641	-3.68228	0.00100542	0.0211738	-0.777777
GCNT1	-1.0319	9.66278	-3.33986	0.00243417	0.0332537	-1.58758
SORBS2	-1.03034	10.3916	-3.8019	0.000734651	0.0183917	-0.489064
MARC2	-1.02823	10.0149	-4.7926	5.17247e-05	0.00616223	1.96714
GBGT1	-1.02558	9.47498	-3.30853	0.00263606	0.0344885	-1.66023
SLC7A8	-1.02376	9.67467	-4.01995	0.000412566	0.0141622	0.0432282
FAM107B	-1.02353	12.6124	-5.06142	2.5011e-05	0.00482426	2.64142
ETFDH	-1.02299	9.47743	-4.60964	8.47882e-05	0.0073073	1.50858
TCEA3	-1.01779	10.9895	-3.13321	0.00409953	0.0441193	-2.06155
FAM161A	-1.01424	8.71057	-3.22075	0.00329153	0.039076	-1.86232
MAGI1	-1.01304	10.5584	-4.42473	0.000139579	0.00882037	1.04634
EIF5A2	-1.01292	8.82532	-3.06267	0.00488561	0.048743	-2.22032
SLITRK6	-1.01289	7.48416	-3.32774	0.00251047	0.0338141	-1.61573
TMEM266	-1.01241	7.48728	-3.51199	0.00156513	0.0265482	-1.18389
TMEM37	-1.01177	9.1603	-3.61327	0.00120366	0.0232613	-0.943091
LOC202181	-1.00912	9.51958	-3.11483	0.00429177	0.0451773	-2.10306
DLG3-AS1	-1.00731	6.95968	-4.24556	0.00022586	0.010638	0.600458
KITLG	-1.00613	11.5326	-3.38609	0.00216326	0.0315336	-1.47991
LINC01343	-1.00586	4.42321	-3.72421	0.000900925	0.0201266	-0.676868
GLUL	-1.00339	14.1953	-3.9403	0.000509716	0.0155461	-0.152027
OR7E14P	-1.00269	8.5472	-4.04215	0.000388901	0.0138183	0.0978065
LNX1	-1.00139	9.90973	-3.53272	0.00148348	0.0258119	-1.13481
STYK1	-1.00126	8.75028	-3.19068	0.00355013	0.0408063	-1.93103
TBXAS1	1.00216	7.84237	3.3164	0.00258391	0.0341593	-1.64202
ENO1	1.00431	12.8562	3.80396	0.000730679	0.0183376	-0.48407
SGO2	1.00504	8.99496	3.64004	0.0011226	0.0224665	-0.879073
TKT	1.00592	11.5549	3.76663	0.000806042	0.0193194	-0.574461
LRP1	1.00614	8.05882	3.78458	0.000768907	0.0188531	-0.531036
E2F3	1.00892	8.74884	3.99325	0.000442899	0.014519	-0.0223036
HOXB-AS1	1.01039	6.75835	3.11034	0.0043401	0.0455205	-2.11321
SLC39A10	1.01104	9.28777	3.67794	0.00101689	0.0213408	-0.788203
ANGPTL2	1.01471	9.88636	3.98016	0.000458574	0.0146597	-0.0544203
ELOVL5	1.01477	11.2138	4.43064	0.000137378	0.00880338	1.06107
INTS1	1.01927	8.84196	3.89128	0.000580341	0.0166139	-0.271747
ANAPC2	1.0195	8.39549	3.08798	0.00458827	0.0471365	-2.16354
WASF1	1.01965	7.29375	4.09562	0.000337257	0.0126499	0.229501
CECR6	1.02376	3.83909	3.10093	0.00444286	0.0462866	-2.13439
RCN3	1.02487	8.50976	5.31461	1.2629e-05	0.00360247	3.27524
TTYH3	1.02535	8.45381	3.5849	0.00129579	0.0242324	-1.01077
SCARB1	1.02606	9.33237	4.28388	0.000203807	0.0101918	0.695597
SMYD5	1.02661	7.65122	3.28677	0.00278574	0.0355511	-1.71054
PES1	1.02838	8.97215	3.32017	0.00255924	0.0340599	-1.63327
DUSP10	1.02929	8.24747	5.1545	1.94514e-05	0.00436214	2.87466
RBL1	1.03031	7.16965	3.31724	0.00257838	0.0341593	-1.64006
MMD	1.03199	9.83071	4.29497	0.00019783	0.0101481	0.723163
TPD52L2	1.03248	9.80145	3.51819	0.00154027	0.0263241	-1.16922
LRRC69	1.03283	7.06086	4.01777	0.000414956	0.0142201	0.0378913
BCAT1	1.03379	8.95003	3.58644	0.00129061	0.0241577	-1.00709
ADAP1	1.03556	10.0183	3.96899	0.000472365	0.0149248	-0.0817781
MLLT11	1.03985	9.00447	3.42022	0.00198218	0.0300488	-1.40004
PAPLN	1.04047	8.9517	3.43492	0.00190879	0.0295557	-1.36555
COL16A1	1.04138	9.67918	3.14371	0.00399337	0.0435645	-2.03777
ACTN1	1.04303	12.332	5.02007	2.7968e-05	0.00505747	2.53773
NUDT1	1.04341	8.19392	4.0722	0.000358987	0.0131001	0.171777
DOK5	1.04481	7.94217	4.95605	3.32515e-05	0.00510184	2.37716
LOXL2	1.04536	10.0256	4.54605	0.000100659	0.00786968	1.34943
TGFBI	1.04845	12.0506	5.6038	5.80376e-06	0.00244882	3.99561
PCED1B	1.04992	8.46331	3.95148	0.000494828	0.015345	-0.124667
HOXA3	1.05188	9.0905	3.20634	0.00341311	0.0398569	-1.89528
RTKN	1.05232	8.55259	3.80337	0.000731818	0.0183435	-0.485506
SCARF2	1.0528	7.27834	3.17421	0.00369989	0.0417851	-1.96853
MCM5	1.0545	10.0025	3.35104	0.00236581	0.0327511	-1.5616
KRT33B	1.05461	3.73473	3.09016	0.00456342	0.0470585	-2.15862
EPPK1	1.05513	9.62277	3.23549	0.00317147	0.0383474	-1.82854
ATP10A	1.05804	7.70392	3.22891	0.00322452	0.0387505	-1.84363
C1orf54	1.0599	10.0795	4.66337	7.33389e-05	0.00712342	1.64316
MIB2	1.06	7.79345	4.25072	0.000222758	0.0105409	0.613264
HSPA6	1.06112	8.78794	5.22864	1.59237e-05	0.00408019	3.06027
BST1	1.06512	6.85447	3.77937	0.000779503	0.0190208	-0.543638
FSTL1	1.06564	12.3331	4.96306	3.26274e-05	0.0050831	2.39474
TGM2	1.06721	9.99441	3.25132	0.00304723	0.0375627	-1.7922
TFPI	1.06869	10.8964	3.85222	0.000643413	0.0173285	-0.366875
IGFBP7	1.06876	13.6796	4.47683	0.000121308	0.00834332	1.1764
RRP9	1.07053	7.29191	3.42133	0.00197654	0.0300212	-1.39744
SKI	1.07432	9.46389	5.11818	2.14558e-05	0.00443412	2.78367
PRKX	1.0747	8.29776	4.51899	0.00010828	0.00803574	1.28174
CD300LF	1.07716	7.97505	3.57242	0.00133846	0.0246834	-1.04049
RNF144A	1.07808	8.36184	4.68818	6.85853e-05	0.00691636	1.70534
RRAGD	1.07885	8.53857	3.74962	0.000842854	0.0195985	-0.615565
SERPINF1	1.0819	11.8934	4.83119	4.66012e-05	0.00593594	2.06394
ATP11A	1.08791	9.67939	3.75982	0.000820598	0.0194732	-0.590935
HIST1H1D	1.0908	6.504	3.1169	0.00426974	0.0451096	-2.0984
TOP1MT	1.09115	8.03131	3.92364	0.000532713	0.0158939	-0.192749
PODXL	1.09389	10.2516	4.3045	0.000192832	0.0100397	0.746862
CCND2	1.09942	10.8766	3.70014	0.000959537	0.020652	-0.734835
CILP	1.10219	8.97097	3.14126	0.0040179	0.0437262	-2.04332
ITGB2-AS1	1.10439	8.44708	3.22497	0.00325668	0.03889	-1.85265
THSD7A	1.10456	7.56143	4.15043	0.000291351	0.0118489	0.364821
COL4A2	1.11111	12.0083	5.53374	7.00391e-06	0.00258979	3.82156
CAMK2N1	1.11262	10.8531	3.27617	0.00286157	0.0360498	-1.73499
PDGFRB	1.11409	9.27534	5.8291	3.17736e-06	0.00195003	4.55294
HRH1	1.11612	7.32686	4.42467	0.000139602	0.00882037	1.04618
BOC	1.11742	9.3458	3.20619	0.00341439	0.0398569	-1.89562
PFDN4	1.12561	11.009	4.17765	0.000270899	0.011417	0.432161
NRP2	1.12672	8.00439	3.24321	0.00311026	0.0379471	-1.81082
FAM69B	1.12832	6.28505	3.45371	0.00181882	0.0287441	-1.3214
NOTCH3	1.12899	9.85201	6.10904	1.51083e-06	0.0012583	5.23928
ANTXR1	1.1297	10.8176	4.25654	0.000219311	0.0104511	0.627702
FOXC2	1.13286	7.31175	3.46436	0.00176968	0.0283554	-1.29634
MFGE8	1.13409	8.58662	3.80623	0.00072634	0.0182513	-0.478584
RCN1	1.13945	10.4818	4.98057	3.11193e-05	0.00508085	2.43866
GUCY1B3	1.14011	9.71769	4.7193	6.30557e-05	0.00661693	1.78333
LLGL1	1.14136	7.16001	3.55468	0.00140146	0.0251184	-1.08267
AHR	1.14332	11.29	3.32738	0.00251273	0.0338141	-1.61655
ZNF423	1.14401	8.4944	3.47404	0.00172612	0.0279673	-1.27354
ARPC1B	1.14433	12.0252	3.84889	0.000649089	0.0173674	-0.374971
MSX1	1.14518	7.24421	4.16925	0.000277054	0.0115219	0.411372
KCNJ8	1.14759	8.14993	4.04972	0.000381139	0.0137108	0.116437
RARS	1.15036	11.0632	4.28524	0.000203062	0.0101918	0.698988
NAV3	1.151	6.78	3.21204	0.00336448	0.0395707	-1.88224
DDB2	1.15723	8.9547	3.81717	0.000705697	0.0179375	-0.452025
CHRM4	1.16209	4.64435	3.3254	0.00252541	0.0338947	-1.62114
SLC12A4	1.16269	7.24803	3.23666	0.00316208	0.0383024	-1.82585
CHST1	1.16429	6.59934	3.58979	0.00127945	0.0240947	-0.999131
FMO1	1.16452	7.62812	3.4071	0.00204998	0.0306407	-1.43077
CD9	1.16479	12.0504	3.67097	0.00103558	0.0215334	-0.804939
UNC119	1.16618	7.41351	3.10097	0.00444247	0.0462866	-2.13431
BHLHE41	1.16783	9.76314	4.36531	0.000163772	0.00944487	0.898192
ACTC1	1.16855	8.61703	3.05967	0.00492199	0.0488002	-2.22703
LUM	1.16936	13.3261	4.66074	7.38616e-05	0.00712342	1.63657
KLF16	1.16939	6.71445	3.87313	0.000608853	0.0168258	-0.315975
RAI14	1.17331	9.63772	4.50999	0.000110937	0.00807951	1.25926
CSH1	1.17357	3.31884	3.36589	0.00227782	0.0322293	-1.52702
LIF	1.17873	8.17206	5.13737	2.03723e-05	0.00436214	2.83175
PARPBP	1.18601	7.15449	3.72176	0.000906746	0.0201913	-0.682792
OLR1	1.18833	6.55172	3.44247	0.00187216	0.0292118	-1.34784
S100A4	1.18854	11.7374	4.38778	0.000154172	0.00919627	0.954173
HTRA1	1.19297	10.9978	4.35212	0.000169684	0.00959949	0.865331
THOC6	1.19881	7.6034	3.63094	0.00114955	0.0227361	-0.900856
NABP1	1.205	9.42796	4.51615	0.000109111	0.00803574	1.27466
F2R	1.21067	9.89082	3.37368	0.00223298	0.0319609	-1.50887
SIRPA	1.2117	8.57163	3.38012	0.00219653	0.0316854	-1.49384
PICSAR	1.21708	4.28835	3.21076	0.00337529	0.0396519	-1.88516
CTSK	1.22575	11.4754	5.3917	1.02611e-05	0.00310175	3.46772
LGALS1	1.23198	12.8599	5.69459	4.55095e-06	0.00216965	4.22067
NR6A1	1.23555	5.98916	3.52688	0.00150605	0.0260478	-1.14864
ENG	1.23684	9.15288	3.7143	0.000924641	0.0204326	-0.700768
OSM	1.24033	6.00772	3.57084	0.00134395	0.0246834	-1.04425
L3MBTL4-AS1	1.24207	5.93075	3.88059	0.000596974	0.0166996	-0.297806
ITGA5	1.24284	9.40929	3.23999	0.00313562	0.0381744	-1.8182
BHLHE22	1.24642	7.49749	4.52142	0.000107572	0.00803574	1.28783
GREM1	1.24657	11.8082	3.11544	0.00428531	0.0451686	-2.1017
NEURL1B	1.24895	9.08164	5.21992	1.63029e-05	0.00408019	3.03845
PALD1	1.24927	6.86542	3.17478	0.00369459	0.0417559	-1.96723
CDC25B	1.25084	10.2061	4.08772	0.00034444	0.0127764	0.210018
NES	1.25085	8.53475	3.84152	0.000661831	0.0174576	-0.392889
ZNF251	1.2532	7.24749	3.37763	0.00221055	0.0317745	-1.49965
ITGBL1	1.25606	8.64522	3.26689	0.00292959	0.036648	-1.75637
KLHL29	1.25765	8.64281	3.65148	0.00108961	0.0220744	-0.851674
CLEC12A	1.26036	6.62296	3.05006	0.0050404	0.049497	-2.24851
IL37	1.26278	6.62102	3.68394	0.00100108	0.0211417	-0.773803
LINC01366	1.26314	5.15373	3.63636	0.00113345	0.022572	-0.887901
RDH16	1.26329	4.59652	3.09886	0.00446584	0.0464305	-2.13906
CCDC80	1.26544	10.4464	3.54845	0.00142426	0.0253475	-1.09746
TENM4	1.27312	5.80677	3.21486	0.00334068	0.0393823	-1.87579
CEBPB	1.27492	12.296	4.68741	6.87281e-05	0.00691636	1.70341
EDNRA	1.28014	9.78289	6.32505	8.55221e-07	0.000944927	5.76344
FLNA	1.28887	11.4431	4.54877	9.99229e-05	0.00786968	1.35624
SLC37A2	1.28889	5.90924	3.82204	0.00069671	0.0178186	-0.440215
EMILIN1	1.28978	8.75241	4.34886	0.000171176	0.0096054	0.857222
COL6A2	1.29135	11.7285	6.21089	1.15468e-06	0.00116929	5.48705
GRIN2D	1.29275	7.04819	3.35565	0.00233816	0.032591	-1.55088
GDF15	1.29435	9.51797	5.09298	2.29673e-05	0.00465156	2.72052
CBX2	1.29683	6.98154	3.73926	0.000866085	0.0198933	-0.640584
ADAMTS6	1.29733	6.54721	3.3728	0.00223798	0.0319674	-1.51091
TNFSF4	1.30344	6.83404	3.84481	0.000656111	0.0174135	-0.384889
EHBP1L1	1.30474	8.54438	3.24451	0.00310005	0.0378849	-1.80783
DGKH	1.30597	9.22563	4.20409	0.000252396	0.0111774	0.497629
S100A10	1.30753	13.5776	3.89972	0.000567522	0.0165382	-0.251145
KIAA1586	1.31085	6.27811	3.63678	0.0011322	0.0225693	-0.88689
ARHGAP45	1.31128	9.34207	3.35994	0.00231267	0.0324817	-1.54087
DPYSL3	1.31201	9.85009	3.56687	0.00135787	0.0248353	-1.05369
PLAU	1.31333	9.75451	4.00496	0.000429336	0.0143544	0.00642251
DEPDC1B	1.31868	6.98829	3.14987	0.00393238	0.0431432	-2.02381
USH1G	1.32135	6.02936	3.14859	0.00394497	0.0432013	-2.02671
LEF1	1.32462	8.97229	4.5015	0.000113507	0.008153	1.23803
P3H4	1.32955	7.82569	3.66708	0.00104616	0.0216423	-0.81428
MDK	1.3298	9.97898	5.45689	8.61043e-06	0.0028588	3.63026
MEST	1.32981	10.0236	5.06743	2.46086e-05	0.00479229	2.65647
HPYR1	1.33616	5.22744	3.40665	0.00205233	0.0306462	-1.43182
C20orf27	1.33757	7.83037	3.39992	0.00208805	0.0310039	-1.44759
FZD2	1.34084	8.3227	3.92235	0.000534532	0.0159204	-0.195895
MEIS3	1.34084	6.84876	4.59785	8.75301e-05	0.00751164	1.47906
RUBCNL	1.34459	7.78149	3.37492	0.00222592	0.0318823	-1.50598
C17orf82	1.34635	6.36471	3.84584	0.000654327	0.0174036	-0.382379
LOC285857	1.35051	4.41403	3.25071	0.00305193	0.037575	-1.7936
S100A3	1.35452	6.41576	3.43231	0.00192162	0.0296285	-1.37168
MYOZ3	1.35653	5.70821	3.34962	0.00237435	0.032802	-1.56489
LOC100131262	1.3651	8.33912	3.91468	0.000545504	0.0161522	-0.214641
PRSS58	1.37047	5.44743	3.29437	0.00273258	0.0352503	-1.69299
SIAH3	1.37265	2.58372	3.12893	0.00414353	0.0443781	-2.07122
ZNF335	1.37779	7.76616	3.36081	0.00230754	0.0324737	-1.53884
OSTM1-AS1	1.37811	3.39687	3.25819	0.00299475	0.0371965	-1.77639
TMEM158	1.37872	8.60696	5.07104	2.43694e-05	0.00479229	2.66554
PCOLCE	1.38089	9.80753	5.6832	4.69181e-06	0.00216965	4.19246
OTOF	1.38408	4.27902	3.38215	0.00218517	0.031589	-1.48911
NNMT	1.38772	11.8673	4.0371	0.000394159	0.0138897	0.0853952
VAC14	1.38833	8.15444	3.15989	0.003835	0.0426525	-2.00107
SPAG5	1.38922	8.60872	3.57658	0.00132408	0.0245125	-1.03059
COL12A1	1.38937	10.9517	4.90799	3.78645e-05	0.00535532	2.2566
NR5A2	1.39134	7.13799	3.71817	0.000915308	0.0203196	-0.691436
COL18A1	1.39232	9.61627	6.60863	4.0794e-07	0.000751091	6.44345
NDUFB2-AS1	1.40017	5.90653	3.18699	0.00358317	0.0409957	-1.93944
ZNF703	1.40107	9.46641	5.09654	2.27473e-05	0.00465156	2.72944
NTM	1.41406	7.94892	3.8232	0.000694573	0.0178186	-0.437386
COL3A1	1.41843	14.4769	6.44511	6.2452e-07	0.000903457	6.05251
LIPG	1.42302	7.65086	3.84257	0.000660004	0.0174505	-0.390341
LPCAT1	1.42446	10.076	4.28609	0.000202599	0.0101918	0.701102
PCDHB14	1.43802	6.49952	3.18536	0.00359786	0.0410984	-1.94315
VCAN	1.43989	12.0038	6.36387	7.72438e-07	0.000944927	5.8571
ZNF358	1.44485	7.42721	3.59364	0.00126672	0.0239541	-0.98995
IL21R-AS1	1.44638	5.04784	3.73859	0.000867597	0.0198997	-0.642189
WASIR2	1.44803	5.91309	3.379	0.00220284	0.0317088	-1.49646
TENM3	1.45475	5.82593	3.07751	0.00470904	0.0477816	-2.18704
GPNMB	1.45511	11.979	4.11	0.000324566	0.0124262	0.264968
ALDH1A3	1.45556	10.296	4.63939	7.8245e-05	0.00718328	1.58309
MELTF	1.45754	7.8516	3.7436	0.000856292	0.0197937	-0.63012
HTRA3	1.45856	8.27398	4.53902	0.000102588	0.00790142	1.33183
MIR100HG	1.46202	8.38466	3.54529	0.00143597	0.0254665	-1.10497
ITGAX	1.46235	7.47276	3.9238	0.000532486	0.0158939	-0.192356
HOXA13	1.46257	7.07372	4.12678	0.000310349	0.0121158	0.306392
SH3RF3	1.46448	7.82055	3.84562	0.00065471	0.0174036	-0.382918
LGI2	1.4674	5.32167	3.35045	0.00236935	0.0327676	-1.56297
SH2D6	1.46749	5.49361	4.43946	0.000134155	0.00868282	1.08307
PLPP7	1.46808	5.5658	3.31361	0.0026023	0.034326	-1.64848
THBS1	1.46927	10.1639	3.10311	0.00441892	0.0461559	-2.1295
LUZP4	1.47059	3.73754	3.75702	0.000826645	0.0195203	-0.597693
SULF2	1.47303	10.3842	4.54842	0.000100017	0.00786968	1.35536
GNAO1	1.47508	7.4823	3.97885	0.000460165	0.0146597	-0.0576184
ISLR	1.47663	8.51448	4.54327	0.000101416	0.00786968	1.34248
PCSK5	1.47816	8.66194	5.42217	9.45325e-06	0.00294549	3.54372
HOTAIRM1	1.48442	9.03307	5.5322	7.03296e-06	0.00258979	3.81772
APOF	1.48782	3.43676	3.06877	0.00481232	0.048349	-2.20666
DNM1	1.49213	7.76228	4.09401	0.000338714	0.0126499	0.225518
RAB31	1.49538	10.9622	5.75984	3.82253e-06	0.00209237	4.38202
TFAP2A	1.49643	7.84732	3.24921	0.00306349	0.0376486	-1.79704
DNAJC5G	1.49839	5.11222	3.79978	0.000738759	0.0184717	-0.4942
NFKBIL1	1.50048	5.39716	3.06832	0.0048176	0.0483519	-2.20765
TREML4	1.50403	5.34657	3.38372	0.00217641	0.0315336	-1.48544
LOC101927406	1.50744	3.56357	3.20458	0.00342823	0.0398805	-1.89929
CDH11	1.50767	11.0103	6.32641	8.52176e-07	0.000944927	5.76673
SERPINE2	1.5082	10.2134	5.98069	2.12279e-06	0.00144222	4.92551
HAVCR2	1.51026	7.70754	3.35741	0.00232767	0.0325344	-1.54677
LOC100421171	1.51266	4.34056	3.3889	0.00214778	0.031452	-1.47335
MCF2L2	1.51434	4.02472	3.20792	0.00339954	0.0398416	-1.89166
NEK2	1.51535	7.82521	3.22734	0.00323726	0.0388414	-1.84721
PFKFB4	1.51739	6.60086	3.0861	0.00460975	0.0472237	-2.16776
GUCY1A3	1.51914	10.1374	5.14408	2.00065e-05	0.00436214	2.84855
PKDCC	1.52567	9.88708	3.41437	0.00201217	0.0302767	-1.41376
EGR2	1.52778	8.48356	4.17245	0.000274693	0.0114941	0.41929
C11orf63	1.53448	6.35563	3.88529	0.000589594	0.0166542	-0.286335
PRAM1	1.54405	5.41017	3.16423	0.00379359	0.0423548	-1.99122
AEBP1	1.54735	10.0284	4.41239	0.000144295	0.00891156	1.01553
BICC1	1.54873	8.29454	5.50475	7.5711e-06	0.00263703	3.74943
FJX1	1.5555	6.47565	3.42906	0.00193771	0.0297758	-1.3793
PLPPR4	1.5556	6.33596	3.77469	0.000789164	0.0191413	-0.55498
ZP1	1.55931	4.15091	3.75433	0.000832514	0.0195829	-0.604204
LINC01296	1.56291	6.85168	3.12323	0.00420285	0.0446123	-2.0841
ADAMTS14	1.56475	6.24682	3.3686	0.00226212	0.0321902	-1.5207
HS3ST3A1	1.56582	5.81279	3.2887	0.00277214	0.0355343	-1.70608
COL5A2	1.56659	11.235	6.51906	5.14947e-07	0.000802248	6.2297
DPYS	1.56981	4.79661	3.25522	0.00301729	0.0373985	-1.78321
OLFML2B	1.57046	8.57759	4.23745	0.000230825	0.0106977	0.58033
NOVA2	1.57232	5.89559	3.24831	0.00307047	0.0376886	-1.79911
COL1A2	1.57433	13.8845	6.62227	3.93753e-07	0.000751091	6.47591
COL1A1	1.57531	14.0879	6.66984	3.48085e-07	0.000751091	6.58892
SERPINA1	1.5858	11.8643	3.22051	0.00329347	0.039076	-1.86286
EGOT	1.59027	5.00206	4.29142	0.000199725	0.0101636	0.714334
ASGR2	1.60096	5.71646	3.07212	0.00477243	0.0480737	-2.19913
AMIGO2	1.60184	10.0417	4.78751	5.24412e-05	0.00621106	1.95437
CLNK	1.60609	5.5617	3.59651	0.00125731	0.0239101	-0.983109
STEAP1B	1.60719	5.18965	3.15307	0.00390103	0.0429254	-2.01656
SPOCK1	1.61072	7.99672	3.63919	0.0011251	0.0224936	-0.881117
KIAA1211	1.61306	8.25807	3.4169	0.00199912	0.0301476	-1.40782
ITGB1BP2	1.61666	6.48752	3.70726	0.000941829	0.0205327	-0.717707
CHSY3	1.61708	6.28839	3.8893	0.000583383	0.0166139	-0.276568
ARHGAP4	1.61973	7.20207	3.48568	0.00167511	0.0274852	-1.24608
C10orf25	1.62103	5.37469	3.2747	0.00287221	0.0361085	-1.73837
FAM19A5	1.62138	6.26868	3.17588	0.00368437	0.0417102	-1.96472
TUBB1	1.6274	5.00957	3.06812	0.00482005	0.0483519	-2.20811
RAD54L	1.63255	5.93264	3.44797	0.00184588	0.0290254	-1.33491
MDFI	1.63323	6.75132	3.49367	0.00164095	0.0272431	-1.22722
CST2	1.64518	7.35317	3.44208	0.00187402	0.0292183	-1.34874
MMP11	1.64958	8.21688	3.72443	0.000900416	0.0201266	-0.676348
ESM1	1.66156	5.8711	3.18362	0.00361353	0.0412541	-1.9471
LCAT	1.66604	6.78894	4.09427	0.000338477	0.0126499	0.226164
PLA2R1	1.66893	6.3297	3.44724	0.00184933	0.0290271	-1.33661
SLC27A5	1.67062	5.28793	3.08274	0.00464834	0.0474271	-2.1753
ANOS1	1.67127	7.83276	4.27153	0.00021067	0.0103061	0.664923
PLA2G7	1.67765	8.85435	3.27617	0.00286157	0.0360498	-1.73499
KIF26B	1.6788	7.01375	3.73165	0.00088354	0.0200025	-0.658943
KLHL23	1.68018	7.69807	3.53421	0.00147776	0.0257565	-1.13126
TWIST1	1.68668	7.13992	4.28975	0.000200621	0.0101636	0.710188
TNFSF9	1.69527	5.91232	4.26621	0.000213698	0.0103878	0.651708
HMGB3P1	1.69544	6.5639	3.46848	0.00175098	0.0281715	-1.28662
FCRLB	1.70049	5.61901	3.40126	0.00208089	0.0309429	-1.44445
SLC17A4	1.70133	5.32537	4.13784	0.000301316	0.011982	0.333711
HEYL	1.70256	8.32961	5.5045	7.57607e-06	0.00263703	3.74882
IGFBP4	1.7071	11.3026	5.44399	8.91419e-06	0.0028657	3.59813
LOC101060400	1.71416	6.50378	3.99732	0.000438134	0.0144631	-0.0123127
LOC100996286	1.71943	5.32588	4.55195	9.90709e-05	0.00786968	1.36418
AGT	1.72538	9.92123	4.29409	0.000198298	0.0101481	0.720977
ADAM12	1.73912	6.65835	3.72607	0.000896546	0.0201083	-0.672386
NID2	1.74073	8.64878	5.80848	3.35707e-06	0.00199972	4.50208
DUXAP10	1.75188	7.08466	3.25487	0.00301998	0.037409	-1.78403
CST4	1.7585	7.93362	3.69879	0.000962954	0.0206816	-0.738103
CACNA1E	1.7591	4.61232	3.36717	0.0022704	0.0322201	-1.52404
COL5A1	1.76797	10.5018	7.86544	1.7122e-08	0.000346773	9.32611
SOX11	1.77313	4.39427	3.52088	0.00152957	0.0262307	-1.16284
FN1	1.77319	12.8865	5.93826	2.37609e-06	0.00150384	4.82143
PADI2	1.7757	7.57247	3.91961	0.000538424	0.0159659	-0.202588
KIF21B	1.78717	6.35012	3.62241	0.00117539	0.0229558	-0.921267
MIR4435-2HG	1.79346	6.20542	4.10027	0.000333102	0.0126099	0.240964
CCDC102A	1.7969	5.92827	3.67976	0.00101208	0.0212631	-0.783842
FBN1	1.79988	11.3659	5.4884	7.91101e-06	0.00267036	3.70875
C3	1.80515	12.6988	4.51378	0.000109811	0.00805798	1.26873
KIF12	1.80835	5.84543	4.02288	0.000409361	0.014124	0.0504331
CBLC	1.80949	7.76343	3.73168	0.00088347	0.0200025	-0.65887
SPARC	1.81059	12.5227	7.00581	1.46758e-07	0.000607187	7.37867
HEPH	1.81497	9.73021	4.38704	0.000154476	0.00919627	0.952346
SLC6A1	1.81903	4.88372	3.93742	0.000513617	0.0155956	-0.159063
CCL22	1.83069	6.83851	3.43316	0.00191746	0.0296219	-1.3697
AGAP2-AS1	1.83116	5.78861	3.30409	0.00266598	0.0345973	-1.67051
EPHB1	1.83534	5.88457	3.83501	0.000673293	0.0176022	-0.408712
PMEPA1	1.83731	10.1877	4.00312	0.00043144	0.0143716	0.00190718
SEMA7A	1.84084	6.81788	4.59098	8.91688e-05	0.00755622	1.46185
PLEKHO1	1.85709	8.41121	4.20794	0.00024981	0.0111404	0.507162
APOE	1.87328	10.3643	5.40669	9.85517e-06	0.00302419	3.50513
FAM222A-AS1	1.8803	4.28089	4.02631	0.000405639	0.014096	0.0588704
LRP8	1.88592	6.92068	3.25571	0.00301362	0.0373759	-1.78211
ILDR1	1.88717	6.04456	3.304	0.00266659	0.0345973	-1.67072
S100A2	1.88992	7.19265	3.17669	0.00367694	0.0416494	-1.96289
SPATA17	1.89143	5.57159	3.84576	0.000654474	0.0174036	-0.382586
VASH1	1.89517	7.42344	4.33105	0.000179563	0.00972866	0.812903
MLN	1.89957	5.75729	3.18129	0.00363476	0.0413566	-1.95241
GGT5	1.9008	6.69063	3.48547	0.00167601	0.0274852	-1.24657
CRISPLD1	1.90166	7.10759	3.70586	0.000945287	0.0205327	-0.721077
PRRX1	1.90229	9.118	6.31138	8.86467e-07	0.000944927	5.73043
SPATA9	1.91064	4.16408	3.50134	0.00160876	0.0269944	-1.20908
OSCAR	1.92004	5.75476	4.04448	0.000386498	0.013757	0.103533
UBXN10-AS1	1.92567	6.49465	5.00813	2.88853e-05	0.00506413	2.50779
UPP1	1.94219	8.13051	3.94214	0.00050723	0.015518	-0.147515
TNFRSF4	1.94505	5.79562	3.7678	0.000803565	0.0193194	-0.571628
SLC19A3	1.94809	5.65268	3.47768	0.00170998	0.0278712	-1.26494
SPHK1	1.96004	7.18624	4.49005	0.000117064	0.00823227	1.20942
LYPD1	1.96708	3.61187	3.56607	0.00136068	0.0248353	-1.05559
MATN3	1.96792	5.33818	3.58839	0.00128409	0.0241249	-1.00245
CDCA5	1.96819	7.44056	3.15306	0.00390108	0.0429254	-2.01657
FOXS1	1.96984	6.19174	4.34759	0.000171762	0.00960966	0.854055
NOX4	1.97006	6.07079	3.07264	0.00476635	0.0480737	-2.19798
ANXA9	1.97595	6.67591	4.15108	0.000290844	0.0118489	0.366433
ELFN2	1.98261	6.01649	3.30961	0.00262887	0.0344885	-1.65774
TRABD2A	1.99522	6.86424	3.43397	0.00191345	0.0295857	-1.36778
DGKZ	2.00071	8.35732	3.99919	0.000435966	0.0144631	-0.00773093
THY1	2.01471	9.61616	5.57396	6.28726e-06	0.00254672	3.92152
C6orf1	2.02256	7.18096	4.97774	3.13578e-05	0.00508085	2.43158
ASPN	2.02294	10.7224	4.86519	4.25085e-05	0.0057395	2.14924
FOXD1	2.0282	6.04206	3.14567	0.00397392	0.0434109	-2.03334
TRIM29	2.03485	8.28919	3.23559	0.00317064	0.0383474	-1.82831
POM121L9P	2.03691	6.4119	3.56006	0.00138205	0.0249869	-1.06988
PCDHB8	2.05072	3.94192	3.89761	0.000570701	0.0165593	-0.256297
ADH6	2.05513	6.2594	3.31143	0.00261676	0.0343988	-1.65353
ULBP2	2.0657	6.04775	3.81403	0.000711573	0.0179997	-0.459663
TYMP	2.06686	7.6164	3.19915	0.00347537	0.0401064	-1.9117
SDS	2.07866	7.33546	3.85319	0.000641768	0.0173285	-0.364515
KRT80	2.08315	5.70513	3.97564	0.000464107	0.014756	-0.0654945
NRXN2	2.0849	5.54552	4.81956	4.80892e-05	0.00603068	2.03477
TNFSF11	2.09809	6.48914	5.29208	1.34196e-05	0.00367914	3.21894
SH3PXD2A-AS1	2.10121	5.26078	3.74354	0.000856424	0.0197937	-0.630262
KIAA1755	2.10318	6.24821	4.48412	0.000118949	0.00825023	1.19461
KLHL25	2.10711	6.48811	6.72242	3.0382e-07	0.000751091	6.71352
PMCH	2.11121	4.94098	3.74647	0.000849855	0.0197161	-0.623177
FAM124B	2.12493	4.73354	4.87874	4.09803e-05	0.00557029	2.18322
RARRES1	2.12987	8.37338	3.67638	0.00102104	0.0213408	-0.79195
ASGR1	2.13058	5.49932	4.26589	0.000213879	0.0103878	0.650924
SLC10A3	2.13485	7.11907	4.31128	0.000189357	0.0100058	0.763708
PLXNB1	2.13528	6.67203	3.75083	0.000840191	0.0195985	-0.612652
HOXB7	2.13872	8.81264	5.38029	1.0581e-05	0.00315142	3.43927
SFRP2	2.16523	10.7865	4.73338	6.07026e-05	0.00647058	1.81862
MMP7	2.17015	9.81585	3.1373	0.00405787	0.0439304	-2.05229
TIMP1	2.17024	13.1746	5.64397	5.21139e-06	0.00229448	4.09527
TDO2	2.1854	7.46041	3.94587	0.000502239	0.0153886	-0.138388
FMNL3	2.19027	6.81648	3.77817	0.000781971	0.0190484	-0.546549
COL6A3	2.19355	12.5669	7.33029	6.45286e-08	0.000576972	8.12657
MIR181A2HG	2.20186	6.2711	4.76663	5.54852e-05	0.00626457	1.90201
LINC00858	2.21178	4.33843	4.63907	7.83135e-05	0.00718328	1.58227
LRFN4	2.21195	6.24889	4.61311	8.39983e-05	0.0073073	1.51726
DLGAP1-AS2	2.21332	6.12616	4.49446	0.00011568	0.0082206	1.22044
FKBP10	2.21376	5.71016	3.7446	0.000854043	0.0197905	-0.627701
MIR142	2.2155	6.88123	4.08953	0.000342777	0.0127381	0.214492
SRPX2	2.2164	7.4349	4.40452	0.000147383	0.0090453	0.995907
BGN	2.23313	10.1006	5.69056	4.60024e-06	0.00216965	4.2107
ISM1	2.24895	6.27396	4.43075	0.000137336	0.00880338	1.06135
THBS4	2.26369	8.81105	4.18529	0.000265421	0.0113527	0.451064
OSR2	2.26796	6.9314	4.21527	0.000244957	0.0111054	0.525322
CYP27A1	2.27444	7.61783	4.43952	0.000134132	0.00868282	1.08323
ELOVL2	2.28641	4.48948	3.50141	0.00160849	0.0269944	-1.20892
CLDN2	2.29033	6.63678	3.12182	0.00421766	0.0447086	-2.08729
TEAD4	2.30455	7.61599	4.95906	3.29819e-05	0.0050991	2.38472
CST6	2.31341	5.27384	3.09671	0.00448977	0.0465598	-2.1439
EREG	2.31674	5.19347	3.47189	0.00173569	0.0280999	-1.2786
HIST1H2BJ	2.3191	3.58989	6.10953	1.5089e-06	0.0012583	5.24046
HOXC10	2.32421	5.48921	3.32246	0.0025444	0.0339885	-1.62797
HES4	2.32598	7.37801	4.56458	9.57518e-05	0.0077882	1.39578
CTHRC1	2.3365	10.456	4.72439	6.21938e-05	0.00656047	1.7961
COMP	2.3558	5.70067	4.33853	0.000175995	0.00968913	0.8315
IL24	2.36784	4.53803	4.63683	7.87894e-05	0.00718328	1.57665
CLEC11A	2.37619	7.61043	5.01437	2.84021e-05	0.00506413	2.52344
IGF2BP3	2.39978	6.70987	4.41128	0.000144725	0.00891156	1.01277
CLDN1	2.45019	8.13642	4.31555	0.000187197	0.00996091	0.774336
CEACAM6	2.45073	11.0715	3.33683	0.00245301	0.0333876	-1.59462
ADAMTS12	2.45549	7.77798	5.24857	1.50904e-05	0.00396916	3.11013
MFAP2	2.46995	8.76333	6.99751	1.49901e-07	0.000607187	7.35934
KLK10	2.47644	6.60897	3.18041	0.00364277	0.0413693	-1.95441
BLACAT1	2.48015	4.42636	3.28721	0.00278264	0.0355413	-1.70952
CEMIP	2.4835	6.79124	4.39378	0.000151703	0.00913194	0.969134
HOXA1	2.51412	6.17441	4.30274	0.000193746	0.0100614	0.742482
P4HA3	2.58221	5.98666	5.98709	2.08701e-06	0.00144222	4.9412
APOC1	2.61967	9.73924	4.32488	0.000182567	0.0098078	0.797533
C20orf197	2.63355	3.77645	4.11058	0.00032406	0.0124262	0.266411
SULF1	2.63561	9.86594	5.9783	2.13631e-06	0.00144222	4.91965
NRK	2.64949	5.35627	4.26874	0.000212256	0.0103586	0.657982
CHI3L1	2.64985	8.45156	3.19664	0.00349737	0.0403372	-1.91743
WISP3	2.67193	4.81969	3.60816	0.00121979	0.0233943	-0.955307
REEP6	2.67718	6.67611	4.93649	3.50566e-05	0.00518249	2.3281
CLDN3	2.68254	7.71468	3.28591	0.0027918	0.035606	-1.71251
CPXM1	2.73128	6.46806	4.13763	0.000301488	0.011982	0.333184
CDA	2.73272	4.17874	3.30898	0.00263307	0.0344885	-1.65919
KRT7	2.7406	8.85415	3.51703	0.00154488	0.0263371	-1.17196
SFRP4	2.79501	8.61937	5.05073	2.57442e-05	0.00487286	2.61461
WISP1	2.82127	6.76613	4.25341	0.000221157	0.010514	0.61994
SPP1	2.86983	9.09873	3.9983	0.000436999	0.0144631	-0.00991784
CHRDL2	2.88684	6.91696	4.7266	6.18243e-05	0.00655565	1.80163
ANXA13	2.92195	6.47857	3.55236	0.00140992	0.0252032	-1.08819
HKDC1	2.94634	7.46111	5.02798	2.73766e-05	0.00504052	2.55757
SALL4	2.99024	6.62297	5.14643	1.98801e-05	0.00436214	2.85444
THBS2	2.99952	9.11702	5.5647	6.4454e-06	0.00255958	3.89852
SERPINH1	3.03186	9.41509	6.55936	4.63655e-07	0.000782533	6.32601
CDH3	3.11401	6.77178	4.73874	5.98282e-05	0.00647058	1.83208
ANPEP	3.13083	9.23069	3.36354	0.00229152	0.0323641	-1.53249
EFNA2	3.13445	6.37383	3.42677	0.00194917	0.0297936	-1.38469
IL11	3.15527	4.81554	5.13084	2.07348e-05	0.00436214	2.81538
CLDN4	3.22719	7.4588	4.37744	0.000158516	0.00927001	0.928417
COL8A1	3.26258	9.1336	6.7196	3.06042e-07	0.000751091	6.70685
ADAMTS2	3.34156	7.8415	5.78316	3.5917e-06	0.00202063	4.43962
CLRN3	3.41361	7.74475	3.7809	0.000776388	0.0189677	-0.539952
FNDC1	3.44207	7.00902	4.76536	5.56765e-05	0.00626457	1.89882
ONECUT2	3.52775	7.2587	6.09858	1.55323e-06	0.0012583	5.21375
CLDN7	3.54634	8.89206	4.83474	4.6156e-05	0.00593594	2.07284
COL10A1	3.87057	6.75789	5.34198	1.17313e-05	0.00344338	3.3436
FAP	4.02676	6.80427	6.64777	3.68561e-07	0.000751091	6.53653
COL11A1	4.2935	5.47693	4.39807	0.000149962	0.00913194	0.979832
HOXA10	4.34302	5.98958	6.33943	8.23554e-07	0.000944927	5.79816
CST1	4.36842	6.47664	4.9213	3.6526e-05	0.005238	2.29
OLFM4	4.45076	9.51118	3.07366	0.00475428	0.0480737	-2.19569
INHBA	4.45887	8.18033	7.21876	8.54646e-08	0.000576972	7.87121

## Sheet: GSE26942
Gene	logFC	AveExpr	t	P.Value	adj.P.Val	B
PGA4	-4.98694	8.17015	-5.76999	2.71129e-08	1.47683e-05	8.69084
GIF	-4.97555	8.58466	-6.09414	4.95872e-09	3.88942e-06	10.2781
LIPF	-4.91144	9.76682	-5.51645	9.79482e-08	4.00139e-05	7.49321
PGA3	-4.71948	9.23014	-4.99565	1.20482e-06	0.000274713	5.16108
ATP4A	-4.71195	8.3179	-5.87245	1.59547e-08	8.93874e-06	9.1859
PGA5	-4.43516	9.89972	-4.3859	1.80087e-05	0.00170596	2.66478
GKN2	-3.62092	10.6768	-3.72855	0.000245751	0.0107566	0.279644
GKN1	-3.35236	11.3353	-3.3843	0.000846668	0.024596	-0.834543
KCNE2	-3.34051	7.6644	-6.14863	3.70442e-09	3.02667e-06	10.5508
PSCA	-3.3307	8.91699	-5.07016	8.50615e-07	0.000205922	5.48383
CPA2	-3.29804	7.11469	-6.7999	9.98981e-11	1.63242e-07	13.936
MRGPRD	-3.17367	6.83588	-7.2156	8.86814e-12	2.36807e-08	16.2091
GHRL	-3.16818	7.8892	-5.54235	8.6063e-08	3.59066e-05	7.61372
CHRD	-3.04506	7.27678	-7.14949	1.31088e-11	2.57051e-08	15.8421
TFF2	-2.96527	11.2964	-3.51874	0.000528079	0.0180116	-0.41079
CLIC6	-2.93994	9.57314	-6.23668	2.30406e-09	2.15145e-06	10.9951
CHGA	-2.70786	8.6269	-4.47643	1.22553e-05	0.00137322	3.01864
ALDH3A1	-2.56032	9.43326	-4.58131	7.78831e-06	0.00102497	3.43608
TFF1	-2.54731	11.8022	-3.08623	0.00229104	0.0461545	-1.72094
AKR1B15	-2.51465	9.55074	-4.06043	6.83941e-05	0.00457271	1.44263
AKR1B10	-2.47667	11.1349	-3.39607	0.000812843	0.0238608	-0.798023
SOX21	-2.44077	8.32446	-4.49954	1.10977e-05	0.00129009	3.10994
ADH1C	-2.4126	10.2968	-3.71902	0.000254633	0.0109217	0.247505
JCHAIN	-2.38448	10.6587	-4.13815	5.00882e-05	0.0036377	1.7272
VSIG2	-2.35724	10.5676	-3.67667	0.000297872	0.0122452	0.10563
CA9	-2.34465	8.56369	-4.58634	7.61928e-06	0.00101637	3.4563
ATP4B	-2.29646	6.9229	-6.07158	5.59227e-09	4.21764e-06	10.1656
MMP24	-2.26347	6.57081	-9.13824	4.61024e-17	9.04023e-13	27.6479
CKB	-2.18775	9.4648	-4.96182	1.40934e-06	0.000299331	5.01581
PP7080	-2.18591	8.51849	-5.29581	2.89817e-07	9.02067e-05	6.48368
CA2	-2.13199	11.5417	-3.64276	0.000337391	0.0133442	-0.00694003
VSIG1	-2.11295	8.60498	-3.82038	0.000173961	0.00854939	0.592826
ADH1A	-1.98351	11.285	-3.32518	0.0010373	0.0283688	-1.01621
ADH7	-1.90099	6.41277	-7.4298	2.46506e-12	9.66747e-09	17.4118
SOSTDC1	-1.88663	7.59961	-4.85468	2.30394e-06	0.000442922	4.5608
CCKBR	-1.86157	6.89138	-4.55793	8.62224e-06	0.00110725	3.34235
CXCL17	-1.84746	8.01238	-3.87687	0.000140201	0.00725382	0.788789
TMPRSS2	-1.84483	9.91649	-4.02334	7.92325e-05	0.00501184	1.30841
CAPN9	-1.81437	8.304	-3.80392	0.000185161	0.00887732	0.536211
GSTA1	-1.81136	8.42626	-3.51003	0.000544713	0.0182899	-0.438688
HDC	-1.78707	7.88908	-4.56693	8.29168e-06	0.00107676	3.37837
CAPN13	-1.78348	7.71449	-4.89481	1.91828e-06	0.000383833	4.73032
MT1G	-1.73554	11.553	-3.15473	0.00183404	0.0407751	-1.52378
CHIA	-1.71639	6.36173	-5.14496	5.97515e-07	0.000154167	5.81154
APOBEC2	-1.70638	6.78862	-5.65044	4.99296e-08	2.44768e-05	8.12121
SCGB2A1	-1.70583	8.004	-3.36072	0.000918389	0.0260996	-0.907333
CLCNKA	-1.68536	7.09996	-4.64254	5.95569e-06	0.000849425	3.68343
LYPD6B	-1.67264	7.56906	-4.6121	6.80783e-06	0.000940103	3.56011
SH3GL2	-1.6657	6.76115	-6.16068	3.47229e-09	2.96036e-06	10.6114
IRX3	-1.66431	8.10682	-4.55174	8.85711e-06	0.00111333	3.31759
TMED6	-1.64914	7.07114	-4.29852	2.59656e-05	0.00226293	2.32889
CAMK1G	-1.62584	8.28982	-4.44905	1.37767e-05	0.00144147	2.91099
KIAA1324	-1.62548	9.41356	-3.25693	0.0013068	0.0326344	-1.22233
RNASE1	-1.62154	9.79269	-4.65266	5.69599e-06	0.00082127	3.72456
GSTA2	-1.61865	7.76844	-3.65873	0.000318205	0.0127601	0.0459503
CKMT2	-1.61808	6.91642	-5.35815	2.13986e-07	7.11196e-05	6.76576
SLC9A2	-1.61234	8.01514	-4.47874	1.21345e-05	0.0013675	3.02775
HPGD	-1.60939	9.27183	-3.27584	0.00122626	0.0310828	-1.16561
RAP1GAP	-1.59679	9.53307	-3.74131	0.000234326	0.0103746	0.322753
CKM	-1.5918	6.36127	-6.04615	6.40169e-09	4.64929e-06	10.0392
ALDH1A1	-1.54451	10.8599	-3.78052	0.000202271	0.00935454	0.456055
SULT2A1	-1.53362	6.73058	-4.46947	1.26258e-05	0.0013932	2.99123
PTGDR2	-1.52345	6.64225	-7.51286	1.49195e-12	9.66747e-09	17.8836
CYSTM1	-1.52024	11.2735	-4.42329	1.53732e-05	0.00153211	2.81018
P2RX6	-1.5195	6.71738	-4.35358	2.06328e-05	0.0018731	2.53985
METTL7A	-1.51803	9.79858	-4.51122	1.05532e-05	0.00124661	3.15625
SULT1C2	-1.51639	8.26507	-3.40764	0.000780843	0.0233083	-0.762031
POSTN	-1.51286	8.61973	-5.49002	1.11724e-07	4.25251e-05	7.37064
REP15	-1.50458	7.55165	-4.0132	8.24692e-05	0.00508534	1.2719
ORM2	-1.4964	7.06332	-3.77672	0.000205183	0.00942783	0.443095
CYP2C18	-1.46612	8.41863	-3.19771	0.00159202	0.0370759	-1.39807
TNFRSF17	-1.4288	7.51185	-4.18406	4.15804e-05	0.00323139	1.89749
HABP2	-1.42494	7.6058	-3.75264	0.000224599	0.0101013	0.361156
CDK12	-1.42286	8.99796	-4.21516	3.6622e-05	0.00294312	2.01374
PROM2	-1.41487	9.35972	-3.09572	0.00222193	0.0454066	-1.69384
RNA28S5	-1.41371	11.9545	-3.52091	0.000524018	0.0179599	-0.403844
DNER	-1.40745	6.49144	-5.01277	1.11259e-06	0.000256669	5.23489
FAM189A2	-1.3925	7.38518	-5.55923	7.90858e-08	3.49383e-05	7.69249
AKR7A3	-1.39082	9.78791	-3.53521	0.000497932	0.0173736	-0.35789
GC	-1.37998	7.08804	-3.79624	0.000190621	0.00906852	0.509851
XYLT2	-1.3774	10.0339	-5.24667	3.67461e-07	0.000104428	6.26306
NQO1	-1.36216	9.85978	-4.05871	6.88637e-05	0.00457271	1.43638
LIFR	-1.35713	7.06728	-5.98339	8.92237e-09	6.24853e-06	9.72889
GPER1	-1.35638	7.38446	-4.44468	1.4036e-05	0.00144859	2.89384
MFSD4A	-1.35599	6.3253	-7.32257	4.69174e-12	1.53334e-08	16.8071
RBM47	-1.35423	9.6515	-4.07013	6.58028e-05	0.0044648	1.47789
SLC2A12	-1.35056	6.81534	-6.5182	4.90382e-10	5.65641e-07	12.4442
POU2AF1	-1.32803	7.64164	-4.45618	1.33636e-05	0.00143195	2.93899
ZNF385B	-1.32648	6.75885	-4.96566	1.38457e-06	0.000299331	5.03223
COLCA1	-1.32445	6.8915	-5.73331	3.27299e-08	1.7346e-05	8.51514
ALDH6A1	-1.31826	8.65616	-6.57268	3.61679e-10	4.43261e-07	12.7295
ADTRP	-1.31341	7.76331	-3.78747	0.000197038	0.00917146	0.479821
GPT2	-1.30653	9.5427	-4.03064	7.69766e-05	0.00493279	1.33476
ETNPPL	-1.30646	6.23697	-6.76595	1.2128e-10	1.82937e-07	13.754
GGT6	-1.29742	7.62239	-3.94726	0.000106788	0.00596581	1.03644
IGFBP2	-1.29559	9.60793	-3.53337	0.000501214	0.0174261	-0.363803
KIT	-1.28036	8.21043	-3.61918	0.000367725	0.0142786	-0.084666
ECHDC3	-1.27582	7.58992	-3.81658	0.000176488	0.0085875	0.579737
IRX2	-1.27145	6.96593	-4.19287	4.01136e-05	0.00315304	1.93036
PIK3C2G	-1.27121	6.6487	-5.50941	1.01448e-07	4.05978e-05	7.46051
FBP2	-1.26849	6.70135	-5.20021	4.59225e-07	0.000128642	6.05596
TMEM171	-1.2604	7.34294	-4.44831	1.382e-05	0.00144147	2.90811
PDGFD	-1.24073	7.23146	-6.38272	1.03821e-09	1.07149e-06	11.7415
FA2H	-1.22883	7.40653	-4.16185	4.55071e-05	0.00340591	1.81493
GATA5	-1.22491	7.26479	-4.09992	5.84151e-05	0.0041056	1.58665
ST6GALNAC1	-1.22484	8.49788	-3.06379	0.00246221	0.048524	-1.78466
RPRM	-1.22132	6.83692	-3.63142	0.000351673	0.0138246	-0.0443758
RGMB	-1.2209	8.67779	-3.83281	0.000165932	0.00825828	0.635721
FAM3B	-1.21872	7.85921	-3.54539	0.000480111	0.0169937	-0.325077
ADHFE1	-1.21501	6.93763	-5.54344	8.55931e-08	3.59066e-05	7.61882
MYRF	-1.2131	7.29961	-4.73661	3.92386e-06	0.000674938	4.0686
FGA	-1.20988	6.79671	-5.69779	3.92439e-08	1.97316e-05	8.34581
FAM46C	-1.1549	10.3579	-3.2798	0.00121	0.0309139	-1.1537
TRIM50	-1.14917	6.31657	-5.58134	7.07731e-08	3.30426e-05	7.79599
RPS4Y2	-1.14849	8.17216	-3.19011	0.00163254	0.0378397	-1.42041
KCNJ16	-1.14326	6.83583	-5.41379	1.62887e-07	5.70365e-05	7.01964
GCNT1	-1.11897	7.87351	-3.91815	0.000119569	0.00651286	0.933542
SLC12A2	-1.11215	9.87092	-3.91367	0.000121658	0.00655798	0.917782
NPY	-1.11028	7.00112	-3.91453	0.000121255	0.00655798	0.920805
RAB11FIP2	-1.10397	8.24382	-5.70178	3.84535e-08	1.97316e-05	8.36479
MT1F	-1.10396	10.8627	-3.09457	0.00223021	0.0454597	-1.69713
SCNN1B	-1.09849	6.70339	-4.54272	9.21047e-06	0.00115037	3.28156
ESRRG	-1.09629	6.54676	-6.17282	3.2528e-09	2.89928e-06	10.6725
PLCXD3	-1.08762	6.73461	-3.97222	9.68746e-05	0.00561562	1.12516
PTGR1	-1.07596	9.06376	-3.99182	8.97101e-05	0.00536319	1.19517
KCNJ13	-1.07478	6.48019	-3.91173	0.000122578	0.00658527	0.910935
ALCAM	-1.07272	9.21496	-4.68044	5.03781e-06	0.000765787	3.83787
CDH2	-1.05162	7.98236	-3.22686	0.00144508	0.0346414	-1.31192
NFE2L2	-1.04362	10.1481	-6.26309	1.99654e-09	1.9575e-06	11.1292
EPN3	-1.03704	7.05935	-4.45052	1.36907e-05	0.00144147	2.91675
OSBPL7	-1.03602	8.01322	-4.74251	3.82181e-06	0.000669125	4.09294
DRD5	-1.03495	6.23831	-5.49831	1.07211e-07	4.20461e-05	7.40904
FBXL13	-1.03459	6.68481	-4.16404	4.51048e-05	0.00340177	1.82305
UNC5CL	-1.03315	7.34834	-3.96461	9.97994e-05	0.00575578	1.09807
ADA	-1.02481	8.97639	-3.61129	0.000378436	0.014522	-0.110576
RAB26	-1.02026	7.14495	-4.20483	3.82032e-05	0.00303729	1.97503
COL9A2	-1.0186	7.82116	-3.63985	0.000341008	0.0134544	-0.0165688
ZBTB7C	-1.01576	7.60892	-3.80054	0.000187548	0.008948	0.524591
AQP4	-1.00943	6.11459	-7.20114	9.66117e-12	2.36807e-08	16.1287
CHP1	-1.00797	10.1312	-5.02853	1.03374e-06	0.000244224	5.30303
CYB5R1	-1.00319	9.63478	-4.53779	9.40916e-06	0.0011604	3.2619
PHF13	1.00609	8.86923	4.80787	2.84873e-06	0.000532006	4.36451
YME1L1	1.00931	8.28945	5.89361	1.42885e-08	8.93874e-06	9.28891
ARPC1B	1.01884	8.151	4.78301	3.18667e-06	0.000589504	4.26088
TUBB3	1.02093	7.80303	3.7214	0.000252385	0.0108792	0.25553
SERPINE2	1.02428	11.0255	3.13916	0.00192978	0.0419316	-1.56893
SERPINE1	1.02765	7.82617	3.05221	0.00255507	0.0494595	-1.81738
FAP	1.03183	7.19852	3.64329	0.000336735	0.0133442	-0.00518192
DAP3	1.03302	9.82615	5.29194	2.9531e-07	9.04802e-05	6.46622
COL4A1	1.0454	11.4473	3.05689	0.00251714	0.0492153	-1.80416
COL8A1	1.05855	7.67395	3.51821	0.000529079	0.0180116	-0.412491
NKX3-2	1.07382	7.24397	3.13332	0.00196692	0.0424908	-1.58583
HOXB7	1.08667	9.01593	3.2881	0.00117655	0.0306387	-1.12869
CDA	1.09068	8.25083	4.96025	1.41965e-06	0.000299331	5.00906
CDH3	1.0964	7.75323	3.28362	0.00119447	0.0306584	-1.14218
TNFRSF12A	1.10216	8.87208	3.24158	0.00137579	0.0337222	-1.26816
CDK11A	1.13907	8.34638	3.39185	0.000824839	0.0241407	-0.811148
C10orf10	1.14327	9.18884	3.23432	0.00140958	0.0342313	-1.28977
PKDCC	1.21732	8.37627	4.46525	1.2856e-05	0.00139556	2.97461
FOXC1	1.24777	9.43522	3.57242	0.000435648	0.015908	-0.237531
TMEM158	1.27917	10.1784	4.08487	6.2042e-05	0.00426871	1.53163
FNDC1	1.28742	7.53841	3.04766	0.0025924	0.0498376	-1.83019
ITGA5	1.30507	9.13444	4.01859	8.0734e-05	0.00504041	1.29129
TIMP1	1.35132	13.1133	4.55656	8.67386e-06	0.00110725	3.33685
MMP11	1.35948	8.206	3.12856	0.00199764	0.0426903	-1.59957
SULF1	1.42248	9.25732	3.07098	0.00240609	0.0477824	-1.76428
SPP1	1.44227	7.68575	3.23847	0.00139016	0.033925	-1.27742
THY1	1.50774	9.89311	3.97755	9.4872e-05	0.0055699	1.14419
IFI6	1.5287	11.4218	4.46777	1.27178e-05	0.0013932	2.98455
ISG15	1.55059	9.81735	5.07836	8.18475e-07	0.000200619	5.51956
THBS2	1.55758	9.20038	3.30436	0.00111346	0.0295408	-1.0795
CAMK2N1	1.68572	10.8448	4.37695	1.87016e-05	0.00174996	2.6301
CLDN1	1.72662	8.64928	4.11545	5.48845e-05	0.00392785	1.64361
KRT17	1.75766	7.82561	3.7387	0.000236619	0.0104501	0.313934
CLDN7	1.78262	9.96598	3.19497	0.00160653	0.0373695	-1.40614
BGN	1.81111	12.4505	4.32166	2.35804e-05	0.00211136	2.41729
CEMIP	1.86383	7.89529	3.95018	0.000105578	0.00595282	1.0468
MSLN	1.92669	9.18523	3.1731	0.00172669	0.0391882	-1.47023

## Sheet: GSE27342
Gene	logFC	AveExpr	t	P.Value	adj.P.Val	B
CHIAP2	-4.15023	1.43737	-4.63128	7.42633e-06	0.000142801	3.37187
ATP4B	-4.04432	7.37862	-7.33384	1.0161e-11	2.82578e-09	16.2706
ATP4A	-3.93663	6.78611	-7.70725	1.22455e-12	5.92256e-10	18.3071
MUC19	-3.89515	1.85992	-5.69699	5.62062e-08	2.45827e-06	8.0076
GIF	-3.75811	6.93128	-7.92966	3.39834e-13	3.02425e-10	19.5415
CPA2	-3.45835	5.58298	-7.7665	8.71613e-13	4.71103e-10	18.6344
LOC101927467	-3.24272	-1.70066	-4.08121	7.02091e-05	0.000913457	1.2637
PDILT	-3.20029	3.0766	-7.60514	2.19433e-12	8.87628e-10	17.7455
FBP2	-3.19091	4.82263	-7.84915	5.41455e-13	3.34619e-10	19.0929
AQP4	-3.17806	5.5479	-8.23383	5.74765e-14	6.7302e-11	21.2536
PGA4	-3.15415	8.13679	-5.7253	4.89407e-08	2.20411e-06	8.13968
AKR1B10	-3.11366	3.2427	-4.57285	9.51651e-06	0.00017585	3.13815
GHRL	-3.02435	4.97244	-7.28662	1.32325e-11	3.54695e-09	16.0166
CHIA	-2.96436	5.33776	-6.61412	5.19003e-10	5.60523e-08	12.4914
ZNF20	-2.88239	2.45215	-5.1676	6.905e-07	1.97458e-05	5.6198
PSG6	-2.80908	2.87634	-5.94749	1.62787e-08	9.12087e-07	9.19105
SULT2A1	-2.80796	3.12129	-7.24931	1.62942e-11	4.05568e-09	15.8164
CCKAR	-2.71918	4.85207	-7.4285	5.96955e-12	1.87057e-09	16.7823
GKN1	-2.71594	9.52617	-6.15265	5.76376e-09	3.9335e-07	10.1842
CHGA	-2.70789	5.88886	-7.18286	2.35765e-11	5.20087e-09	15.4611
KCNJ16	-2.68378	4.43737	-7.00618	6.24518e-11	1.12962e-08	14.5247
SST	-2.60249	6.96718	-6.75595	2.43028e-10	3.17243e-08	13.2196
GC	-2.59267	4.52313	-7.41096	6.58918e-12	2.00817e-09	16.6873
PDIA2	-2.56858	5.48538	-5.51419	1.35995e-07	5.0699e-06	7.16516
GKN2	-2.56	10.1078	-5.94031	1.68746e-08	9.38568e-07	9.15668
ESRRG	-2.55894	6.23444	-8.79379	2.0455e-15	5.05647e-12	24.469
SLC5A5	-2.54835	6.40329	-6.81426	1.77475e-10	2.51006e-08	13.5214
LIPF	-2.54046	10.0773	-6.59259	5.81918e-10	6.16501e-08	12.3816
PGC	-2.50609	12.2538	-6.09096	7.89273e-09	5.08234e-07	9.88337
KCNE2	-2.44219	5.43982	-8.28267	4.31053e-14	5.32782e-11	21.5309
CCKBR	-2.41035	4.4065	-7.82729	6.14244e-13	3.69343e-10	18.9714
SCNN1G	-2.36613	3.26107	-5.8688	2.41087e-08	1.24448e-06	8.81576
LRAT	-2.3423	6.63931	-7.50111	3.96129e-12	1.35586e-09	17.177
PSCA	-2.31585	7.53452	-6.43937	1.30615e-09	1.20682e-07	11.6062
SLC9A4	-2.30923	6.28318	-6.63414	4.66547e-10	5.18987e-08	12.5936
MYOC	-2.29118	5.39794	-8.98368	6.48992e-16	2.26265e-12	25.5759
REP15	-2.28154	4.9439	-6.47749	1.06924e-09	1.01228e-07	11.7981
TFF2	-2.2608	9.37259	-5.83323	2.87613e-08	1.4315e-06	8.6472
FABP4	-2.2295	4.688	-5.28756	3.96524e-07	1.22867e-05	6.14676
FGA	-2.21161	4.49467	-6.35677	2.01101e-09	1.70799e-07	11.1926
KLK11	-2.21078	5.37344	-4.23179	3.87266e-05	0.000558748	1.81989
SOSTDC1	-2.20422	7.26799	-7.21233	2.00176e-11	4.78873e-09	15.6185
AKR1B15	-2.19287	7.47795	-6.08674	8.06369e-09	5.17006e-07	9.86286
LINC00521	-2.16374	3.81985	-5.45225	1.8271e-07	6.52271e-06	6.88394
PLIN1	-2.14051	3.83587	-5.03655	1.25372e-06	3.24711e-05	5.05393
FIGF	-2.11711	5.25141	-6.9396	8.98726e-11	1.49215e-08	14.175
GNAT3	-2.11368	1.09252	-4.01292	9.14838e-05	0.00113642	1.01684
ASB11	-2.10497	1.57765	-4.70735	5.35939e-06	0.000108792	3.67958
MT1M	-2.09219	7.34186	-7.66202	1.58624e-12	7.20219e-10	18.0579
MT1E	-2.06336	5.34699	-4.93232	2.00012e-06	4.76943e-05	4.6114
TMED6	-2.05486	5.40015	-7.08205	4.11624e-11	8.32527e-09	14.9254
MT1JP	-2.03885	1.56769	-3.74416	0.000251182	0.00261013	0.0786493
ADH7	-2.03447	5.52197	-7.88701	4.35048e-13	3.26422e-10	19.3036
SCGB2A1	-2.02587	3.21119	-4.67194	6.24094e-06	0.000122984	3.53588
C16orf89	-2.00343	6.04462	-8.53106	9.87948e-15	1.83166e-11	22.9508
LOC105378311	-1.99873	0.653648	-3.66491	0.000335019	0.00328493	-0.187638
RDH12	-1.98711	5.12912	-7.18473	2.3333e-11	5.20087e-09	15.4711
MFSD4A	-1.96505	7.09886	-7.89302	4.20164e-13	3.26422e-10	19.3372
CDH24	-1.94553	7.22936	-7.18832	2.28729e-11	5.19263e-09	15.4903
LINC00261	-1.91777	6.46749	-5.86829	2.41691e-08	1.24471e-06	8.81337
C9orf147	-1.90852	3.82638	-5.94419	1.65498e-08	9.22806e-07	9.17526
PI16	-1.89812	6.58853	-6.8571	1.40748e-10	2.07374e-08	13.7441
LOC149703	-1.898	1.23213	-5.14069	7.81098e-07	2.18315e-05	5.50277
CA9	-1.87482	6.95029	-6.07073	8.74593e-09	5.51216e-07	9.78516
CKMT2	-1.87067	5.4635	-8.94639	8.13609e-16	2.26265e-12	25.3579
GCNT4	-1.86891	6.71128	-7.65634	1.63859e-12	7.29105e-10	18.0266
FUT9	-1.86619	4.66107	-7.50696	3.83207e-12	1.33212e-09	17.2089
AADAC	-1.8467	5.91859	-5.74323	4.48228e-08	2.06037e-06	8.22357
ORM2	-1.84194	4.17321	-6.57355	6.43787e-10	6.66184e-08	12.2847
GSTA1	-1.84165	7.83302	-5.8315	2.90094e-08	1.43742e-06	8.63899
CES1P2	-1.83567	3.18556	-4.97984	1.61781e-06	3.98153e-05	4.81231
AKR1C2	-1.82799	7.2163	-4.98084	1.61056e-06	3.96809e-05	4.81656
VSIG2	-1.82517	8.12236	-6.26305	3.26898e-09	2.48219e-07	10.7272
CARS-AS1	-1.81926	1.93999	-4.71593	5.16461e-06	0.000105512	3.71453
MSGN1	-1.80611	-0.853343	-2.57265	0.0109906	0.0470364	-3.34589
DPT	-1.78708	8.16275	-7.52094	3.54043e-12	1.27044e-09	17.2851
UGT2B17	-1.77932	2.80437	-4.03039	8.552e-05	0.00107555	1.07968
OR56A5	-1.7674	2.21904	-4.03305	8.46437e-05	0.0010674	1.08928
APOBEC2	-1.76368	4.34081	-6.33474	2.25519e-09	1.83785e-07	11.0828
VSIG1	-1.75675	8.86603	-4.44207	1.64487e-05	0.000278926	2.62323
MAL	-1.74713	7.10036	-6.97487	7.41282e-11	1.31936e-08	14.36
ANXA10	-1.74661	8.1059	-4.35374	2.36535e-05	0.000373223	2.28204
ALDH3A1	-1.70245	6.97946	-4.81005	3.4307e-06	7.51243e-05	4.10095
MT1X	-1.69777	7.65982	-5.82691	2.96754e-08	1.46715e-06	8.61732
LINC00982	-1.69736	4.82837	-8.58488	7.16517e-15	1.44919e-11	23.2605
LINC00675	-1.69295	6.11886	-4.8984	2.32521e-06	5.4454e-05	4.46884
FAM19A4	-1.68629	4.00002	-4.47101	1.45866e-05	0.000252155	2.73619
CKM	-1.6802	5.66445	-5.2511	4.69752e-07	1.41422e-05	5.98569
CASQ2	-1.65573	5.78447	-5.85207	2.61967e-08	1.33065e-06	8.73641
SOX21	-1.65276	5.79753	-5.95406	1.57514e-08	8.9397e-07	9.22253
CA2	-1.65195	9.68829	-6.07932	8.37328e-09	5.32254e-07	9.82682
SLC26A9	-1.64553	5.34492	-5.44581	1.8838e-07	6.66309e-06	6.85484
YBX1P4	-1.64189	3.28415	-4.55673	1.01869e-05	0.00018686	3.07404
COLCA1	-1.63906	6.05177	-5.99111	1.30763e-08	7.69634e-07	9.40048
CXCL17	-1.62994	8.52162	-4.39421	2.00397e-05	0.000325999	2.4377
MIR135A2	-1.62697	4.79256	-6.0007	1.24601e-08	7.41207e-07	9.44663
SCNN1B	-1.62588	5.47018	-6.92858	9.54393e-11	1.569e-08	14.1173
SPTSSB	-1.62501	7.18576	-4.2897	3.06805e-05	0.000461866	2.03808
ADH1B	-1.62079	6.96422	-5.92712	1.80258e-08	9.83026e-07	9.09361
FBXL13	-1.61715	5.49746	-7.05295	4.83126e-11	9.10897e-09	14.7714
MT1G	-1.6118	9.65922	-6.44302	1.28144e-09	1.19751e-07	11.6246
FAT3	-1.60601	4.92172	-6.28564	2.90889e-09	2.26283e-07	10.839
UGT2B15	-1.60484	5.61297	-5.1594	7.16969e-07	2.03718e-05	5.58409
FAM177B	-1.60383	5.45002	-5.18728	6.30813e-07	1.82739e-05	5.70564
ASB5	-1.60349	2.83288	-3.94854	0.000117065	0.00139575	0.787231
ANGPTL3	-1.58732	3.36424	-5.97877	1.39135e-08	8.06863e-07	9.34114
KRT20	-1.58695	7.66351	-4.6074	8.22051e-06	0.000156131	3.27609
MUC6	-1.58123	8.29921	-4.76676	4.14369e-06	8.80504e-05	3.92252
AZGP1	-1.57984	7.24033	-4.86532	2.69125e-06	6.12845e-05	4.33051
FER1L6	-1.57304	6.17473	-6.10326	7.41406e-09	4.82304e-07	9.94323
CAPN9	-1.57272	6.34965	-4.59695	8.59344e-06	0.000162134	3.23428
B3GNT6	-1.56714	5.26743	-5.4593	1.76693e-07	6.34042e-06	6.91582
ADHFE1	-1.5625	5.56342	-7.88464	4.41036e-13	3.26422e-10	19.2905
DNER	-1.55097	4.98177	-7.41432	6.46582e-12	1.99794e-09	16.7055
LYVE1	-1.53954	6.89555	-5.94702	1.63165e-08	9.12087e-07	9.18883
HRASLS2	-1.5313	4.53084	-4.14642	5.43648e-05	0.00074203	1.50258
CKB	-1.5301	8.51794	-7.88757	4.33634e-13	3.26422e-10	19.3068
TRIM50	-1.52564	4.41595	-6.1861	4.85671e-09	3.47434e-07	10.3481
TTR	-1.52278	4.96405	-4.1097	6.28079e-05	0.000834927	1.36771
MAMDC2	-1.51619	5.82749	-6.44228	1.28643e-09	1.19751e-07	11.6208
LIFR	-1.49987	7.14533	-7.50827	3.80389e-12	1.33212e-09	17.216
LTF	-1.49227	7.59675	-4.94429	1.89625e-06	4.551e-05	4.6619
LOC100128276	-1.49203	-0.526264	-2.65052	0.00883486	0.0401865	-3.15371
GRIA4	-1.4892	3.7758	-7.05632	4.74255e-11	9.0759e-09	14.7893
PPP1R1A	-1.48344	6.24337	-5.72099	4.99842e-08	2.23303e-06	8.11955
GSTA2	-1.48312	2.81803	-3.68956	0.000306462	0.00305337	-0.105331
HOMER2	-1.47677	5.5486	-7.1024	3.67939e-11	7.72254e-09	15.0332
MT1A	-1.46981	6.79666	-5.81537	3.14199e-08	1.53971e-06	8.56276
SULT1B1	-1.46487	7.37034	-5.32805	3.28199e-07	1.05823e-05	6.32658
AKR7A3	-1.45418	7.28856	-5.69996	5.53972e-08	2.43573e-06	8.02143
CYP2C8	-1.44737	3.3379	-5.75631	4.20345e-08	1.9483e-06	8.28487
C6orf58	-1.4464	7.75385	-3.29623	0.00120432	0.0090306	-1.36236
REG3A	-1.44494	7.13131	-3.04102	0.00275108	0.0169399	-2.11186
ADRA1A	-1.43682	3.9981	-4.08664	6.87372e-05	0.000897456	1.28348
CRYBB1	-1.43351	6.12773	-6.09067	7.90404e-09	5.08234e-07	9.882
AKR1C1	-1.43252	6.26435	-4.47608	1.42818e-05	0.000248429	2.75605
CLIC6	-1.43081	5.92064	-4.6666	6.38542e-06	0.000125386	3.51429
TMEM100	-1.42914	4.52616	-5.73302	4.71232e-08	2.14836e-06	8.1758
AXDND1	-1.41782	3.60547	-4.73824	4.68965e-06	9.71962e-05	3.80561
LOC728175	-1.41756	3.97345	-6.01855	1.13879e-08	6.92233e-07	9.53268
C2orf40	-1.41454	6.20111	-4.95975	1.76992e-06	4.28478e-05	4.72719
PP7080	-1.40966	7.53608	-6.63886	4.54942e-10	5.11695e-08	12.6178
GPR155	-1.40732	7.03832	-7.24808	1.64065e-11	4.05568e-09	15.8098
PIK3C2G	-1.40471	5.85492	-5.15615	7.27726e-07	2.06248e-05	5.56995
FAM3B	-1.40364	7.73355	-4.94124	1.92224e-06	4.59849e-05	4.64901
SLC1A2	-1.40319	3.82707	-6.1358	6.28164e-09	4.23497e-07	10.1018
NKX6-2	-1.39445	4.01498	-3.05184	0.00265912	0.0165252	-2.08118
ZNF385B	-1.39261	4.46531	-6.78181	2.11441e-10	2.88597e-08	13.3533
HPGD	-1.39024	7.74025	-5.32061	3.39837e-07	1.09101e-05	6.29344
ETNPPL	-1.39013	4.41618	-6.28165	2.9695e-09	2.30193e-07	10.8192
ENHO	-1.38972	5.03257	-4.76626	4.1528e-06	8.81146e-05	3.92044
LOC101927523	-1.38602	0.740032	-2.75351	0.00657034	0.0323544	-2.8915
PLP1	-1.37976	6.72472	-5.00604	1.43835e-06	3.62816e-05	4.92372
KIAA1324	-1.3787	8.39502	-4.8027	3.54285e-06	7.72001e-05	4.07055
PGCP1	-1.37301	7.40059	-6.62443	4.91292e-10	5.38437e-08	12.544
RIMS1	-1.37225	6.23538	-6.2123	4.24571e-09	3.11745e-07	10.4768
MAP7D2	-1.37199	5.57072	-5.49911	1.46156e-07	5.37468e-06	7.09652
SPINK13	-1.37152	1.79678	-3.39945	0.000850325	0.00687929	-1.04429
NTRK1	-1.36655	6.46634	-6.7157	3.01679e-10	3.75118e-08	13.0121
MT4	-1.35872	7.27281	-6.30235	2.66778e-09	2.10471e-07	10.9218
CNTD1	-1.35535	4.7284	-5.89515	2.11445e-08	1.11739e-06	8.94111
GSTM5	-1.35146	4.12515	-4.83196	3.1166e-06	6.9477e-05	4.19174
KCNJ15	-1.35134	6.6012	-6.29121	2.82616e-09	2.21396e-07	10.8666
COQ3	-1.35125	5.29751	-5.8872	2.19993e-08	1.15434e-06	8.90324
ADTRP	-1.34543	6.80716	-5.16697	6.92509e-07	1.97778e-05	5.61704
DPCR1	-1.34535	6.85064	-3.47501	0.000655746	0.00562849	-0.806061
LOC440117	-1.34402	2.88659	-3.69116	0.000304687	0.0030425	-0.0999623
NCAM1	-1.34346	5.67156	-7.22698	1.84507e-11	4.46187e-09	15.6969
SSTR1	-1.33577	6.54803	-5.67444	6.27376e-08	2.66371e-06	7.90271
POPDC3	-1.3308	4.16267	-4.47051	1.46172e-05	0.000252487	2.73421
SLC28A2	-1.3243	5.7081	-4.21875	4.07993e-05	0.000583357	1.77108
CWH43	-1.32425	4.42272	-7.34243	9.68345e-12	2.72706e-09	16.3169
SLC9A2	-1.32	6.55835	-4.48237	1.39127e-05	0.000243149	2.78068
ADH1C	-1.31974	9.21656	-5.14709	7.58582e-07	2.13093e-05	5.53053
GPER1	-1.31414	5.44563	-7.7589	9.10529e-13	4.71103e-10	18.5924
SYTL5	-1.31231	5.50876	-4.76392	4.19522e-06	8.88062e-05	3.91084
SH3GL2	-1.31128	6.63977	-5.07226	1.06672e-06	2.83541e-05	5.20709
TFF1	-1.30439	11.0368	-4.02393	8.76795e-05	0.00109836	1.05643
ATP1A2	-1.30384	4.79402	-5.31215	3.53538e-07	1.12248e-05	6.25586
NRG4	-1.29735	6.11566	-6.17799	5.06277e-09	3.5347e-07	10.3083
GSTA3	-1.27795	2.94848	-3.81351	0.000194503	0.00211397	0.315579
SPINK7	-1.27607	1.82934	-3.4511	0.000712271	0.00601846	-0.881934
RSPO2	-1.26726	5.03461	-5.14531	7.64759e-07	2.14557e-05	5.52283
HEPACAM2	-1.2657	3.80233	-2.76597	0.00633563	0.031482	-2.85918
PHGR1	-1.26222	5.51795	-3.29582	0.001206	0.00903705	-1.36363
PAIP2B	-1.26182	6.2623	-6.94295	8.82431e-11	1.47611e-08	14.1926
FGG	-1.25366	3.77812	-4.46697	1.48337e-05	0.000255829	2.72039
ZBTB16	-1.24181	5.31463	-6.37362	1.842e-09	1.60709e-07	11.2767
SCN7A	-1.24106	5.2088	-4.82998	3.14392e-06	7.00159e-05	4.18348
BCAS1	-1.23967	6.77662	-5.73113	4.75619e-08	2.16392e-06	8.16695
ABCB5	-1.23569	3.55574	-5.76338	4.05987e-08	1.89358e-06	8.31805
SBSPON	-1.23391	5.68266	-4.49367	1.3272e-05	0.000233605	2.82502
SLC9A3	-1.22808	5.85943	-6.04521	9.95293e-09	6.15091e-07	9.66149
LIPM	-1.22479	5.8194	-6.38327	1.7516e-09	1.53424e-07	11.325
CCDC54	-1.22117	1.64132	-4.39458	2.0009e-05	0.000325887	2.43914
SLC26A7	-1.21964	3.68338	-4.89518	2.35863e-06	5.50873e-05	4.45534
ASPA	-1.21801	4.40279	-5.31786	3.44226e-07	1.10349e-05	6.28124
FCGBP	-1.21461	7.11741	-4.15719	5.21011e-05	0.000719073	1.54234
ACER2	-1.21176	6.35426	-5.66619	6.53108e-08	2.73641e-06	7.86437
SOX21-AS1	-1.21056	3.49986	-3.74996	0.0002459	0.00256123	0.098322
ADH1A	-1.20921	9.37763	-5.87395	2.34984e-08	1.21601e-06	8.84026
HTR1B	-1.20459	4.69455	-5.34151	3.08149e-07	1.00871e-05	6.38653
MIRLET7E	-1.19346	1.39477	-2.62511	0.00949242	0.0422761	-3.21701
LOC102723471	-1.19297	7.15098	-4.72744	4.91413e-06	0.00010096	3.76146
CAPN13	-1.19121	5.01986	-5.44823	1.86235e-07	6.60823e-06	6.86574
FMO6P	-1.18535	4.09221	-6.49213	9.89927e-10	9.45232e-08	11.872
PLCXD3	-1.18425	3.33716	-4.37854	2.1371e-05	0.000341813	2.3773
TCN1	-1.1841	7.1317	-3.332	0.00106844	0.00825153	-1.25309
PLIN4	-1.18345	5.12677	-4.95038	1.84552e-06	4.43883e-05	4.68758
SULT1C2	-1.18256	7.54364	-4.0789	7.08434e-05	0.000920096	1.25531
ALDOB	-1.17973	7.28421	-3.12771	0.00208958	0.0137541	-1.86325
DDO	-1.17082	5.15583	-4.09094	6.75914e-05	0.000886136	1.29917
CFD	-1.16945	9.41049	-5.33346	3.19986e-07	1.0408e-05	6.35068
SFRP1	-1.1669	6.80657	-4.47686	1.42358e-05	0.000247823	2.75908
C7	-1.16644	7.52877	-3.78215	0.000218438	0.00232193	0.208002
GCNT2	-1.16537	4.84423	-6.68028	3.64685e-10	4.33877e-08	12.83
IRX3	-1.16462	5.90329	-6.69824	3.31272e-10	4.00551e-08	12.9223
ECHDC3	-1.16403	5.35161	-4.80007	3.58376e-06	7.78842e-05	4.0597
ZNF430	-1.16178	7.3878	-6.51621	8.71923e-10	8.58343e-08	11.9938
GATA6-AS1	-1.16149	5.1479	-6.17833	5.05395e-09	3.5347e-07	10.31
APLP1	-1.16104	5.44679	-6.2309	3.85833e-09	2.88054e-07	10.5684
LINC01105	-1.16022	3.70949	-4.7785	3.93738e-06	8.42297e-05	3.97077
LYPD6B	-1.1598	5.74944	-5.29394	3.84892e-07	1.20268e-05	6.17507
GHR	-1.15956	4.76781	-5.43778	1.95695e-07	6.86724e-06	6.81857
HLF	-1.15247	4.83357	-4.29159	3.0447e-05	0.000459868	2.04524
PTPRZ1	-1.15132	4.44377	-5.98529	1.34648e-08	7.88331e-07	9.37248
KCNN2	-1.15043	4.9816	-4.96656	1.71683e-06	4.17443e-05	4.75603
MIER2	-1.14977	6.25641	-6.01072	1.18467e-08	7.13312e-07	9.4949
PRKAA2	-1.1495	5.06759	-5.73573	4.65011e-08	2.12872e-06	8.18848
ACSM6	-1.14897	4.39682	-7.11819	3.37224e-11	7.214e-09	15.117
MYH11	-1.14702	8.7251	-4.35182	2.38393e-05	0.000375886	2.2747
RAP1GAP	-1.14498	5.64407	-4.77419	4.01191e-06	8.55771e-05	3.95305
FAM189A2	-1.14442	6.05837	-6.16481	5.41612e-09	3.73058e-07	10.2437
SLC2A4	-1.14059	4.41616	-4.62307	7.69067e-06	0.000147375	3.33889
CIDEC	-1.13372	4.74438	-4.75061	4.44481e-06	9.30275e-05	3.85625
SLC25A4	-1.13246	6.01917	-8.14131	9.8958e-14	1.04839e-10	20.7301
FOSB	-1.1304	7.52199	-4.67669	6.11494e-06	0.000121126	3.55512
FXYD1	-1.12907	6.01333	-5.20794	5.73529e-07	1.69453e-05	5.79606
ATP13A4	-1.12873	4.0883	-5.95037	1.60455e-08	9.08347e-07	9.20484
ANGPTL1	-1.12866	5.685	-4.22563	3.96922e-05	0.000569356	1.79684
HBB	-1.12613	7.32026	-4.45849	1.53655e-05	0.000263369	2.68727
BSND	-1.12594	5.76994	-6.51065	8.97869e-10	8.79359e-08	11.9656
UNC13C	-1.12462	2.33883	-3.17402	0.00179982	0.0122604	-1.72791
EPHA7	-1.12074	5.73788	-4.57544	9.41316e-06	0.00017423	3.14844
LOC646588	-1.11796	5.41171	-5.76885	3.95206e-08	1.85106e-06	8.34374
FSIP2	-1.11768	3.94553	-5.28401	4.03122e-07	1.24738e-05	6.13108
CLDN18	-1.11723	9.64872	-3.38134	0.000904377	0.00720651	-1.1007
PGM5	-1.11674	7.18321	-4.31895	2.72529e-05	0.000419021	2.14915
PCOLCE2	-1.11285	5.53863	-5.83778	2.81207e-08	1.41226e-06	8.66871
LOC400043	-1.11269	5.30755	-4.15766	5.20054e-05	0.000719073	1.54406
FHL1	-1.11072	8.32068	-5.58462	9.69578e-08	3.81116e-06	7.48759
PKIB	-1.10825	6.53891	-5.43324	1.99959e-07	6.99478e-06	6.79805
EDNRB-AS1	-1.10665	3.17373	-3.50108	0.000598924	0.00522134	-0.722818
PRR4	-1.10255	5.33749	-3.76523	0.000232488	0.00244211	0.150255
BMPR1B	-1.10102	4.22361	-5.28867	3.94479e-07	1.22575e-05	6.15168
VIP	-1.09721	3.56613	-3.53292	0.000535808	0.00479897	-0.620447
GPX3	-1.09534	8.12724	-6.34715	2.11421e-09	1.74859e-07	11.1447
BHMT	-1.0947	3.70223	-5.90752	1.98803e-08	1.0556e-06	9.00002
PLN	-1.08995	6.59763	-3.59742	0.000426623	0.00399475	-0.410642
HSPB8	-1.08947	7.14057	-5.01822	1.3617e-06	3.47819e-05	4.97562
SYNM	-1.08331	6.60444	-3.44492	0.000727599	0.00610163	-0.901462
PRIMA1	-1.08043	5.35572	-5.77877	3.76382e-08	1.77787e-06	8.39033
SLC2A12	-1.08025	5.24258	-6.60639	5.40796e-10	5.78444e-08	12.4519
MUSK	-1.08022	4.21553	-5.23936	4.96002e-07	1.4852e-05	5.93403
ACADL	-1.07641	3.98192	-6.09445	7.75379e-09	5.01472e-07	9.90036
HSPB6	-1.0763	6.82317	-3.45925	0.000692505	0.00588497	-0.856116
RBPMS2	-1.07364	6.85681	-5.69651	5.63369e-08	2.45827e-06	8.00538
FGF14	-1.0696	3.91169	-6.10784	7.24349e-09	4.76785e-07	9.9655
GGT6	-1.06729	5.54346	-4.19925	4.40971e-05	0.000624201	1.69834
SORBS2	-1.06174	5.869	-6.95755	8.14868e-11	1.39455e-08	14.2691
GFRA1	-1.06031	6.05159	-6.17889	5.03949e-09	3.5347e-07	10.3127
ABCA8	-1.05979	6.72641	-5.18092	6.49527e-07	1.87428e-05	5.67788
RANBP3L	-1.0597	3.30054	-5.28188	4.0714e-07	1.25458e-05	6.12165
PPP1R3C	-1.0593	5.86609	-5.01359	1.39034e-06	3.52305e-05	4.95589
CDH19	-1.05863	3.68439	-4.06609	7.44674e-05	0.000962108	1.20875
DNAJC9	-1.05719	7.24104	-4.15904	5.17228e-05	0.000716073	1.54915
KLHDC9	-1.05653	5.12506	-5.60624	8.73482e-08	3.51415e-06	7.5871
SCUBE2	-1.05576	5.22794	-5.69033	5.80623e-08	2.50343e-06	7.9766
FMO5	-1.05442	6.48913	-5.25278	4.66093e-07	1.40825e-05	5.99312
LUZP2	-1.05036	4.37872	-3.37943	0.000910281	0.00724059	-1.10665
UPK3B	-1.04909	6.54229	-5.1065	9.13008e-07	2.4954e-05	5.35469
CNTN1	-1.04277	4.64875	-4.13105	5.77582e-05	0.000779263	1.446
SOGA3	-1.04238	4.91987	-4.589	8.88784e-06	0.000166866	3.20254
CD36	-1.03931	7.34876	-4.78866	3.76685e-06	8.1364e-05	4.01261
LMOD1	-1.03798	7.52378	-4.63534	7.29856e-06	0.000140953	3.38823
MT1L	-1.03302	2.71365	-3.29813	0.00119673	0.00898579	-1.35659
ADIPOQ	-1.03241	4.63228	-3.70145	0.000293521	0.00295889	-0.0654507
HMGCS2	-1.03221	7.16719	-3.29455	0.0012111	0.0090631	-1.36748
MEF2C-AS1	-1.03188	2.97698	-4.47177	1.45404e-05	0.000251943	2.73917
ERO1B	-1.03007	5.6786	-7.55186	2.97083e-12	1.12026e-09	17.4539
CHRM2	-1.0274	3.82928	-3.24422	0.00143088	0.0102857	-1.51942
B3GAT1	-1.0235	5.3337	-5.84519	2.7106e-08	1.36643e-06	8.70382
CYP2C18	-1.01828	7.61114	-3.81959	0.000190158	0.00208269	0.336531
FRRS1L	-1.01759	4.69105	-4.32099	2.70285e-05	0.000416434	2.15691
REG1A	-1.01407	10.2664	-3.03562	0.00279806	0.0171349	-2.12714
C1QTNF7	-1.01394	5.30848	-4.78138	3.88828e-06	8.32594e-05	3.98263
PDK4	-1.0119	8.2723	-4.50952	1.24213e-05	0.000221789	2.88735
HAND2-AS1	-1.01001	4.16703	-2.86095	0.00478162	0.0255112	-2.60832
LOC100131802	-1.00633	1.87696	-3.44396	0.000730003	0.00611488	-0.904487
RERGL	-1.00618	6.05148	-5.37288	2.65925e-07	8.99134e-06	6.52672
MMRN1	-1.00512	5.9552	-3.51269	0.000575137	0.00505557	-0.685575
NPAS3	-1.00496	5.15305	-6.87527	1.27536e-10	1.90431e-08	13.8388
LOC649294	-1.0032	4.12381	-3.91012	0.000135434	0.00157199	0.651667
DES	-1.00136	8.19108	-3.19736	0.00166831	0.0115592	-1.65902
COL5A1	1.00167	7.80832	6.94663	8.64914e-11	1.45777e-08	14.2118
SERPINE1	1.00178	7.28869	3.97049	0.000107662	0.00130107	0.865167
LY6E	1.0019	9.01414	5.5822	9.80966e-08	3.84912e-06	7.47646
CXCL10	1.00377	6.69331	4.26811	3.34731e-05	0.000494824	1.95644
MSC	1.00605	4.37984	4.30544	2.8788e-05	0.000439284	2.09777
SPC25	1.00722	4.25742	6.25551	3.39874e-09	2.55457e-07	10.6899
TTYH3	1.00841	7.55171	8.22292	6.12889e-14	6.81778e-11	21.1918
PLA2G2A	1.01444	7.57947	3.38314	0.000898881	0.00717815	-1.09512
WDHD1	1.01626	5.66013	7.76209	8.93972e-13	4.71103e-10	18.61
FCGR1A	1.01923	4.79929	5.25911	4.52598e-07	1.36999e-05	6.02104
RAD51AP1	1.02282	5.11186	5.17645	6.63017e-07	1.90579e-05	5.65836
OVOL1	1.02316	5.0525	4.51205	1.22905e-05	0.000219806	2.89731
PRRX1	1.02369	6.63985	4.30151	2.92503e-05	0.000445116	2.08283
RRM2	1.02402	6.39209	5.32964	3.25773e-07	1.0545e-05	6.33363
RFC3	1.02525	5.26444	6.55886	6.95911e-10	7.16789e-08	12.21
SEMA7A	1.0255	4.37081	3.13887	0.00201606	0.013389	-1.8308
CCL20	1.02771	5.54004	2.60084	0.010161	0.0444391	-3.27692
C4BPA	1.02888	2.97988	3.49866	0.000603989	0.0052552	-0.730555
LOC102724927	1.02963	1.60906	2.77252	0.0062152	0.0310824	-2.84211
TIMELESS	1.03008	5.05852	6.42754	1.38974e-09	1.27238e-07	11.5468
MCM4	1.03019	6.27675	6.17883	5.04113e-09	3.5347e-07	10.3124
SHCBP1	1.03043	4.74193	4.87294	2.60231e-06	5.9564e-05	4.36231
FANCI	1.03147	5.67843	6.35673	2.01139e-09	1.70799e-07	11.1924
KIF22	1.03258	5.51322	5.82597	2.98145e-08	1.47076e-06	8.61285
APOE	1.03301	7.25969	5.68768	5.88169e-08	2.52617e-06	7.96428
STRA6	1.03395	3.59714	5.64204	7.34427e-08	3.02584e-06	7.75244
KIF20B	1.03452	4.20483	6.18703	4.83357e-09	3.47434e-07	10.3527
GGH	1.03496	5.85118	5.04252	1.22035e-06	3.17548e-05	5.0795
CDX2	1.03608	5.04022	4.51033	1.23792e-05	0.000221215	2.89054
SUCNR1	1.03645	2.45883	4.34922	2.40934e-05	0.000379356	2.26475
PDCD4-AS1	1.03869	3.30024	2.92241	0.00397071	0.022224	-2.44194
GRIN2D	1.04187	4.76217	7.86067	5.06602e-13	3.26422e-10	19.157
GPA33	1.04353	4.91556	2.88604	0.00443386	0.0240831	-2.54078
FAR2	1.04553	6.67137	6.06033	9.21942e-09	5.76162e-07	9.73472
E2F7	1.04674	4.56755	6.51649	8.70635e-10	8.58343e-08	11.9952
KIF11	1.0474	5.18913	6.06777	8.87839e-09	5.57984e-07	9.77078
AGAP2-AS1	1.04926	3.50236	3.95984	0.00011213	0.00134701	0.827319
CXCL5	1.05019	7.18647	2.9653	0.00348163	0.0201089	-2.32393
KIF15	1.05095	3.52913	5.28245	4.06072e-07	1.25302e-05	6.12414
HJURP	1.0525	5.98709	5.63602	7.56205e-08	3.09756e-06	7.72458
GAL3ST4	1.05815	4.34072	4.5869	8.96727e-06	0.000167932	3.19416
ATP11A	1.064	5.8553	7.34465	9.56352e-12	2.72706e-09	16.3289
HIST1H2BL	1.06428	4.78979	5.37746	2.60252e-07	8.82635e-06	6.54724
TNFSF15	1.06471	4.529	4.93268	1.99693e-06	4.76691e-05	4.61291
SERPINH1	1.06544	8.37279	7.2097	2.03118e-11	4.8074e-09	15.6045
EFNA3	1.06566	4.00974	5.01686	1.37007e-06	3.48756e-05	4.96981
LILRB4	1.06872	6.20354	6.12875	6.51151e-09	4.37668e-07	10.0674
SULT2B1	1.07077	4.35548	5.36427	2.76908e-07	9.32021e-06	6.48821
SLC16A13	1.07219	4.31724	5.27086	4.28564e-07	1.30971e-05	6.0729
C5orf34	1.07272	3.47024	7.08714	4.00234e-11	8.29986e-09	14.9524
WNT5A	1.07376	6.27817	6.37183	1.85925e-09	1.60951e-07	11.2678
MDK	1.0738	8.67272	6.40668	1.55003e-09	1.3794e-07	11.4421
KDELC1	1.07515	5.08636	6.52503	8.32225e-10	8.37798e-08	12.0384
COL6A3	1.07577	8.57125	6.10847	7.22032e-09	4.7667e-07	9.96856
BRCA2	1.07696	4.58379	6.77277	2.21992e-10	2.95741e-08	13.3065
APLNR	1.07712	5.64328	5.43437	1.9889e-07	6.96836e-06	6.80315
APOBEC3B	1.07784	5.4923	5.07023	1.07657e-06	2.8446e-05	5.19837
AOC1	1.07852	6.38884	4.12855	5.83282e-05	0.000786476	1.43683
TNFRSF12A	1.07919	7.08489	5.25212	4.67525e-07	1.40942e-05	5.99021
PRSS3	1.07951	5.49616	3.21443	0.00157787	0.0110879	-1.60836
ESM1	1.07964	4.87809	6.27577	3.06109e-09	2.34375e-07	10.7901
LINC01224	1.0834	3.26459	4.91956	2.1169e-06	5.01029e-05	4.55768
UGT2B4	1.08354	1.65465	3.67531	0.00032268	0.00317794	-0.152976
DEPDC1B	1.0836	5.61962	6.17778	5.06818e-09	3.5347e-07	10.3073
ORC1	1.08398	4.22866	6.00555	1.21593e-08	7.27277e-07	9.47
TFF3	1.0849	7.12307	3.18275	0.00174954	0.0119876	-1.70219
CDC20	1.08506	4.32502	5.66078	6.70513e-08	2.80406e-06	7.83928
RCN3	1.09152	6.26765	7.27894	1.38125e-11	3.65833e-09	15.9753
KIAA1524	1.0916	4.89742	6.75886	2.39255e-10	3.14967e-08	13.2346
STK31	1.0927	3.06105	4.77586	3.98288e-06	8.50394e-05	3.95991
PARPBP	1.09498	4.43485	7.52136	3.53186e-12	1.27044e-09	17.2874
CCNB1	1.09531	7.33897	4.60045	8.46678e-06	0.000159906	3.24827
LEF1	1.09559	5.92939	6.03641	1.04059e-08	6.39532e-07	9.61892
NETO2	1.09631	4.75487	5.83271	2.88355e-08	1.43199e-06	8.64474
F2R	1.09836	7.56591	6.14418	6.01839e-09	4.06982e-07	10.1428
ATAD5	1.09839	4.55831	7.02262	5.70677e-11	1.04929e-08	14.6114
CDH11	1.09845	7.4829	7.26704	1.47603e-11	3.75592e-09	15.9115
ITGAX	1.10133	5.51731	5.69193	5.76113e-08	2.48881e-06	7.98404
LOC105377458	1.10249	1.55697	3.24843	0.00141118	0.0101715	-1.50679
SRPX2	1.10449	5.8548	5.1059	9.15532e-07	2.49923e-05	5.35207
SLC19A3	1.10876	5.02367	3.67668	0.000321082	0.00316782	-0.14839
TICRR	1.11052	4.22137	6.7109	3.0954e-10	3.82592e-08	12.9874
KIF4A	1.11091	5.71628	6.75143	2.49014e-10	3.18566e-08	13.1962
HOXB6	1.1129	4.24448	4.57789	9.31602e-06	0.000173152	3.15821
CDCA7	1.11476	6.78005	5.66947	6.4274e-08	2.70315e-06	7.87964
LEFTY1	1.11578	4.26271	3.73055	0.000263999	0.00272297	0.0325905
REG4	1.11616	7.58314	2.60461	0.0100544	0.044103	-3.26765
STEAP1	1.11992	4.68558	4.27286	3.28388e-05	0.000487389	1.97437
HIST1H2BO	1.12012	5.05804	4.38892	2.048e-05	0.000330173	2.41729
ATAD2	1.12382	6.19129	6.72691	2.84071e-10	3.57063e-08	13.0698
CHRDL2	1.1249	5.06569	3.0751	0.00247081	0.0156656	-2.01485
NUSAP1	1.1255	5.92282	5.74549	4.43271e-08	2.0418e-06	8.23418
DKK1	1.12583	3.45363	2.72306	0.00717785	0.0344864	-2.96998
FKBP10	1.12663	7.0229	6.16168	5.50352e-09	3.76746e-07	10.2284
MUC12	1.13125	5.15952	5.80757	3.26535e-08	1.57587e-06	8.52599
CTSV	1.1318	4.04213	3.8689	0.000158181	0.00178822	0.507408
KNL1	1.13198	4.91317	5.35362	2.91124e-07	9.69599e-06	6.44059
POLQ	1.13257	3.65632	5.01384	1.38877e-06	3.52305e-05	4.95696
OLFML2B	1.13412	6.11014	6.65069	4.27137e-10	4.8733e-08	12.6783
CEACAM8	1.13526	3.11442	3.291	0.0012255	0.00914932	-1.37826
HELLS	1.13762	5.24141	6.8758	1.27173e-10	1.90431e-08	13.8415
RPL27	1.13834	5.54873	5.15038	7.4723e-07	2.10435e-05	5.54484
NCAPG	1.13936	5.20155	5.72752	4.84115e-08	2.19255e-06	8.15006
LOXL2	1.14034	6.2315	8.39772	2.18296e-14	3.23777e-11	22.1867
ACHE	1.14419	3.36775	4.0795	7.06776e-05	0.000918479	1.25749
PMEPA1	1.14421	7.04298	7.85832	5.13519e-13	3.26422e-10	19.1439
CCNA2	1.14457	6.12737	5.45699	1.78639e-07	6.39992e-06	6.9054
NPSR1	1.14571	3.26736	4.44179	1.64673e-05	0.000279028	2.62217
ZNF367	1.14641	4.37461	4.84226	2.97881e-06	6.6807e-05	4.23449
SLC6A14	1.14785	5.48601	3.76836	0.000229831	0.00242106	0.160903
FAM150A	1.15059	2.63038	4.33343	2.56949e-05	0.000398093	2.20437
PRSS22	1.15565	4.50114	5.9834	1.35938e-08	7.91712e-07	9.36337
GINS1	1.15588	6.03485	5.18816	6.28251e-07	1.82234e-05	5.70951
KIF23	1.15688	6.07673	7.39211	7.32659e-12	2.17336e-09	16.5853
CXCL8	1.1579	7.4326	4.15591	5.23653e-05	0.000721824	1.53761
MISP	1.15814	6.3792	4.80564	3.49754e-06	7.63625e-05	4.08271
LINC01021	1.16139	1.91241	3.59954	0.000423419	0.00396808	-0.403692
RAD51	1.16615	3.67204	5.42653	2.06419e-07	7.19814e-06	6.76778
FAM111B	1.16882	5.01827	4.99238	1.52935e-06	3.81019e-05	4.86558
PRC1	1.16951	6.03696	6.80558	1.85989e-10	2.60244e-08	13.4764
HIST1H2AB	1.17281	6.36092	4.29896	2.95532e-05	0.000449419	2.07317
LOC101928167	1.17429	0.707213	2.75057	0.00662705	0.0325113	-2.89913
KIF2C	1.17505	5.04439	6.42963	1.37456e-09	1.26369e-07	11.5573
TDO2	1.18389	3.27721	3.60956	0.000408562	0.00385251	-0.370765
FEZF1-AS1	1.18698	2.06187	3.68494	0.00031163	0.0030924	-0.120785
ERVH-6	1.18708	0.78214	3.04094	0.00275174	0.0169399	-2.11208
LOC283194	1.19359	2.85108	3.56284	0.00048224	0.0044043	-0.523519
KIAA0101	1.19388	5.96265	4.81837	3.30799e-06	7.27955e-05	4.13539
NOX4	1.195	5.25724	4.83611	3.06035e-06	6.84977e-05	4.20896
IL23A	1.19994	3.63056	5.51629	1.3463e-07	5.04249e-06	7.17478
ECT2	1.20009	7.03712	6.59574	5.72292e-10	6.09204e-08	12.3976
HIST1H3G	1.20118	5.96966	4.11846	6.06868e-05	0.000811882	1.39979
LOC105374008	1.20169	0.457832	2.81852	0.00542681	0.0281173	-2.72132
NDC80	1.20281	4.5767	6.81565	1.76146e-10	2.51006e-08	13.5286
HIST1H4L	1.20475	6.16892	3.38966	0.000879145	0.00706109	-1.0748
KRT6B	1.21171	5.01826	4.03799	8.30421e-05	0.00105212	1.10709
KRT80	1.21419	3.95839	7.06889	4.4256e-11	8.79114e-09	14.8557
MSR1	1.21637	6.38452	6.5164	8.71039e-10	8.58343e-08	11.9947
MYBL2	1.21867	6.27116	6.54122	7.64016e-10	7.79717e-08	12.1205
ASPM	1.2223	5.00163	7.06567	4.50483e-11	8.86934e-09	14.8387
MMP13	1.22553	2.58229	5.30932	3.58253e-07	1.13377e-05	6.24326
WISP1	1.22748	5.06742	6.63868	4.55392e-10	5.11695e-08	12.6169
SERPINB3	1.23018	0.548451	2.91907	0.00401125	0.0224013	-2.45105
CPS1	1.23066	5.33416	3.46186	0.000686282	0.00583968	-0.847834
RTEL1	1.23108	5.48997	5.84851	2.66637e-08	1.34822e-06	8.71953
STIL	1.233	5.0017	6.65133	4.25677e-10	4.8733e-08	12.6816
DTL	1.23315	4.95276	6.45276	1.21757e-09	1.14297e-07	11.6736
SPINK4	1.23588	4.99858	2.59841	0.0102303	0.0446721	-3.2829
EPYC	1.23634	3.14013	3.85854	0.000164444	0.00184589	0.471354
LINC00540	1.2368	1.50348	3.48448	0.000634544	0.00547184	-0.775884
HIST1H2BM	1.23714	9.46373	4.83236	3.11122e-06	6.94715e-05	4.19337
HIST1H3B	1.23806	8.04401	5.27798	4.14595e-07	1.27226e-05	6.1044
TM4SF20	1.2419	4.77097	2.99634	0.0031629	0.0187598	-2.23757
CDC45	1.24216	4.76892	6.66009	4.06242e-10	4.70732e-08	12.7265
CCNE1	1.24445	4.87618	4.39038	2.03573e-05	0.000329165	2.42293
TYMS	1.24486	6.15039	5.58699	9.58579e-08	3.78562e-06	7.49847
MARVELD3	1.24556	4.8944	4.96258	1.74761e-06	4.24001e-05	4.7392
DSCC1	1.24823	4.23207	7.08271	4.10131e-11	8.32527e-09	14.9289
COL5A2	1.24827	7.6027	9.18645	1.88897e-16	1.05064e-12	26.766
ERCC6L	1.24828	3.82945	6.1866	4.84439e-09	3.47434e-07	10.3505
CASC9	1.24987	4.97274	5.99117	1.30728e-08	7.69634e-07	9.40073
CHEK1	1.24997	5.90576	6.92499	9.73219e-11	1.569e-08	14.0985
PPM1N	1.25052	4.21701	4.95574	1.80183e-06	4.33843e-05	4.71027
DIO2	1.25093	5.70899	6.82144	1.70718e-10	2.45041e-08	13.5587
UBE2T	1.2531	5.93966	5.9543	1.57323e-08	8.9397e-07	9.22369
PODNL1	1.25367	4.08288	6.31982	2.43682e-09	1.97143e-07	11.0086
CKAP2	1.25483	6.23392	7.27002	1.4517e-11	3.75551e-09	15.9275
ASCL2	1.2579	5.70337	5.09266	9.72369e-07	2.61904e-05	5.29493
BUB1	1.25889	5.36526	6.1044	7.37135e-09	4.80932e-07	9.94876
PLK1	1.25903	5.12693	5.746	4.42172e-08	2.04096e-06	8.23655
AGMAT	1.2611	5.43531	4.97789	1.63199e-06	4.00315e-05	4.80404
LAMC2	1.26179	6.72314	6.62961	4.77937e-10	5.29012e-08	12.5705
PDX1	1.2621	3.25073	3.42331	0.000783696	0.00647204	-0.969547
UBD	1.26363	7.65107	4.42042	1.79891e-05	0.000299567	2.5391
SPAG5	1.26443	4.86739	7.5842	2.4721e-12	9.48264e-10	17.6308
AURKA	1.2652	6.16422	5.50136	1.44597e-07	5.33497e-06	7.10674
AGT	1.26547	5.98615	6.31299	2.52471e-09	2.01609e-07	10.9747
COL1A2	1.26581	9.60296	7.66713	1.54055e-12	7.14047e-10	18.086
CYP2B6	1.26764	3.73679	4.34707	2.43055e-05	0.000382155	2.25653
HOXA10	1.27197	4.83287	6.75534	2.43836e-10	3.17243e-08	13.2164
CDCA5	1.27275	5.33212	6.37232	1.85451e-09	1.60951e-07	11.2703
OIP5	1.27389	4.3044	4.75704	4.32254e-06	9.09819e-05	3.8826
RARRES1	1.27393	6.43766	5.08842	9.91291e-07	2.66034e-05	5.27665
OLR1	1.27467	4.18745	6.25672	3.37763e-09	2.55457e-07	10.6959
WISP3	1.27646	3.17958	3.93881	0.000121477	0.0014391	0.752808
XRCC2	1.28678	3.69178	5.51659	1.34438e-07	5.04249e-06	7.17614
CDKN3	1.2892	5.23783	5.63308	7.67032e-08	3.12545e-06	7.71102
EXO1	1.29102	5.23542	6.89924	1.11966e-10	1.74197e-08	13.9638
CDCA3	1.29327	4.57156	4.98741	1.5638e-06	3.88731e-05	4.84448
NUP62CL	1.29358	4.65295	6.03409	1.05287e-08	6.45294e-07	9.60771
ADAMTS2	1.29519	5.89177	8.94694	8.10888e-16	2.26265e-12	25.3611
TREM2	1.29522	4.47775	6.54854	7.34969e-10	7.53529e-08	12.1576
HOXA11	1.29561	4.20297	5.78466	3.65612e-08	1.73806e-06	8.41805
DSCR8	1.29685	2.94409	2.978	0.00334785	0.0195465	-2.2887
F2RL2	1.29749	5.31043	6.37027	1.87451e-09	1.61644e-07	11.26
ASF1B	1.29863	5.35885	4.90303	2.27797e-06	5.37436e-05	4.48827
SAPCD2	1.30127	5.27318	4.70105	5.50696e-06	0.000110977	3.65394
CXCL9	1.30198	4.74573	5.13241	8.11254e-07	2.25328e-05	5.46682
RNASE2	1.30286	3.3523	3.87758	0.000153111	0.00174063	0.537667
CHRNA5	1.30359	3.59741	6.86819	1.3253e-10	1.96569e-08	13.8019
COL12A1	1.30388	7.2502	6.9764	7.35088e-11	1.31889e-08	14.3681
MGAM2	1.30461	4.58537	5.68925	5.83693e-08	2.5118e-06	7.97157
AURKB	1.30523	6.27828	7.64705	1.72784e-12	7.48135e-10	17.9756
LINC01234	1.30579	2.60279	3.34401	0.00102614	0.0079796	-1.21619
MAD2L1	1.30612	3.79755	4.64415	7.02935e-06	0.00013599	3.42367
TIMP1	1.3063	10.3177	6.58279	6.12993e-10	6.37283e-08	12.3317
FANCB	1.30881	3.53977	6.92754	9.59779e-11	1.569e-08	14.1119
NCAPH	1.3095	5.07878	5.3011	3.72259e-07	1.17143e-05	6.2068
HIST1H2BJ	1.31126	3.37451	4.58446	9.06072e-06	0.000169113	3.18439
ARHGAP11A	1.31306	4.54558	6.34902	2.09377e-09	1.74731e-07	11.154
PRAP1	1.31368	5.46124	3.34921	0.0010083	0.00787109	-1.20016
COL3A1	1.31432	9.47672	7.8998	4.04e-13	3.26422e-10	19.3749
ASPN	1.31874	7.20724	5.12738	8.30103e-07	2.29849e-05	5.44502
RTKN2	1.31922	3.76743	7.1826	2.36106e-11	5.20087e-09	15.4598
GUCY2C	1.32558	4.84693	4.15683	5.21754e-05	0.000719652	1.54101
GTSE1	1.33084	5.17302	6.16352	5.45218e-09	3.74383e-07	10.2374
HOXC11	1.33118	2.98567	4.95688	1.79275e-06	4.33323e-05	4.71505
CXCL11	1.33135	4.74557	4.34631	2.43811e-05	0.000382803	2.25361
CKS2	1.33136	4.60638	5.45198	1.82945e-07	6.52271e-06	6.88271
MELK	1.33747	5.73518	6.66097	4.04337e-10	4.70732e-08	12.731
GPRC5A	1.34045	7.77521	5.91802	1.8864e-08	1.01311e-06	9.05017
BUB1B	1.3411	4.17323	7.01869	5.83141e-11	1.06342e-08	14.5906
CLEC11A	1.34224	4.78764	5.56905	1.04511e-07	4.05787e-06	7.41609
DIAPH3	1.34327	4.21196	7.8662	4.90655e-13	3.26422e-10	19.1878
DLGAP5	1.3466	5.29168	6.03149	1.06676e-08	6.52014e-07	9.59517
SGO1	1.3481	4.47455	5.3842	2.52118e-07	8.61617e-06	6.57745
KIF14	1.35546	4.16408	7.43559	5.73555e-12	1.82292e-09	16.8208
SPSB2	1.36021	4.58086	4.54309	1.07891e-05	0.000196429	3.01995
PGF	1.37404	4.49002	6.60808	5.35965e-10	5.76046e-08	12.4605
C2orf27A	1.37531	4.1862	8.32765	3.30508e-14	4.32538e-11	21.7869
POLR3G	1.38768	3.35246	4.55579	1.02271e-05	0.000187424	3.07032
TRIM15	1.39012	4.39615	5.47434	1.64487e-07	5.94545e-06	6.98399
CDT1	1.39139	4.67209	7.04466	5.05644e-11	9.41443e-09	14.7277
PRR11	1.39623	5.58499	6.81344	1.78258e-10	2.51006e-08	13.5172
LOC100128670	1.39651	0.102468	2.86471	0.00472797	0.0252977	-2.59823
OR10X1	1.40004	-1.26374	2.59163	0.0104258	0.0452678	-3.29954
KRT23	1.40248	3.72959	3.97329	0.000106515	0.00129001	0.875137
CDK1	1.40398	4.48314	6.66509	3.95531e-10	4.63146e-08	12.7521
TRIP13	1.40581	5.66225	6.47857	1.06313e-09	1.01079e-07	11.8036
FAM83H-AS1	1.40782	4.90217	5.82192	3.04176e-08	1.49719e-06	8.59372
CDCA2	1.40785	4.31661	5.72138	4.98879e-08	2.23303e-06	8.12139
SERPINB2	1.41029	3.28715	5.67184	6.35382e-08	2.6801e-06	7.89062
DNA2	1.4175	2.635	4.2853	3.1231e-05	0.000468212	2.02141
PPP1R1B	1.41786	5.40868	4.62894	7.50056e-06	0.00014398	3.36249
HOXB13	1.42114	3.10639	5.63945	7.43698e-08	3.05837e-06	7.74048
CPXM1	1.42702	5.44422	6.52556	8.29918e-10	8.37798e-08	12.0411
LZTS1	1.42984	3.59456	5.17287	6.7401e-07	1.93239e-05	5.64275
MYB	1.43177	5.85335	6.79714	1.94667e-10	2.70416e-08	13.4326
CCL18	1.43416	7.33668	5.01771	1.3648e-06	3.48083e-05	4.97346
FOXM1	1.43595	5.50946	6.58454	6.0735e-10	6.34382e-08	12.3406
CEP55	1.43653	5.2292	5.54386	1.17965e-07	4.494e-06	7.30068
MLK7-AS1	1.4388	3.24715	5.44869	1.85829e-07	6.60435e-06	6.86782
LGR5	1.44573	4.58096	4.8528	2.84389e-06	6.41692e-05	4.27833
IFNA10	1.45859	-0.721485	2.59736	0.0102603	0.0447765	-3.28548
CCNB2	1.45876	4.44931	4.78356	3.85155e-06	8.27117e-05	3.99159
WNT2	1.46278	3.95055	6.35034	2.07943e-09	1.74731e-07	11.1606
CDH3	1.47775	4.45338	8.06778	1.5214e-13	1.53855e-10	20.3157
PLAU	1.48067	6.55907	7.58834	2.41446e-12	9.43084e-10	17.6535
LOC101928820	1.48388	2.53306	3.25561	0.00137812	0.0100037	-1.48521
UCA1	1.49358	4.64242	4.43363	1.7033e-05	0.000287103	2.59042
GJB2	1.49494	5.71937	6.4155	1.48012e-09	1.33879e-07	11.4864
CENPF	1.4952	4.66377	7.20095	2.13234e-11	4.99372e-09	15.5577
SKA3	1.5012	4.95686	5.52233	1.30793e-07	4.92367e-06	7.20232
HKDC1	1.5031	4.85088	6.91219	1.0435e-10	1.64651e-08	14.0315
IL1A	1.50477	3.89725	5.28763	3.96385e-07	1.22867e-05	6.1471
PBK	1.50632	4.86271	6.27316	3.1028e-09	2.36408e-07	10.7771
NUF2	1.51048	4.70148	7.49564	4.08573e-12	1.36833e-09	17.1472
MRPL20	1.51178	0.253479	2.82486	0.00532567	0.0277029	-2.70454
MMP11	1.52241	5.1724	7.62465	1.96338e-12	8.08913e-10	17.8526
COL8A1	1.53263	6.36098	6.79616	1.95689e-10	2.70416e-08	13.4276
KRT7	1.53324	5.48006	5.59849	9.06791e-08	3.61546e-06	7.55142
KIF18A	1.55295	3.94067	7.73499	1.04447e-12	5.16387e-10	18.4602
MKI67	1.55391	5.67255	6.75154	2.48863e-10	3.18566e-08	13.1968
ANLN	1.5639	5.66325	6.79001	2.023e-10	2.77825e-08	13.3957
MUC17	1.56689	5.11642	3.91006	0.000135467	0.00157199	0.651442
CXCL1	1.56703	7.30019	6.29045	2.8374e-09	2.21497e-07	10.8628
TOP2A	1.56836	6.84753	7.08594	4.02906e-11	8.29986e-09	14.946
PLA2G7	1.56858	7.32565	7.31068	1.15671e-11	3.13836e-09	16.146
DSG3	1.57226	3.73995	5.54412	1.17817e-07	4.494e-06	7.30188
FAM72D	1.57622	4.17722	6.90683	1.07438e-10	1.6833e-08	14.0035
LIPG	1.57754	4.61747	6.65836	4.10001e-10	4.72627e-08	12.7176
EGFL6	1.57956	2.8271	6.12255	6.72074e-09	4.5037e-07	10.0372
EFNA2	1.58118	4.25568	4.89128	2.39965e-06	5.584e-05	4.43902
SLC3A1	1.58666	3.78835	4.03152	8.51487e-05	0.00107149	1.08373
CLRN3	1.59052	5.10459	3.91967	0.00013063	0.00152961	0.685244
CDC6	1.59442	5.47954	6.67572	3.7369e-10	4.42227e-08	12.8066
UBE2C	1.59629	6.63504	5.5043	1.4258e-07	5.28685e-06	7.12012
THBS2	1.59884	7.16857	6.33954	2.19956e-09	1.79911e-07	11.1067
TNS4	1.59984	4.67467	4.89106	2.40196e-06	5.584e-05	4.43811
P4HA3	1.60442	4.58391	7.79545	7.37891e-13	4.32016e-10	18.7948
LOC105375166	1.616	2.21161	3.60179	0.000420035	0.00394135	-0.396297
ADORA2B	1.61885	2.96149	4.86125	2.73995e-06	6.2266e-05	4.31355
SULF1	1.62104	7.37397	7.26588	1.48562e-11	3.75592e-09	15.9053
CEACAM7	1.62708	3.95598	4.98148	1.60597e-06	3.96115e-05	4.81927
ANXA13	1.62877	4.08368	4.38304	2.098e-05	0.000337501	2.39464
CRABP2	1.63172	5.12395	6.96912	7.64964e-11	1.34647e-08	14.3298
KIF20A	1.63243	4.44272	7.16186	2.64864e-11	5.77715e-09	15.3492
TPX2	1.63597	6.47461	7.32218	1.08464e-11	2.97915e-09	16.2078
SKA1	1.64242	3.90231	6.3256	2.36477e-09	1.92012e-07	11.0374
THY1	1.6456	6.83922	6.73021	2.79089e-10	3.52794e-08	13.0868
METTL7B	1.65146	5.14021	6.96572	7.79279e-11	1.34647e-08	14.312
BGN	1.69758	7.41304	7.06363	4.5555e-11	8.89042e-09	14.8279
DEFB128	1.70998	-0.737222	3.09364	0.0023297	0.0149758	-1.9617
PLEKHS1	1.71088	4.93656	5.58675	9.59678e-08	3.78562e-06	7.49738
CT83	1.73004	1.55463	3.78723	0.000214381	0.00228208	0.225374
WTAPP1	1.73638	2.86605	4.71306	5.22912e-06	0.000106536	3.70281
INHBA	1.73871	5.40989	9.21934	1.54512e-16	1.05064e-12	26.9597
PI3	1.74047	7.57291	4.64787	6.91849e-06	0.000134364	3.43866
TNFRSF11B	1.75386	3.94811	7.04389	5.0779e-11	9.41443e-09	14.7236
SLCO1B3	1.76249	2.42824	5.1029	9.28094e-07	2.52424e-05	5.33914
CTHRC1	1.77603	6.80034	7.58821	2.41621e-12	9.43084e-10	17.6528
SLC39A5	1.78604	5.14022	4.99666	1.50024e-06	3.76296e-05	4.88379
MSLN	1.78931	4.5413	6.11012	7.15991e-09	4.7597e-07	9.9766
UHRF1	1.79229	3.21698	5.55448	1.12102e-07	4.3075e-06	7.34926
KLK7	1.79537	3.58907	4.9249	2.06724e-06	4.90843e-05	4.58015
FOXD4L3	1.79958	-0.0877124	2.73393	0.00695533	0.0337129	-2.94205
MFAP2	1.79962	6.49193	7.94182	3.1668e-13	2.93563e-10	19.6095
CCL3L1	1.81291	2.89691	5.93605	1.72378e-08	9.51632e-07	9.13633
CCDC154	1.82007	-0.527858	3.05494	0.00263326	0.0164195	-2.07236
ADAM12	1.82063	3.96515	8.48163	1.32619e-14	2.26962e-11	22.667
SPRR2A	1.82959	-0.381077	3.05875	0.00260185	0.016251	-2.06153
DSC3	1.83069	1.2463	4.28205	3.16438e-05	0.000472808	2.0091
KLK6	1.84312	4.82585	5.00327	1.45635e-06	3.66941e-05	4.91193
COL1A1	1.84721	9.81495	9.09276	3.34461e-16	1.48822e-12	26.2151
HOXC13	1.84799	-0.0126259	3.05342	0.00264587	0.016475	-2.07667
FAP	1.90288	5.25886	6.92564	9.69786e-11	1.569e-08	14.1019
SNAI1	1.91376	3.22696	4.53962	1.09478e-05	0.000198184	3.0062
ETV4	1.91516	4.71391	7.49413	4.12074e-12	1.36833e-09	17.139
SDS	1.93941	5.85626	6.52666	8.2513e-10	8.37798e-08	12.0467
LOC441455	1.95385	-1.15744	3.31227	0.00114153	0.00866781	-1.3135
SFRP4	1.95827	7.29876	6.21488	4.18976e-09	3.08655e-07	10.4895
SERPINB4	1.96124	0.109979	3.597	0.000427256	0.00399682	-0.412007
DEFB119	1.97267	-1.59714	2.67882	0.00815123	0.0377967	-3.08257
SCEL	1.98026	1.45055	5.55609	1.11238e-07	4.2891e-06	7.35664
MMP3	2.00724	4.42701	5.43842	1.9511e-07	6.85753e-06	6.82142
COL11A1	2.00913	3.80179	8.4579	1.52721e-14	2.42696e-11	22.531
CDH17	2.00951	5.77901	4.97125	1.68121e-06	4.11029e-05	4.77589
COL10A1	2.01309	7.38534	7.63703	1.82949e-12	7.67972e-10	17.9206
DMBT1	2.0431	6.92864	4.29371	3.01879e-05	0.000456575	2.05325
CCAT1	2.09397	2.31475	5.98434	1.35295e-08	7.9004e-07	9.3679
MMP12	2.09427	6.17735	5.08946	9.86593e-07	2.65093e-05	5.28115
CDKN2A	2.11419	4.22405	5.80658	3.28138e-08	1.58018e-06	8.52131
SPP1	2.12939	6.70183	7.23222	1.79211e-11	4.38142e-09	15.7249
SERPINB5	2.13333	5.3432	6.40698	1.54759e-09	1.3794e-07	11.4437
FNDC1	2.13335	4.75655	7.86998	4.80071e-13	3.26422e-10	19.2088
VIL1	2.14385	5.89888	5.3808	2.56188e-07	8.74182e-06	6.56221
OLFM4	2.15577	8.06988	5.13279	8.09823e-07	2.25212e-05	5.46849
MMP7	2.16301	6.21726	5.56248	1.07871e-07	4.18103e-06	7.38593
CHI3L1	2.16475	5.9838	7.52407	3.47813e-12	1.27044e-09	17.3022
CLDN3	2.20614	5.34881	6.15	5.84225e-09	3.97487e-07	10.1712
DDIAS	2.22917	3.13837	5.86154	2.49942e-08	1.27833e-06	8.7813
CLDN1	2.25711	6.16678	9.19853	1.75465e-16	1.05064e-12	26.8371
LAIR2	2.29376	1.50097	4.4605	1.52377e-05	0.000261782	2.69512
CEMIP	2.29982	4.11216	7.68717	1.37374e-12	6.50276e-10	18.1964
CLDN4	2.30452	6.56886	6.3837	1.74766e-09	1.53424e-07	11.3271
CLDN2	2.30994	5.31146	5.87586	2.32763e-08	1.21561e-06	8.84933
HOXA13	2.31217	4.37743	6.68537	3.54892e-10	4.24497e-08	12.8561
TRIM29	2.32294	4.1858	5.43875	1.94803e-07	6.85753e-06	6.82292
CEACAM6	2.33522	7.18532	6.1748	5.14616e-09	3.57787e-07	10.2927
CLDN7	2.40417	6.9462	7.40146	6.95127e-12	2.08989e-09	16.6358
MMP1	2.52022	6.25706	7.7823	7.95925e-13	4.54045e-10	18.7219
LINC01235	2.92041	1.60756	5.39492	2.39685e-07	8.24192e-06	6.62557
HOXB9	4.04735	2.66388	8.36257	2.68842e-14	3.73825e-11	21.9859
CST1	5.48207	3.60704	9.49159	2.905e-17	6.46304e-13	28.5712

## Sheet: GSE33335
Gene	logFC	AveExpr	t	P.Value	adj.P.Val	B
LIPF	-5.72772	7.20435	-12.801	2.81238e-17	8.11419e-14	29.0305
PGA4	-5.52169	6.49671	-10.4525	4.31929e-14	1.72977e-11	21.899
GIF	-5.062	6.3382	-13.0656	1.28623e-17	4.4532e-14	29.7867
GKN1	-4.97059	6.31642	-11.0224	6.8218e-15	4.00019e-12	23.6988
GKN2	-4.60054	6.11602	-11.041	6.42809e-15	4.00019e-12	23.7568
ATP4B	-4.59847	6.37824	-12.0951	2.36843e-16	3.72726e-13	26.9664
ATP4A	-4.49265	6.24411	-12.3175	1.20205e-16	2.60109e-13	27.624
PGC	-4.43027	8.77511	-8.05002	1.55728e-10	9.28679e-09	13.8833
KCNE2	-4.00944	5.81112	-11.8138	5.63524e-16	6.09698e-13	26.1248
PSCA	-3.79927	6.25931	-14.551	1.87408e-19	1.24896e-15	33.856
JCHAIN	-3.5699	7.86293	-8.40388	4.49607e-11	3.70626e-09	15.1009
CXCL17	-3.53346	6.50813	-12.134	2.10217e-16	3.63907e-13	27.082
GHRL	-3.41253	5.89239	-8.96727	6.36197e-12	8.15793e-10	17.0167
MT1M	-3.37245	6.32835	-9.68914	5.4449e-13	1.36604e-10	19.4228
CPA2	-3.34969	5.29248	-10.2694	7.88175e-14	2.78451e-11	21.3118
SST	-3.33675	5.50006	-14.4988	2.16446e-19	1.24896e-15	33.7179
TFF2	-3.2374	7.05317	-6.75616	1.55424e-08	3.30535e-07	9.3733
MT1G	-3.04385	8.31047	-7.31918	2.08015e-09	6.83291e-08	11.3429
CA9	-2.78626	5.96853	-10.2779	7.66265e-14	2.7635e-11	21.3393
REG1A	-2.75608	7.39066	-5.14992	4.57633e-06	3.26684e-05	3.82909
CHIA	-2.65843	4.80766	-5.82295	4.32645e-07	4.69857e-06	6.12318
MFSD4A	-2.60979	5.43555	-9.17292	3.14021e-12	4.76844e-10	17.7081
LTF	-2.6053	5.8246	-7.01467	6.16824e-09	1.58705e-07	10.2781
VSIG2	-2.53584	6.50235	-10.6467	2.29214e-14	1.01741e-11	22.5173
PDIA2	-2.52738	5.36247	-8.76623	1.27389e-11	1.3529e-09	16.3366
ADH1C	-2.52518	6.84563	-5.93406	2.91799e-07	3.39243e-06	6.50728
AZGP1	-2.50243	5.88639	-8.33117	5.79873e-11	4.36442e-09	14.8515
VSIG1	-2.4488	5.94495	-7.36845	1.74516e-09	6.03003e-08	11.5149
C6orf58	-2.42756	4.59524	-6.72578	1.73259e-08	3.5791e-07	9.26698
TFF1	-2.40031	8.64095	-4.38971	6.0067e-05	0.000288598	1.3432
KIAA1324	-2.37097	6.13486	-10.9888	7.59835e-15	4.11047e-12	23.5938
ANXA10	-2.36927	5.97472	-8.3681	5.09539e-11	3.99123e-09	14.9783
CCKAR	-2.28552	4.59758	-7.8499	3.15693e-10	1.58404e-08	13.1906
PIGR	-2.22407	7.65602	-4.80494	1.49426e-05	8.85558e-05	2.68355
CLIC6	-2.16499	5.39579	-8.06084	1.49903e-10	9.04548e-09	13.9206
CKB	-2.12405	6.09775	-6.36573	6.27365e-08	9.78406e-07	8.0084
AKR1B15	-2.09546	6.84674	-4.92971	9.76481e-06	6.16479e-05	3.09489
CHGA	-2.07537	4.95186	-11.2822	2.98199e-15	2.34642e-12	24.5047
ALDH1A1	-2.04902	7.04263	-7.95005	2.21577e-10	1.21056e-08	13.5376
GSTA1	-2.04581	6.15283	-7.15682	3.71247e-09	1.06933e-07	10.7754
C16orf89	-2.04378	4.82999	-10.9571	8.41161e-15	4.41253e-12	23.4947
TMED6	-2.03378	4.37433	-6.28717	8.30399e-08	1.22757e-06	7.73437
CA2	-2.00037	7.39971	-5.65141	7.931e-07	7.60629e-06	5.53266
SGK1	-1.98085	6.38255	-11.8167	5.58541e-16	6.09698e-13	26.1335
DPCR1	-1.93912	5.05204	-4.99336	7.85062e-06	5.13807e-05	3.30608
ESRRG	-1.89531	4.3936	-9.18777	2.98463e-12	4.65468e-10	17.7579
FCGBP	-1.88808	5.32561	-5.98845	2.40553e-07	2.88981e-06	6.69571
REG3A	-1.87588	4.96208	-4.40033	5.79967e-05	0.000280177	1.37689
AKR7A3	-1.83354	7.08738	-10.3999	5.13122e-14	1.97392e-11	21.7309
MT1L	-1.83254	4.61207	-8.24932	7.72596e-11	5.45894e-09	14.5703
GPR155	-1.8316	4.43722	-7.46986	1.21621e-09	4.56697e-08	11.8688
FAM3B	-1.82421	5.96986	-9.20134	2.84928e-12	4.49312e-10	17.8033
CLDN18	-1.77109	7.39333	-4.71677	2.01451e-05	0.000113224	2.39508
ALDH3A1	-1.76586	5.31711	-8.60916	2.19739e-11	2.1016e-09	15.8025
PP7080	-1.73655	5.83544	-6.15799	1.31608e-07	1.77712e-06	7.28449
SLC5A5	-1.7146	4.52851	-7.36051	1.79528e-09	6.17854e-08	11.4872
ADAM28	-1.69946	5.32173	-10.2595	8.14286e-14	2.78703e-11	21.28
IGK	-1.69488	9.19665	-5.53177	1.20823e-06	1.07535e-05	5.12288
BPIFB1	-1.68459	5.52145	-3.46823	0.00109815	0.00346772	-1.42123
FAM46C	-1.68168	5.42595	-10.2478	8.46329e-14	2.81746e-11	21.2423
LIFR	-1.65792	4.31277	-8.59794	2.28488e-11	2.14009e-09	15.7642
MSMB	-1.64519	4.95828	-3.33298	0.00163776	0.00489575	-1.79596
GPRC5C	-1.62941	5.66968	-8.80237	1.12409e-11	1.22384e-09	16.4592
FBP2	-1.60809	4.53938	-9.73566	4.65646e-13	1.22133e-10	19.5758
SLC7A8	-1.60766	5.1213	-16.0202	3.70737e-21	6.41784e-17	37.5995
PXMP2	-1.59525	6.48276	-8.80304	1.1215e-11	1.22384e-09	16.4614
XYLT2	-1.55213	4.8861	-8.83288	1.01151e-11	1.13703e-09	16.5625
MT1H	-1.54792	5.55325	-9.20075	2.85508e-12	4.49312e-10	17.8013
IGFBP2	-1.50767	6.96871	-5.93149	2.94471e-07	3.4189e-06	6.49838
AQP4	-1.49934	3.9989	-5.80521	4.60688e-07	4.92586e-06	6.06195
GLUL	-1.49728	5.13925	-9.4597	1.18203e-12	2.47602e-10	18.6645
FMO5	-1.48951	4.8279	-9.33612	1.79887e-12	3.31884e-10	18.2535
SLC9A3	-1.4876	5.19672	-6.01639	2.17826e-07	2.67394e-06	6.79256
PBLD	-1.48736	5.27344	-9.47677	1.11555e-12	2.3841e-10	18.7211
METTL7A	-1.48521	4.61036	-11.2989	2.82859e-15	2.3317e-12	24.5561
LDHB	-1.48015	7.39391	-4.94867	9.15099e-06	5.82186e-05	3.15771
GPT2	-1.45664	5.24153	-7.9119	2.53543e-10	1.33814e-08	13.4055
PDILT	-1.45074	3.98676	-6.51979	3.61842e-08	6.39167e-07	8.5465
TSC22D3	-1.43964	5.79	-9.05799	4.6568e-12	6.34755e-10	17.3223
MAL	-1.43962	4.46837	-9.37676	1.56655e-12	3.00669e-10	18.3889
SMIM11A	-1.43745	5.12703	-7.00645	6.35221e-09	1.62908e-07	10.2493
OBP2B	-1.43422	5.29778	-6.09969	1.61973e-07	2.10031e-06	7.08177
TMPRSS2	-1.43123	6.36786	-9.12793	3.66339e-12	5.40854e-10	17.5572
TCN1	-1.42727	5.6529	-3.68815	0.00056411	0.0019515	-0.793152
CYSTM1	-1.42139	8.01239	-8.1346	1.15617e-10	7.49607e-09	14.1752
KLK11	-1.41938	5.30394	-6.9743	7.12561e-09	1.77996e-07	10.1368
SLC25A4	-1.40738	5.51788	-8.1692	1.0237e-10	6.73867e-09	14.2945
SIDT2	-1.40404	5.58715	-11.6475	9.45375e-16	9.09188e-13	25.6221
SLC26A9	-1.39761	4.35397	-8.21793	8.62615e-11	6.02126e-09	14.4623
ORM2	-1.39648	4.56743	-5.96109	2.65109e-07	3.12622e-06	6.60086
MT1E	-1.38662	4.52234	-8.0729	1.43667e-10	8.78803e-09	13.9623
RNASE1	-1.38094	7.54426	-7.93483	2.33819e-10	1.26095e-08	13.4849
PIK3C2G	-1.36921	4.4022	-8.29065	6.68358e-11	4.86132e-09	14.7123
CIRBP	-1.34097	7.38855	-8.57392	2.48407e-11	2.25239e-09	15.6823
ST6GALNAC1	-1.32517	5.56088	-10.5655	2.98539e-14	1.292e-11	22.2595
KCNQ1	-1.32254	5.68378	-6.95387	7.66518e-09	1.88483e-07	10.0653
ALDH6A1	-1.31573	4.86538	-8.29073	6.68169e-11	4.86132e-09	14.7126
SULT1C2	-1.31301	5.83133	-4.41311	5.55991e-05	0.000270282	1.41745
FMOD	-1.30659	6.01083	-6.10515	1.58853e-07	2.07383e-06	7.10076
CLU	-1.3	6.64501	-4.77105	1.67642e-05	9.73192e-05	2.57243
SPINK1	-1.29866	8.94146	-3.7463	0.000471519	0.0016699	-0.623425
FGA	-1.29849	4.24006	-5.20318	3.80526e-06	2.78768e-05	4.00808
KCNJ15	-1.29584	4.28889	-7.83393	3.34045e-10	1.67129e-08	13.1352
DGKD	-1.29544	5.06192	-12.0587	2.6474e-16	3.81909e-13	26.8583
ELL2	-1.29544	5.02088	-11.1767	4.1685e-15	3.00671e-12	24.1786
DPT	-1.29422	4.59964	-9.20245	2.83853e-12	4.49312e-10	17.807
MZB1	-1.29019	4.8225	-6.20173	1.12616e-07	1.57091e-06	7.43671
ECI2	-1.2874	5.53203	-8.0155	1.75878e-10	1.01487e-08	13.764
HERPUD1	-1.28196	6.82397	-11.3306	2.55885e-15	2.21482e-12	24.6537
LINC00982	-1.26784	4.84586	-9.43644	1.27906e-12	2.57463e-10	18.5873
BHLHA15	-1.2639	4.32983	-8.7048	1.57621e-11	1.61455e-09	16.128
ADTRP	-1.25574	4.85047	-7.04834	5.46919e-09	1.44172e-07	10.3959
RAP1GAP	-1.24431	4.71965	-6.51179	3.72335e-08	6.52377e-07	8.51854
PDCD4	-1.2377	5.69554	-9.71888	4.92668e-13	1.27292e-10	19.5207
ADA	-1.23585	4.95313	-9.22846	2.59705e-12	4.36481e-10	17.8941
B4GALNT3	-1.23263	5.08722	-8.067	1.46681e-10	8.90943e-09	13.9419
SELENBP1	-1.23006	6.39801	-7.64254	6.58318e-10	2.82783e-08	12.4703
HOMER2	-1.22608	4.68999	-8.10502	1.28301e-10	8.16553e-09	14.0732
CD79A	-1.21923	4.39956	-5.47266	1.48668e-06	1.26966e-05	4.92113
SOSTDC1	-1.19991	4.29968	-6.10448	1.59235e-07	2.07725e-06	7.09841
MT1A	-1.19611	5.12291	-5.98387	2.44504e-07	2.92711e-06	6.67981
TMEM171	-1.19025	5.39856	-7.91213	2.5334e-10	1.33814e-08	13.4063
HIST2H2BF	-1.18589	4.66186	-6.3144	7.53526e-08	1.13825e-06	7.82931
COLCA1	-1.18573	4.48533	-9.4514	1.21577e-12	2.47602e-10	18.637
FAM174B	-1.18392	4.95038	-8.61801	2.13083e-11	2.04927e-09	15.8326
ERO1B	-1.17902	3.98008	-6.75808	1.54359e-08	3.28672e-07	9.38003
CYB5R1	-1.17179	5.2967	-7.70228	5.32566e-10	2.42612e-08	12.6781
CCKBR	-1.16728	4.15945	-8.91114	7.71972e-12	9.41099e-10	16.8273
SULT1B1	-1.16118	4.7407	-6.29027	8.21274e-08	1.21721e-06	7.74517
AKR1C2	-1.16057	4.69383	-3.71715	0.000515941	0.00180872	-0.708689
HRASLS2	-1.15682	4.33221	-4.04524	0.000184023	0.000742569	0.271291
CYFIP2	-1.13646	4.75204	-7.49583	1.10888e-09	4.27523e-08	11.9593
PDK4	-1.12993	5.24306	-5.25575	3.17025e-06	2.38609e-05	4.18528
G0S2	-1.12783	4.92611	-4.79477	1.54676e-05	9.1075e-05	2.65018
DUSP1	-1.12087	7.12284	-5.91262	3.14863e-07	3.5863e-06	6.43307
HPGD	-1.12039	4.70915	-6.28491	8.37131e-08	1.23543e-06	7.72648
JUN	-1.11942	6.25002	-7.11514	4.30807e-09	1.20672e-07	10.6296
KRT20	-1.10874	4.93992	-2.57822	0.0129746	0.028847	-3.69974
PLLP	-1.10799	5.78977	-7.26316	2.54007e-09	8.0386e-08	11.1472
SERPINA4	-1.1049	4.71222	-5.60347	9.38981e-07	8.75321e-06	5.36826
SLC28A2	-1.10321	4.01081	-4.74162	1.85212e-05	0.000105606	2.4762
SLC9A2	-1.10156	4.48218	-11.0315	6.62737e-15	4.00019e-12	23.727
APLP1	-1.08939	4.23116	-6.82805	1.20193e-08	2.71982e-07	9.62492
DEFA5	-1.08805	3.89409	-2.46615	0.0171891	0.0365486	-3.95189
DUOX1	-1.08603	4.21439	-7.15041	3.79836e-09	1.09044e-07	10.753
GPER1	-1.07979	4.25082	-7.34355	1.90711e-09	6.48603e-08	11.428
NNT	-1.07349	5.77287	-6.84659	1.12483e-08	2.57224e-07	9.68982
STX12	-1.07328	5.82148	-8.36662	5.12185e-11	3.99389e-09	14.9732
ALDOB	-1.06872	5.11435	-2.59366	0.0124745	0.0278785	-3.66434
ADAM6	-1.06308	4.9906	-8.37055	5.05192e-11	3.97517e-09	14.9866
RGMB	-1.05601	4.72144	-8.99722	5.73876e-12	7.53954e-10	17.1177
CKMT2	-1.05459	4.0219	-7.41471	1.48004e-09	5.2718e-08	11.6764
EMILIN2	-1.05156	6.50152	-8.90462	7.89545e-12	9.55792e-10	16.8052
CAPN9	-1.04633	4.20715	-6.08151	1.72795e-07	2.22068e-06	7.01862
CLCA1	-1.04467	3.82253	-2.51376	0.0152667	0.0331055	-3.84583
SMIM14	-1.03113	5.56727	-11.1034	5.26618e-15	3.64651e-12	23.951
DCXR	-1.02203	7.13098	-6.27116	8.79204e-08	1.2833e-06	7.67857
ANKRD22	-1.02108	5.16875	-5.59179	9.78398e-07	9.01386e-06	5.32823
KCNJ16	-1.01715	3.83934	-7.09608	4.61167e-09	1.27122e-07	10.5629
BCAS1	-1.01672	5.07268	-5.39179	1.97306e-06	1.61036e-05	4.64594
UBL3	-1.01471	5.21194	-8.67596	1.74218e-11	1.75342e-09	16.0299
TRIM50	-1.00942	4.00847	-6.60035	2.7131e-08	5.05389e-07	8.82816
IGFBP5	-1.00916	6.16217	-3.93546	0.000260908	0.00100369	-0.0614149
TMEM161B	-1.00495	5.34515	-6.20952	1.09532e-07	1.53781e-06	7.46383
EPN3	-1.00142	4.92844	-10.6652	2.15844e-14	9.83284e-12	22.5759
RPL39L	1.00213	5.12385	4.00893	0.000206637	0.00082194	0.160747
KRT7	1.01069	4.83934	3.66152	0.000612132	0.00209508	-0.870403
ITGA2	1.01288	4.40981	6.46078	4.46785e-08	7.52363e-07	8.34028
CCNB2	1.01447	4.18019	7.53885	9.51551e-10	3.82188e-08	12.1093
ETV4	1.01466	4.33144	6.93744	8.12898e-09	1.97976e-07	10.0078
MRPL14	1.01772	6.27292	5.98066	2.47309e-07	2.94441e-06	6.66868
CTSB	1.01927	7.33915	10.4676	4.10986e-14	1.69395e-11	21.9476
AQP1	1.02017	5.49198	4.14375	0.000134087	0.000567524	0.573664
ANLN	1.02327	4.10077	8.10761	1.27137e-10	8.12131e-09	14.0821
SQLE	1.02437	4.83597	4.50121	4.15105e-05	0.000209991	1.6984
LDHA	1.02797	8.09373	6.6622	2.17486e-08	4.30274e-07	9.04451
MYBL2	1.03884	4.73109	6.6887	1.97827e-08	3.96822e-07	9.13722
ISLR	1.03928	4.49673	5.78759	4.90318e-07	5.17268e-06	6.00119
PRC1	1.03958	4.53832	7.21967	2.96648e-09	8.96208e-08	10.9951
VIL1	1.05069	4.67087	4.0559	0.000177856	0.000721724	0.303816
COL3A1	1.0577	6.63124	5.48983	1.39981e-06	1.20919e-05	4.97969
KIAA0101	1.06572	4.85957	5.03813	6.73083e-06	4.52671e-05	3.45513
HIST1H3I	1.06696	6.40547	4.25541	9.33243e-05	0.0004181	0.920531
PLAUR	1.06754	4.79005	5.85819	3.81873e-07	4.22134e-06	6.24489
TFF3	1.07109	5.55686	2.76506	0.00799005	0.01916	-3.26068
PLA2G7	1.07479	4.03213	7.95295	2.19322e-10	1.2053e-08	13.5476
TMPRSS4	1.07584	5.22687	5.90219	3.26733e-07	3.70162e-06	6.39697
SLC2A1	1.07727	5.20539	6.75369	1.56804e-08	3.3285e-07	9.36465
MMP7	1.083	4.47393	3.29363	0.00183701	0.00540732	-1.90326
HIST1H2AL	1.08442	6.36733	4.31601	7.65439e-05	0.000354386	1.11055
CRIP1	1.08858	6.20128	3.93102	0.0002646	0.00101608	-0.0747861
THBS1	1.09872	5.47795	4.9006	1.07866e-05	6.70473e-05	2.99861
PLK1	1.1	4.64993	7.03523	5.73128e-09	1.4987e-07	10.3501
SERPINH1	1.10022	5.20399	8.2969	6.53863e-11	4.82524e-09	14.7338
ENO1	1.10211	8.43184	9.12607	3.68672e-12	5.40854e-10	17.551
APOE	1.10575	5.99611	3.94166	0.000255843	0.000987491	-0.0427522
COL12A1	1.10876	4.29632	8.37643	4.94907e-11	3.94808e-09	15.0068
IGFBP7	1.11309	6.66562	6.24964	9.49349e-08	1.3627e-06	7.60357
ANXA1	1.12891	5.36482	5.50774	1.31454e-06	1.14698e-05	5.04083
CDKN3	1.13166	4.1723	6.99653	6.58136e-09	1.67053e-07	10.2146
TGFBI	1.13345	5.35962	6.65446	2.2359e-08	4.39841e-07	9.01742
TM4SF1	1.1349	7.19055	4.68245	2.26187e-05	0.000124739	2.28333
HIST2H2AB	1.13557	6.74964	5.5452	1.15252e-06	1.03535e-05	5.16881
ASPN	1.13615	3.93073	7.88007	2.83747e-10	1.45755e-08	13.2952
TYMS	1.14025	5.08708	5.55055	1.13106e-06	1.02031e-05	5.1871
PLBD1	1.15442	5.40906	4.95365	8.99609e-06	5.74654e-05	3.17423
MRPS17	1.15725	5.74627	7.466	1.23306e-09	4.61988e-08	11.8553
LGALS4	1.16333	8.20426	3.32855	0.00165915	0.00494858	-1.80809
CKLF	1.16518	4.93235	9.37956	1.55174e-12	3.00669e-10	18.3982
CXCL1	1.17527	5.51684	3.68759	0.000565082	0.00195447	-0.79478
TOP2A	1.17737	4.12548	7.53726	9.56936e-10	3.83461e-08	12.1037
CCL20	1.17871	4.72451	3.72112	0.000509665	0.00179107	-0.697102
ATP1B3	1.18292	4.62984	8.43038	4.09832e-11	3.44398e-09	15.1917
CCNB1	1.18472	5.00486	6.6301	2.43933e-08	4.68151e-07	8.93222
HIST1H4L	1.19043	4.73362	4.28212	8.55295e-05	0.000389222	1.00412
IL32	1.21977	6.15913	6.03882	2.01129e-07	2.51375e-06	6.87039
BAMBI	1.22172	4.26126	5.34875	2.29314e-06	1.83271e-05	4.49985
CD55	1.22553	5.50357	4.58117	3.1786e-05	0.000166315	1.95535
CDC20	1.22964	4.40577	6.63359	2.40906e-08	4.6492e-07	8.94444
FN1	1.23	4.71323	6.81025	1.28093e-08	2.84363e-07	9.56261
GCNT3	1.24249	5.82414	3.4485	0.00116467	0.00364783	-1.47648
LAMC2	1.25875	4.54642	7.06504	5.15234e-09	1.38068e-07	10.4543
MACC1	1.25916	4.68639	8.0097	1.79516e-10	1.02901e-08	13.7439
RRM2	1.27465	5.89577	4.21477	0.000106529	0.000467932	0.793785
TPX2	1.27854	4.32482	9.17405	3.12813e-12	4.76844e-10	17.7119
TNFRSF12A	1.28669	4.98069	8.62807	2.0576e-11	1.98989e-09	15.8669
IFITM1	1.29091	6.67155	5.46029	1.55255e-06	1.31682e-05	4.87897
TMEM176A	1.29688	6.0158	6.00255	2.288e-07	2.77364e-06	6.74459
HSPH1	1.31913	5.36075	7.71245	5.13709e-10	2.35527e-08	12.7134
MDK	1.32752	5.88081	6.77943	1.43017e-08	3.10101e-07	9.45473
CLRN3	1.34636	4.54274	5.09341	5.56324e-06	3.84328e-05	3.63975
MUC17	1.35015	4.76698	3.17958	0.00255192	0.00719367	-2.20957
THBS2	1.3745	4.27965	7.44737	1.31755e-09	4.81184e-08	11.7903
CDH17	1.37905	4.63655	2.96928	0.0046032	0.0119757	-2.75551
UBE2T	1.3868	4.58512	9.73603	4.65066e-13	1.22133e-10	19.577
COL1A2	1.4001	7.08818	7.48859	1.1378e-09	4.34801e-08	11.9341
ARPC1B	1.43089	6.54232	10.0174	1.81562e-13	5.32716e-11	20.4966
CD9	1.43751	7.51075	9.16039	3.27784e-12	4.89162e-10	17.6661
SULF1	1.44609	4.24089	7.4433	1.33679e-09	4.86158e-08	11.7761
CLDN3	1.4485	5.3084	6.46869	4.34337e-08	7.36416e-07	8.36791
COL6A3	1.45127	5.16142	10.1048	1.35781e-13	4.1237e-11	20.7805
LY6E	1.45961	6.78146	7.25455	2.61935e-09	8.18476e-08	11.117
GPNMB	1.46172	4.78882	6.93033	8.33821e-09	2.01034e-07	9.98292
CAMK2N1	1.46971	6.00789	7.22746	2.88509e-09	8.74672e-08	11.0224
CEACAM5	1.47556	5.39737	3.09597	0.00323477	0.00883094	-2.42962
SFRP2	1.49538	4.17011	6.16316	1.29209e-07	1.75431e-06	7.30246
COL1A1	1.49848	7.02652	7.00231	6.44679e-09	1.6436e-07	10.2348
GPRC5A	1.49945	5.5384	7.56246	8.74959e-10	3.55549e-08	12.1915
SPP1	1.51325	4.22518	5.34268	2.34216e-06	1.85987e-05	4.47929
SLPI	1.52608	6.38333	4.53496	3.70951e-05	0.000189986	1.80662
SPARC	1.54312	6.97244	9.54008	9.00316e-13	2.05071e-10	18.9309
PTTG1	1.54945	5.67389	7.02785	5.8846e-09	1.52726e-07	10.3242
BGN	1.5679	5.44448	8.25126	7.6737e-11	5.45894e-09	14.5769
LUM	1.58669	5.72395	7.39764	1.57282e-09	5.5679e-08	11.6168
HIST1H3B	1.60676	6.49198	5.01416	7.30919e-06	4.8423e-05	3.37528
CKS2	1.70454	4.91298	10.1954	1.00608e-13	3.16658e-11	21.0734
SFRP4	1.71199	4.12361	6.52045	3.60989e-08	6.38312e-07	8.54881
THY1	1.7355	4.83791	11.7303	7.30327e-16	7.43688e-13	25.8729
S100A10	1.75731	9.08604	11.0576	6.09493e-15	4.00019e-12	23.8086
PI3	1.77186	5.13297	3.98093	0.000225896	0.000886733	0.0758101
MUC13	1.77215	6.14524	5.07136	6.00279e-06	4.10729e-05	3.56604
MGP	1.77286	4.76366	6.15686	1.32139e-07	1.7829e-06	7.28056
CEACAM6	1.82178	5.26289	4.08278	0.000163171	0.000670144	0.386085
GREM1	2.01144	4.65851	6.80163	1.32102e-08	2.91445e-07	9.53243
TIMP1	2.07129	7.42056	8.27113	7.15686e-11	5.18378e-09	14.6453
CLDN1	2.18679	4.63136	10.7059	1.89186e-14	9.0972e-12	22.7045
CST1	2.42336	4.84658	7.3372	1.95072e-09	6.55708e-08	11.4058
CLDN7	2.66876	5.76916	8.62887	2.05184e-11	1.98989e-09	15.8696
CLDN4	2.89393	5.84416	11.1793	4.13482e-15	3.00671e-12	24.1865

## Sheet: GSE54129
Gene	logFC	AveExpr	t	P.Value	adj.P.Val	B
GKN1	-5.86172	9.27512	-6.22324	5.9657e-09	3.00704e-08	9.62918
GKN2	-5.80157	9.11592	-6.93863	1.59286e-10	1.0189e-09	13.1847
GAST	-5.28693	6.93011	-11.9599	8.32757e-23	3.56626e-21	41.1857
SCGB2A1	-5.11327	5.92398	-11.6497	5.01992e-22	1.86681e-20	39.4013
SST	-5.03708	7.41244	-8.5419	2.75287e-14	3.0807e-13	21.731
DPCR1	-4.70566	7.8065	-8.03682	4.50021e-13	4.25847e-12	18.9696
KRT20	-4.69503	8.09165	-6.94519	1.53954e-10	9.86531e-10	13.2182
CHGB	-4.54499	5.23984	-12.4949	3.78311e-24	2.00247e-22	44.2572
GIF	-4.49313	6.33854	-6.1774	7.47579e-09	3.7106e-08	9.40828
UPK1B	-4.34072	6.65489	-10.8659	4.70991e-20	1.30694e-18	34.8919
ACER2	-4.25244	6.83588	-11.8758	1.35514e-22	5.56247e-21	40.702
VSIG1	-4.23553	7.3764	-7.92078	8.48832e-13	7.72004e-12	18.343
CAPN9	-4.11545	6.67739	-11.4201	1.89819e-21	6.54438e-20	38.0803
SOSTDC1	-4.10428	7.13962	-8.86879	4.40507e-15	5.57165e-14	23.544
AKR1B10	-3.93152	9.71113	-6.1376	9.08753e-09	4.45871e-08	9.21721
MSMB	-3.87293	6.98582	-5.6396	9.87748e-08	4.14036e-07	6.88701
ADGRG2	-3.8072	5.35387	-11.6677	4.52313e-22	1.70835e-20	39.5048
TFF2	-3.76133	10.653	-5.62773	1.04416e-07	4.35835e-07	6.83289
CWH43	-3.68897	3.76545	-17.3812	5.69458e-36	1.67413e-33	71.3022
C6orf58	-3.63524	5.91442	-7.17922	4.53042e-11	3.15698e-10	14.4217
SMIM6	-3.63104	7.32808	-13.9601	8.59067e-28	8.02103e-26	52.5949
ADH1C	-3.61404	9.26601	-7.11066	6.49443e-11	4.42112e-10	14.0673
CYP2C18	-3.58063	6.89483	-8.66612	1.37477e-14	1.61056e-13	22.4178
FAM3B	-3.56596	8.41174	-7.0379	9.50194e-11	6.29652e-10	13.6928
LRRC66	-3.56004	5.27973	-10.8602	4.8669e-20	1.34707e-18	34.8593
APOBEC1	-3.54512	5.91331	-10.9257	3.32987e-20	9.49031e-19	35.2361
ANXA10	-3.49126	9.88683	-5.31842	4.33353e-07	1.64273e-06	5.44821
HPGD	-3.49102	8.19109	-9.5327	1.01829e-16	1.6872e-15	27.2751
CAPN8	-3.47024	8.5552	-8.34946	8.02833e-14	8.40906e-13	20.6727
SULT1C2	-3.41797	8.05583	-8.96774	2.52145e-15	3.30646e-14	24.0963
VSIG2	-3.40521	7.75677	-9.63698	5.60973e-17	9.67802e-16	27.866
MAP7D2	-3.3976	5.39079	-9.70991	3.6949e-17	6.60497e-16	28.2799
TMEM27	-3.32697	3.63321	-15.6253	7.68079e-32	1.29531e-29	61.8581
IL1R2	-3.31174	7.85537	-9.18825	7.23796e-16	1.0373e-14	25.3321
HMGN2P46	-3.30435	5.31828	-17.1903	1.57357e-35	4.5644e-33	70.2931
PKIB	-3.28416	5.49748	-11.142	9.51138e-21	2.94758e-19	36.4801
PGC	-3.2641	10.6955	-4.38287	2.3646e-05	6.76688e-05	1.58659
BCAS1	-3.22	7.2467	-9.78038	2.46702e-17	4.55216e-16	28.6804
STYK1	-3.21373	5.56356	-15.7522	3.81689e-32	6.73108e-30	62.5528
ATP4A	-3.20218	5.62976	-5.67672	8.29973e-08	3.51946e-07	7.05665
ERICH5	-3.19222	4.4759	-12.3936	6.78787e-24	3.45832e-22	43.6764
ADH7	-3.19216	3.85567	-18.1368	1.06499e-37	3.79817e-35	75.2514
RFX6	-3.09092	4.54255	-9.17229	7.92395e-16	1.1267e-14	25.2424
ACKR4	-3.08009	5.36055	-12.0298	5.55802e-23	2.45263e-21	41.5874
AADAC	-3.07834	7.68328	-7.46109	1.0162e-11	7.88987e-11	15.8941
MAL	-3.06002	6.68799	-11.2852	4.14972e-21	1.3596e-19	37.3037
SDR16C5	-3.02539	7.35648	-7.6534	3.62004e-12	2.99787e-11	16.9118
FCGBP	-3.01672	7.91607	-6.06368	1.30366e-08	6.22773e-08	8.86419
CA2	-3.01002	10.6498	-5.99638	1.80722e-08	8.44598e-08	8.54484
GC	-3.008	4.77707	-6.81334	3.04361e-10	1.8657e-09	12.5482
PSAPL1	-2.95591	7.03493	-12.5576	2.63622e-24	1.43737e-22	44.6161
OTC	-2.93434	4.87227	-7.84667	1.27097e-12	1.12581e-11	17.9445
LYPD6B	-2.9213	6.57662	-9.46376	1.50936e-16	2.43712e-15	26.8851
PSCA	-2.91852	7.5338	-4.92015	2.52276e-06	8.46695e-06	3.74107
KCNE2	-2.87379	6.97896	-7.14963	5.29312e-11	3.65545e-10	14.2686
DEFB1	-2.83239	6.00132	-9.30236	3.78532e-16	5.70684e-15	25.9742
LIPH	-2.82813	6.33051	-13.0002	2.06366e-25	1.39859e-23	47.1475
TFF1	-2.80961	11.4562	-4.56192	1.14274e-05	3.44136e-05	2.28461
SLC26A9	-2.80421	5.41969	-7.78495	1.7771e-12	1.53721e-11	17.6137
CTSE	-2.80302	10.8157	-5.63793	9.95505e-08	4.16886e-07	6.87939
ADTRP	-2.79645	6.52233	-8.8024	6.39971e-15	7.90606e-14	23.1744
ARL14	-2.78825	8.30591	-6.65444	6.86648e-10	3.99626e-09	11.749
AMPD1	-2.78275	5.2001	-13.6029	6.5571e-27	5.38301e-25	50.575
ELOVL6	-2.77193	6.60829	-12.5954	2.11906e-24	1.17903e-22	44.8331
LIPF	-2.75571	8.5796	-2.94281	0.00384175	0.00732876	-3.20499
CA9	-2.75387	7.0517	-7.27843	2.68394e-11	1.94048e-10	14.9372
GATA6-AS1	-2.7494	7.22444	-11.3221	3.3509e-21	1.11637e-19	37.516
CXCL17	-2.72646	8.07889	-5.49259	1.95554e-07	7.82613e-07	6.22187
SLC16A9	-2.70114	6.01394	-10.9831	2.38875e-20	6.91973e-19	35.5658
GALNT6	-2.69588	7.70496	-10.8661	4.70323e-20	1.30675e-18	34.8933
RASSF6	-2.69484	6.81197	-8.05706	4.02746e-13	3.84119e-12	19.0792
ZNF662	-2.66376	5.22446	-15.9424	1.3435e-32	2.63314e-30	63.5901
TMED6	-2.65464	5.12172	-6.6608	6.64731e-10	3.87493e-09	11.7809
ITPKA	-2.65079	5.4414	-14.3018	1.24201e-28	1.37157e-26	54.5168
LINC00261	-2.6505	7.1671	-6.42271	2.21353e-09	1.1967e-08	10.6006
LOC100652777	-2.64295	8.23721	-7.8655	1.14717e-12	1.0245e-11	18.0457
ORM2	-2.64104	5.22819	-6.34837	3.20871e-09	1.69512e-08	10.2367
PAX6	-2.63636	4.62141	-15.2482	6.19181e-31	9.41977e-29	59.7845
PTPRR	-2.60112	4.86861	-11.3814	2.37588e-21	8.067e-20	37.8574
SOX21-AS1	-2.58995	3.78308	-13.4337	1.72196e-26	1.35239e-24	49.6155
FBP2	-2.58393	5.57065	-11.9584	8.40135e-23	3.59079e-21	41.177
PLAC8	-2.56933	9.94523	-6.92193	1.73698e-10	1.10556e-09	13.0995
CSTA	-2.56091	8.82721	-10.5257	3.37171e-19	8.15924e-18	32.9383
LOC102724689	-2.54618	4.24767	-12.9748	2.38869e-25	1.59895e-23	47.0021
JCHAIN	-2.54121	11.1958	-6.55517	1.13643e-09	6.39666e-09	11.2545
RHBDL2	-2.53893	5.50927	-11.655	4.86838e-22	1.81666e-20	39.4318
MGAM	-2.52549	4.77317	-9.10935	1.13209e-15	1.57188e-14	24.8891
PCAT18	-2.48325	3.4467	-22.0726	3.37975e-46	4.08481e-43	94.6393
PIK3C2G	-2.482	6.11723	-7.56977	5.67736e-12	4.57787e-11	16.468
ALDH3A1	-2.46579	7.4122	-6.94269	1.55966e-10	9.98835e-10	13.2054
LINC00675	-2.45803	6.1483	-11.7372	3.02419e-22	1.18757e-20	39.9047
CYP4F3	-2.45383	5.07785	-8.04808	4.23063e-13	4.01734e-12	19.0306
GRAMD1C	-2.44603	5.83597	-11.3519	2.81843e-21	9.5062e-20	37.6878
REG1A	-2.44083	10.1161	-3.61334	0.000428149	0.000982505	-1.16594
RDH12	-2.42388	5.47847	-11.2658	4.64349e-21	1.50572e-19	37.192
TNFRSF17	-2.4227	5.85266	-6.5495	1.16943e-09	6.56881e-09	11.2264
FAM110C	-2.41683	6.79441	-7.50802	7.90638e-12	6.23878e-11	16.1415
GDPD3	-2.40568	6.84701	-11.9835	7.26734e-23	3.13692e-21	41.321
HSD17B2	-2.4033	8.29939	-5.23069	6.43329e-07	2.36572e-06	5.06461
PLLP	-2.40161	8.33856	-8.42808	5.18876e-14	5.56889e-13	21.1042
ARHGAP32	-2.3946	5.82691	-14.3368	1.01905e-28	1.13109e-26	54.7134
TSPAN1	-2.39232	9.80975	-6.89406	2.00669e-10	1.26208e-09	12.9576
XK	-2.38047	7.17437	-8.93178	3.08873e-15	3.98786e-14	23.8954
IGSF9	-2.36624	5.41457	-11.6853	4.0836e-22	1.55858e-20	39.6064
RAB27B	-2.36155	6.70275	-8.65108	1.49558e-14	1.74365e-13	22.3345
NEUROD1	-2.35965	3.56725	-14.9884	2.63085e-30	3.7165e-28	58.3471
DDX60	-2.35252	8.7331	-9.67195	4.59218e-17	8.10243e-16	28.0644
LINC00992	-2.34034	4.528	-12.4512	4.86888e-24	2.54011e-22	44.0065
COL17A1	-2.33951	5.64753	-11.2763	4.3694e-21	1.42513e-19	37.2524
AGR3	-2.32807	9.4974	-4.48171	1.58652e-05	4.67617e-05	1.96938
ANG	-2.32088	8.21107	-10.3056	1.2017e-18	2.67857e-17	31.6773
ZNF664-FAM101A	-2.31646	8.06134	-9.11588	1.09097e-15	1.51947e-14	24.9258
VILL	-2.31121	8.00357	-8.32856	9.01405e-14	9.4008e-13	20.5582
EP300-AS1	-2.30736	4.65395	-10.5271	3.34386e-19	8.10085e-18	32.9465
AKR1C3	-2.30483	10.6144	-7.50363	8.09436e-12	6.37787e-11	16.1183
SCIN	-2.3032	4.96097	-14.2263	1.90259e-28	1.98042e-26	54.0929
SLC39A11	-2.29614	7.49226	-12.7781	7.40107e-25	4.54831e-23	45.8784
KIF21A	-2.28985	5.43509	-19.1134	6.91052e-40	3.85483e-37	80.2483
LINC01133	-2.28926	5.15199	-11.0002	2.16287e-20	6.35855e-19	35.6644
PGA4	-2.27939	8.44984	-2.54676	0.0120174	0.0207622	-4.23713
SPINK7	-2.2793	3.95945	-18.1311	1.09718e-37	3.84985e-35	75.2218
ESRRG	-2.2761	5.00093	-5.87464	3.24665e-08	1.46173e-07	7.97246
C4orf19	-2.27373	6.72117	-7.84471	1.28456e-12	1.13646e-11	17.934
TM4SF4	-2.27211	7.03585	-4.53344	1.28449e-05	3.83899e-05	2.17222
KBTBD12	-2.25953	4.57557	-12.1149	3.39654e-23	1.55235e-21	42.0766
C6orf141	-2.25825	5.00529	-12.5811	2.30217e-24	1.27439e-22	44.7508
ASPHD2	-2.2457	6.4768	-10.8467	5.26426e-20	1.44601e-18	34.7814
VSTM2A	-2.24174	3.34802	-26.0512	5.96813e-54	1.85481e-50	112.258
NKX6-3	-2.23559	6.48214	-17.8005	6.20295e-37	1.98449e-34	73.5028
S100P	-2.23473	11.6525	-5.689	7.83412e-08	3.33721e-07	7.11293
MRAP2	-2.23089	6.50959	-7.99097	5.78444e-13	5.38058e-12	18.7216
PBLD	-2.2255	7.50013	-7.88624	1.0247e-12	9.23074e-12	18.1571
RAB27A	-2.22404	8.5745	-12.6114	1.93254e-24	1.08918e-22	44.9247
MUC5AC	-2.22336	7.59267	-5.31028	4.49602e-07	1.69898e-06	5.41246
CLDN18	-2.20848	9.62529	-4.21822	4.53653e-05	0.000123705	0.963181
ABCC6P1	-2.20218	4.02458	-15.7951	3.0149e-32	5.46576e-30	62.7871
PAQR8	-2.19622	7.93456	-12.0336	5.43609e-23	2.4037e-21	41.6094
FRK	-2.18846	5.66217	-10.9954	2.22396e-20	6.51175e-19	35.6368
NCKAP5	-2.1874	3.05481	-23.5442	3.68663e-49	6.16943e-46	101.38
ACE2	-2.18297	5.58138	-4.57569	1.07974e-05	3.26382e-05	2.33913
MIR29C	-2.17968	6.83705	-11.0166	1.96757e-20	5.85561e-19	35.7584
SGK2	-2.17825	5.81258	-12.9304	3.08218e-25	2.01966e-23	46.7488
GCNT1	-2.17456	7.1045	-8.23096	1.54658e-13	1.55985e-12	20.0247
SCNN1B	-2.1689	4.7932	-12.5823	2.28531e-24	1.26829e-22	44.7581
TFCP2L1	-2.16786	6.39171	-11.1551	8.81627e-21	2.74782e-19	36.5554
SYTL5	-2.16782	5.21547	-8.04842	4.22275e-13	4.01161e-12	19.0324
CYP2C19	-2.16696	5.26211	-18.2631	5.51485e-38	2.06854e-35	75.9043
MS4A8	-2.16582	6.30352	-7.656	3.56949e-12	2.95938e-11	16.9256
SLC28A2	-2.15823	5.51505	-8.49741	3.52768e-14	3.88581e-13	21.4857
SCG5	-2.1557	7.31118	-8.18146	2.03218e-13	2.01781e-12	19.7549
C6orf132	-2.14872	5.85742	-11.2127	6.31541e-21	2.00572e-19	36.8867
GGT6	-2.14221	6.23511	-9.17087	7.98836e-16	1.13512e-14	25.2344
STX19	-2.13623	4.69799	-10.4209	6.17592e-19	1.43391e-17	32.3377
PTPRZ1	-2.13496	5.00816	-7.34328	1.90318e-11	1.40829e-10	15.2758
UGT2B15	-2.11232	5.00629	-9.5248	1.06531e-16	1.75975e-15	27.2304
LOC101930400	-2.10947	7.01518	-9.91837	1.11731e-17	2.15679e-16	29.4657
KCNJ16	-2.1072	3.7259	-8.35524	7.7749e-14	8.16721e-13	20.7044
LINC00483	-2.10393	5.69197	-6.65405	6.8801e-10	4.00312e-09	11.7471
FUT9	-2.10224	3.90557	-9.34035	3.04939e-16	4.6883e-15	26.1883
ANKHD1	-2.10163	3.96582	-23.998	4.74071e-50	8.69243e-47	103.405
CNTN3	-2.10096	3.30126	-10.2185	1.98602e-18	4.27781e-17	31.1789
SCG3	-2.09445	3.13283	-10.2442	1.71205e-18	3.71343e-17	31.3261
RASSF10	-2.09244	5.10003	-9.74507	3.02063e-17	5.4853e-16	28.4796
INSC	-2.08696	4.07034	-11.8739	1.37029e-22	5.61406e-21	40.691
NUMB	-2.07491	5.50782	-18.5005	1.60898e-38	6.48211e-36	77.1264
LOC101929340	-2.07486	4.09349	-18.8061	3.32974e-39	1.60974e-36	78.689
HSPB2-C11orf52	-2.07302	6.18778	-10.3023	1.22443e-18	2.71812e-17	31.6587
ETNK1	-2.0725	6.89351	-10.7122	1.14614e-19	2.98971e-18	34.0091
HEPACAM2	-2.07094	5.91884	-3.9748	0.000115224	0.000293764	0.0751519
DHRS9	-2.06925	6.53194	-7.73521	2.32686e-12	1.9743e-11	17.3477
TLCD2	-2.06804	5.80896	-15.8257	2.54901e-32	4.73964e-30	62.9539
SFTA2	-2.05688	5.49935	-6.3251	3.60257e-09	1.88535e-08	10.1232
SPINK5	-2.05551	6.58301	-6.1277	9.53859e-09	4.6611e-08	9.16981
LYZ	-2.05468	11.0296	-7.422	1.25197e-11	9.57352e-11	15.6884
CDHR2	-2.05292	7.34194	-8.56501	2.41967e-14	2.73312e-13	21.8586
ADH1A	-2.04635	4.78227	-8.55243	2.59577e-14	2.91538e-13	21.7891
C16orf89	-2.03579	6.60643	-6.60135	8.99376e-10	5.13272e-09	11.4841
BTNL8	-2.03437	6.88724	-5.55023	1.49792e-07	6.10362e-07	6.48138
OASL	-2.03381	7.08159	-9.73945	3.11956e-17	5.6508e-16	28.4477
TCN1	-2.03069	8.23792	-3.60192	0.000445645	0.00101988	-1.2036
CBR1	-2.02606	8.89249	-14.5041	3.9714e-29	4.52442e-27	55.6498
KANK4	-2.00536	4.66937	-11.512	1.11472e-21	3.94322e-20	38.609
NAPEPLD	-2.00129	6.64246	-13.7657	2.59263e-27	2.22936e-25	51.4971
NQO1	-1.9986	9.78505	-7.73634	2.31268e-12	1.96303e-11	17.3538
LOC100506098	-1.99179	6.53859	-9.29988	3.83912e-16	5.77593e-15	25.9602
SULT1B1	-1.99099	6.45414	-7.964	6.70371e-13	6.18749e-12	18.576
DOPEY2	-1.98967	4.96306	-16.9021	7.35813e-35	1.9596e-32	68.7617
KCNK5	-1.9851	6.75062	-10.2558	1.60146e-18	3.48747e-17	31.3924
SMIM24	-1.98509	8.42516	-5.37251	3.39007e-07	1.30453e-06	5.68679
SLPI	-1.97812	9.49021	-6.02169	1.59865e-08	7.53438e-08	8.66472
C8orf49	-1.97553	3.43721	-17.0559	3.22708e-35	9.00065e-33	69.5801
SLC6A14	-1.97396	6.35702	-3.79959	0.000220089	0.000532168	-0.538291
RNF128	-1.97078	8.40578	-5.11171	1.09245e-06	3.87829e-06	4.55111
FKBP1A-SDCBP2	-1.96862	8.8802	-7.47248	9.56211e-12	7.44804e-11	15.954
OCLN	-1.96421	6.95896	-9.98991	7.4061e-18	1.46207e-16	29.8735
BCAR3	-1.95981	6.67089	-15.7531	3.79808e-32	6.73108e-30	62.5577
CCDC68	-1.95403	7.29648	-8.13377	2.64246e-13	2.58251e-12	19.4954
CYP3A5	-1.94821	7.32616	-6.38238	2.70818e-09	1.44758e-08	10.4029
NMU	-1.94804	6.9914	-5.03835	1.50873e-06	5.24404e-06	4.2384
GAS2	-1.94186	4.77675	-10.0061	6.74889e-18	1.3433e-16	29.9656
DUOX2	-1.93128	6.78478	-4.21212	4.64599e-05	0.000126516	0.940408
BCL2L15	-1.92681	6.58332	-7.86078	1.17703e-12	1.04644e-11	18.0203
ENTPD3	-1.92599	4.63833	-12.0605	4.65348e-23	2.07452e-21	41.7638
AGR2	-1.92317	11.2158	-5.19925	7.4048e-07	2.69925e-06	4.92815
UNC5CL	-1.92234	7.37129	-6.32694	3.56985e-09	1.86957e-08	10.1322
GALNT5	-1.92215	5.73233	-10.7292	1.03908e-19	2.7334e-18	34.1065
LOC101930361	-1.92011	5.94998	-9.09106	1.25568e-15	1.73444e-14	24.7865
PRSS16	-1.90516	6.05619	-8.05602	4.0504e-13	3.86137e-12	19.0736
CCL28	-1.89907	6.18721	-7.60756	4.63385e-12	3.77988e-11	16.6683
SSTR1	-1.89736	5.0518	-8.52573	3.01266e-14	3.35416e-13	21.6418
LOC105379499	-1.89572	6.37642	-10.08	4.41054e-18	8.99262e-17	30.3875
GDPD1	-1.8839	4.75313	-14.504	3.97226e-29	4.52442e-27	55.6496
FER1L4	-1.88356	5.20568	-14.1238	3.39704e-28	3.37454e-26	53.5169
UGT1A3	-1.88355	5.70782	-6.67452	6.19858e-10	3.63184e-09	11.8495
LOC145474	-1.88349	4.85644	-12.9641	2.53919e-25	1.68415e-23	46.9414
TM4SF5	-1.88283	7.39204	-6.93349	1.63594e-10	1.04492e-09	13.1585
CAPN13	-1.87637	5.21454	-11.9536	8.6382e-23	3.68479e-21	41.1493
HYAL1	-1.87413	6.77477	-7.89316	9.8675e-13	8.8986e-12	18.1943
RNASE4	-1.87041	9.42546	-9.60794	6.62369e-17	1.13374e-15	27.7013
CPA2	-1.86929	5.62651	-5.3088	4.52631e-07	1.70866e-06	5.40594
GAREM1	-1.86741	6.48109	-11.733	3.09787e-22	1.21213e-20	39.8808
TMEM38A	-1.86707	6.15727	-12.7945	6.73167e-25	4.17229e-23	45.9726
KCNK10	-1.86262	4.3583	-20.4196	9.88583e-43	7.68094e-40	86.7396
GATA5	-1.85944	4.49888	-9.05399	1.54875e-15	2.10319e-14	24.5788
TMPRSS15	-1.85507	4.7366	-4.01436	9.92817e-05	0.000255727	0.216686
MYO1A	-1.85188	6.66596	-6.63548	7.56204e-10	4.36256e-09	11.6543
ST6GALNAC1	-1.85162	8.7006	-4.79009	4.40263e-06	1.42423e-05	3.20329
SPTSSB	-1.85159	5.18542	-14.7226	1.16397e-29	1.48953e-27	56.8694
CFAP44	-1.84554	4.88306	-16.089	6.023e-33	1.27214e-30	64.387
SYTL2	-1.84379	8.45942	-10.1713	2.60723e-18	5.5229e-17	30.9089
PPP3R1	-1.83876	6.05433	-19.8117	2.02869e-41	1.3374e-38	83.7459
RAB37	-1.83869	5.35802	-11.2956	3.90704e-21	1.28784e-19	37.3635
LOC101929479	-1.83555	5.8719	-14.8976	4.36822e-30	5.93941e-28	57.8433
SCGN	-1.83049	5.53331	-8.5759	2.27696e-14	2.58131e-13	21.9187
LDHD	-1.82472	4.89223	-14.0355	5.60372e-28	5.41817e-26	53.0194
LTF	-1.82432	8.92105	-3.39453	0.00090757	0.00195972	-1.87006
KLK11	-1.82128	7.13686	-5.54681	1.5219e-07	6.199e-07	6.46592
SMPD3	-1.81982	5.68398	-11.5279	1.01647e-21	3.61918e-20	38.7006
TMEM163	-1.81918	6.0617	-7.18744	4.33853e-11	3.03357e-10	14.4643
OR7E14P	-1.8183	5.64091	-7.59778	4.88394e-12	3.97048e-11	16.6164
DSC2	-1.81537	6.66299	-6.98189	1.27226e-10	8.26703e-10	13.4057
AKR7A3	-1.81273	8.64876	-7.63323	4.03559e-12	3.32554e-11	16.8046
C1orf210	-1.81233	6.47517	-7.32275	2.12231e-11	1.55616e-10	15.1684
PPP1R36	-1.81165	6.22084	-8.55395	2.57379e-14	2.89219e-13	21.7975
GPAT3	-1.81123	6.24407	-7.06011	8.4614e-11	5.66019e-10	13.8069
BMP2	-1.81096	7.33622	-10.1984	2.23008e-18	4.77513e-17	31.0639
CHMP4C	-1.8057	7.7886	-6.40515	2.41683e-09	1.29983e-08	10.5145
MLPH	-1.80441	9.9104	-6.60566	8.79924e-10	5.03095e-09	11.5056
ADRB2	-1.80431	6.40727	-9.83217	1.83295e-17	3.43165e-16	28.9749
SLAIN1	-1.80367	5.63719	-9.12776	1.01996e-15	1.42971e-14	24.9924
SPINK1	-1.80011	11.5866	-3.78352	0.000233309	0.000561402	-0.593442
GLDN	-1.79903	5.83598	-15.7213	4.52571e-32	7.81403e-30	62.3836
CLDN23	-1.79865	6.09883	-7.9522	7.1501e-13	6.56608e-12	18.5124
LINC01268	-1.79692	4.07721	-18.8873	2.19449e-39	1.08502e-36	79.1025
SLC41A2	-1.79677	6.44206	-10.0818	4.36468e-18	8.90747e-17	30.3979
TST	-1.79391	9.51892	-8.87293	4.30362e-15	5.45601e-14	23.5671
SALL1	-1.79156	3.06992	-18.6352	8.0206e-39	3.56098e-36	77.817
BEX5	-1.79124	6.89408	-7.83347	1.36557e-12	1.20275e-11	17.8736
CXADR	-1.7883	7.07116	-6.32868	3.53905e-09	1.8561e-08	10.1406
LOC101928274	-1.7874	5.88527	-15.2568	5.90443e-31	9.04584e-29	59.8317
MBOAT1	-1.77717	7.21826	-11.396	2.18355e-21	7.48081e-20	37.9413
SPINK2	-1.77412	4.68137	-10.3693	8.32077e-19	1.89747e-17	32.042
UGT8	-1.76959	6.77382	-5.91053	2.73351e-08	1.24253e-07	8.14049
ZNF137P	-1.76806	5.23114	-11.0412	1.7059e-20	5.09779e-19	35.9
LOC102724093	-1.76509	7.7977	-13.5252	1.02147e-26	8.16991e-25	50.1345
CLIC3	-1.7642	5.34365	-8.09343	3.29853e-13	3.1879e-12	19.2764
FKBP1B	-1.76368	7.86459	-8.35943	7.5964e-14	7.99514e-13	20.7274
C1orf116	-1.76074	7.65556	-6.41849	2.26081e-09	1.22105e-08	10.5799
PRSS12	-1.75639	5.32283	-7.81197	1.53472e-12	1.34249e-11	17.7584
FXYD3	-1.74823	9.47962	-6.4697	1.74856e-09	9.59879e-09	10.8318
C5orf30	-1.74626	7.00631	-10.6839	1.35006e-19	3.47581e-18	33.8466
CIDEC	-1.74209	6.3368	-8.74536	8.81652e-15	1.06676e-13	22.8573
GPD1L	-1.74154	8.57313	-12.8589	4.65012e-25	2.97539e-23	46.3402
SOWAHA	-1.74097	5.70448	-6.32876	3.53766e-09	1.85584e-08	10.141
EHHADH	-1.74021	5.63181	-11.1765	7.79129e-21	2.43884e-19	36.6781
ALDOC	-1.73218	7.07409	-13.2202	5.84166e-26	4.30798e-24	48.4016
PTPRH	-1.72236	6.73402	-7.93164	7.99974e-13	7.30009e-12	18.4015
IRX3	-1.71557	6.07685	-8.94477	2.87049e-15	3.7349e-14	23.9679
PRR15	-1.70985	7.55949	-7.32413	2.10682e-11	1.54844e-10	15.1757
LOC102724156	-1.70928	4.95167	-13.9271	1.03593e-27	9.46916e-26	52.4088
NKX2-2	-1.70777	3.65681	-6.04192	1.44915e-08	6.87443e-08	8.76073
CYP2C9	-1.70438	5.99123	-7.29122	2.50828e-11	1.81892e-10	15.0039
TMEM220	-1.70205	7.03475	-9.51339	1.13698e-16	1.86962e-15	27.1659
MMEL1	-1.70093	6.67284	-11.6601	4.72485e-22	1.76918e-20	39.4615
XDH	-1.70024	6.10431	-6.45788	1.85558e-09	1.013e-08	10.7736
EYA2	-1.69892	5.32573	-8.25261	1.37223e-13	1.39434e-12	20.1429
KIAA1804	-1.6943	6.74484	-7.11967	6.1947e-11	4.2286e-10	14.1138
DAZ4	-1.6938	5.36369	-2.40741	0.0174451	0.0290197	-4.56826
LRP4	-1.69324	5.73722	-8.53984	2.78471e-14	3.11312e-13	21.7196
HAPLN1	-1.69274	3.98338	-13.0748	1.34485e-25	9.30112e-24	47.573
STARD4	-1.6834	6.9768	-10.9391	3.08145e-20	8.85368e-19	35.313
ALDH3A2	-1.67966	8.4626	-12.838	5.2438e-25	3.30663e-23	46.2208
ZDHHC11B	-1.6792	6.59791	-6.36881	2.89796e-09	1.54107e-08	10.3365
TSPAN5	-1.66797	6.47383	-11.5332	9.85839e-22	3.52166e-20	38.731
ANKRD22	-1.66723	7.85737	-6.34321	3.29226e-09	1.7359e-08	10.2115
DISP1	-1.65371	6.39978	-11.6738	4.36659e-22	1.65786e-20	39.5398
HOOK1	-1.65039	6.309	-7.03175	9.81188e-11	6.49004e-10	13.6612
C15orf48	-1.64735	9.5724	-4.29294	3.38238e-05	9.43623e-05	1.24383
FMO5	-1.64427	5.92049	-6.94586	1.53426e-10	9.83434e-10	13.2216
TMEM246	-1.64362	6.63887	-9.33344	3.1718e-16	4.84569e-15	26.1493
PLS1	-1.64193	9.43232	-4.90347	2.71092e-06	9.05007e-06	3.67154
STS	-1.63899	6.06866	-11.073	1.41866e-20	4.29847e-19	36.0831
MAL2	-1.63748	9.83327	-4.68046	6.98817e-06	2.18587e-05	2.75788
LOC643201	-1.63587	4.16033	-19.5499	7.55869e-41	4.83645e-38	82.4423
MIR4680	-1.63379	7.99894	-10.6688	1.47367e-19	3.7673e-18	33.7597
TJP3	-1.63186	6.83817	-8.01697	5.01702e-13	4.72081e-12	18.8622
SCG2	-1.63079	5.36798	-4.90388	2.70608e-06	9.03756e-06	3.67327
SPATA6	-1.62457	4.76009	-13.3909	2.19903e-26	1.71469e-24	49.3725
TMPRSS3	-1.62269	6.93803	-5.7199	6.77295e-08	2.91543e-07	7.25486
UMAD1	-1.622	6.3781	-12.2197	1.85341e-23	8.76544e-22	42.6784
GDA	-1.61931	6.09101	-5.69727	7.53495e-08	3.21733e-07	7.1509
ATP8B1	-1.61719	9.48892	-9.55786	8.81941e-17	1.47476e-15	27.4176
C19orf33	-1.61606	9.30227	-4.92375	2.48382e-06	8.34398e-06	3.75611
MUC1	-1.61292	9.28854	-5.69342	7.67298e-08	3.27369e-07	7.1332
ACVR1C	-1.60999	4.78605	-10.9206	3.43031e-20	9.7551e-19	35.2066
GALNT7	-1.60879	9.10739	-7.48441	8.97121e-12	7.01541e-11	16.0169
SELENBP1	-1.60674	8.79495	-7.34993	1.8372e-11	1.36039e-10	15.3106
PLEKHA7	-1.60422	6.75391	-11.4991	1.20127e-21	4.24246e-20	38.5347
A4GNT	-1.59609	5.84377	-5.3334	4.04933e-07	1.54214e-06	5.51411
DHCR24	-1.59445	8.47976	-6.74864	4.24336e-10	2.55294e-09	12.2217
PHYH	-1.59306	9.10862	-11.8834	1.29696e-22	5.34381e-21	40.7456
CRIP1	-1.59191	9.68573	-7.94598	7.3971e-13	6.77289e-12	18.4788
LOC389831	-1.58967	5.3695	-7.5837	5.26796e-12	4.26674e-11	16.5418
SLITRK6	-1.58824	4.31509	-8.62892	1.69303e-14	1.95602e-13	22.2118
FA2H	-1.58681	6.80003	-6.28107	4.48243e-09	2.3097e-08	9.90914
KIAA0895	-1.58199	5.04255	-9.11887	1.07265e-15	1.49683e-14	24.9425
LINC01127	-1.58151	3.9629	-13.0892	1.2385e-25	8.63577e-24	47.6548
CYSTM1	-1.5811	11.8714	-7.14274	5.48833e-11	3.77485e-10	14.2329
AXDND1	-1.58084	3.48553	-10.2036	2.16446e-18	4.64377e-17	31.0936
PTK6	-1.58081	7.22634	-8.8001	6.48306e-15	7.99994e-14	23.1616
S100A14	-1.58009	8.10704	-5.40672	2.90038e-07	1.13018e-06	5.83845
ENPP6	-1.57919	2.93513	-23.3337	9.62658e-49	1.39618e-45	100.432
UGT1A1	-1.57865	6.05884	-7.41155	1.32368e-11	1.00653e-10	15.6336
USP54	-1.57755	7.88163	-11.3403	3.01448e-21	1.00892e-19	37.621
ABLIM1	-1.57596	8.77853	-11.6668	4.54546e-22	1.7138e-20	39.4999
UGT2A3	-1.5723	4.1005	-4.15007	5.91164e-05	0.000158072	0.710457
PPARG	-1.57215	7.61872	-7.68505	3.05163e-12	2.55536e-11	17.0802
CASP7	-1.57021	8.62081	-10.1111	3.68655e-18	7.60919e-17	30.5653
CLDN10	-1.56787	4.16798	-7.32045	2.14835e-11	1.57418e-10	15.1564
CES2	-1.56688	9.10583	-6.17712	7.48622e-09	3.71493e-08	9.40692
NUDT12	-1.56245	4.66622	-12.24	1.64818e-23	7.88046e-22	42.795
ERO1B	-1.55971	5.82846	-8.09147	3.33415e-13	3.22048e-12	19.2658
PXMP2	-1.55942	7.43326	-11.1383	9.71945e-21	2.99924e-19	36.4586
LGALS4	-1.55901	11.2307	-3.85143	0.000182122	0.000447996	-0.359092
CCDC58	-1.55871	5.91624	-9.39042	2.29285e-16	3.5834e-15	26.4708
BCO1	-1.55806	4.13515	-7.06538	8.23168e-11	5.52035e-10	13.834
MYRFL	-1.55482	4.04914	-6.61399	8.43449e-10	4.83893e-09	11.5471
GLCE	-1.55472	6.43512	-12.1627	2.57731e-23	1.19297e-21	42.3508
PRDM16	-1.55379	4.89245	-10.0107	6.57133e-18	1.31035e-16	29.9921
B4GALT4	-1.55182	7.74838	-13.1349	9.52874e-26	6.79664e-24	47.9154
LOC728730	-1.55166	4.73726	-19.498	9.82055e-41	6.10417e-38	82.1828
ABCC5	-1.5457	6.19349	-14.2617	1.55786e-28	1.65037e-26	54.2916
RAB40B	-1.54547	6.43921	-13.0402	1.64071e-25	1.11892e-23	47.3754
TOX3	-1.54279	6.98857	-5.62394	1.06279e-07	4.43186e-07	6.81566
SLC44A3	-1.53917	7.47807	-7.21568	3.7387e-11	2.63904e-10	14.6108
LOC100996782	-1.53879	5.32483	-16.369	1.30984e-33	3.06404e-31	65.9024
SYT16	-1.5354	3.41567	-18.0007	2.16996e-37	7.2627e-35	74.5451
CCDC186	-1.53365	5.78263	-11.3659	2.59901e-21	8.77971e-20	37.7683
EDN3	-1.53319	5.11099	-7.60234	4.76569e-12	3.88305e-11	16.6406
QSOX1	-1.53132	6.41886	-14.7319	1.10482e-29	1.42221e-27	56.9212
DGKD	-1.53067	8.22905	-11.124	1.0558e-20	3.24421e-19	36.3764
SYT4	-1.52943	4.0664	-8.64668	1.53284e-14	1.78421e-13	22.3102
MAMDC2	-1.52554	6.18976	-4.41452	2.08233e-05	6.02167e-05	1.70845
INSM1	-1.52329	4.24547	-6.52544	1.32055e-09	7.35686e-09	11.1072
CLCA1	-1.52087	5.64126	-2.81811	0.00557224	0.0102898	-3.54425
SPAG1	-1.51569	6.57841	-7.25439	3.04783e-11	2.17907e-10	14.812
IFI27	-1.51567	11.0349	-7.87435	1.09325e-12	9.78346e-12	18.0932
HRASLS2	-1.51554	5.33149	-10.5752	2.53267e-19	6.23988e-18	33.2222
LOC727916	-1.51158	3.59981	-11.3929	2.22333e-21	7.58128e-20	37.9233
ISG20	-1.5099	8.66613	-7.59606	4.92951e-12	4.00305e-11	16.6073
IL10RB	-1.50923	7.83428	-15.787	3.15193e-32	5.66697e-30	62.743
KCNJ15	-1.50797	4.83922	-8.40185	6.00289e-14	6.39534e-13	20.9601
SEC14L1P1	-1.50429	4.29013	-15.3052	4.51112e-31	7.00995e-29	60.0992
COPG1	-1.50366	7.88627	-11.8324	1.74275e-22	7.03404e-21	40.4522
ZNF204P	-1.50362	5.10419	-9.34765	2.92529e-16	4.50707e-15	26.2295
TLR3	-1.49932	5.24268	-10.9839	2.37744e-20	6.89616e-19	35.5705
CDS1	-1.49812	6.58345	-7.86508	1.14985e-12	1.02647e-11	18.0433
ARX	-1.49802	4.53694	-11.4301	1.79191e-21	6.19762e-20	38.1376
C15orf65	-1.492	5.68397	-10.7529	9.0579e-20	2.39726e-18	34.2427
PPFIBP2	-1.48964	8.09044	-10.0906	4.14842e-18	8.50601e-17	30.4483
GOLGA2P10	-1.48716	6.4812	-11.6872	4.03895e-22	1.54424e-20	39.6173
CORO2A	-1.48544	6.80988	-6.13637	9.14254e-09	4.48166e-08	9.21131
ASAP2	-1.48474	8.51586	-12.6935	1.20431e-24	7.178e-23	45.3946
MIA2	-1.48366	3.214	-13.2558	4.76621e-26	3.57548e-24	48.6038
ZDHHC23	-1.47942	6.14211	-7.84606	1.27519e-12	1.12909e-11	17.9412
LOC101928881	-1.47663	6.68479	-12.7575	8.33088e-25	5.09097e-23	45.7608
SLC45A4	-1.47568	7.01387	-11.7742	2.44071e-22	9.6541e-21	40.1176
UNC5B-AS1	-1.47474	5.02828	-13.4629	1.45727e-26	1.15283e-24	49.7814
UGDH	-1.47462	8.67376	-10.4448	5.37982e-19	1.26119e-17	32.4747
HHIP	-1.47457	4.39899	-8.75178	8.50495e-15	1.03078e-13	22.893
LIMA1	-1.47399	8.39921	-9.87643	1.42165e-17	2.69407e-16	29.2268
RHOBTB1	-1.47352	6.96368	-8.58089	2.21432e-14	2.5116e-13	21.9463
ZG16	-1.47191	5.17088	-4.61568	9.15222e-06	2.7988e-05	2.49815
MIR6773	-1.46395	7.87507	-6.70627	5.27097e-10	3.11603e-09	12.0087
SLC16A5	-1.46238	6.54229	-9.24247	5.32038e-16	7.79426e-15	25.637
SLC22A18	-1.4622	8.06634	-7.06809	8.11584e-11	5.45107e-10	13.8479
NCEH1	-1.46143	6.67301	-6.72063	4.8978e-10	2.91523e-09	12.0808
BMP5	-1.46137	3.88853	-13.6653	4.59434e-27	3.84422e-25	50.9285
RDH5	-1.45898	4.70182	-18.5926	9.99492e-39	4.26352e-36	77.5987
NMT2	-1.45825	5.40663	-18.2838	4.94997e-38	1.88924e-35	76.0116
ZNF57	-1.45765	6.44833	-8.36495	7.36725e-14	7.76524e-13	20.7577
KLRC2	-1.45317	4.85466	-5.83029	4.01278e-08	1.78014e-07	7.76561
C3orf52	-1.453	5.3197	-8.53238	2.90295e-14	3.23865e-13	21.6785
MEP1B	-1.45272	4.23357	-3.79533	0.000223527	0.000540195	-0.552948
SLC44A1	-1.45268	7.06946	-15.5232	1.34909e-31	2.22345e-29	61.2985
SVIP	-1.45259	7.36611	-9.43609	1.76741e-16	2.81891e-15	26.7287
SMIM14	-1.4524	7.21588	-11.9007	1.17306e-22	4.88889e-21	40.8454
TMEM171	-1.45127	5.42938	-9.14011	9.51047e-16	1.34177e-14	25.0617
PIR	-1.44843	7.06624	-8.76901	7.72035e-15	9.40677e-14	22.9887
SLC2A10	-1.44706	8.08819	-6.96396	1.39655e-10	9.0181e-10	13.314
NUDT16P1	-1.44663	4.78844	-11.6479	5.07357e-22	1.88354e-20	39.3908
OVOL2	-1.44659	6.65367	-10.0923	4.10877e-18	8.43267e-17	30.4578
ATP4B	-1.44553	5.37738	-5.29756	4.76209e-07	1.79207e-06	5.35662
TSPAN15	-1.4439	7.72783	-10.6925	1.28502e-19	3.31622e-18	33.8956
RETSAT	-1.44183	8.47014	-12.1337	3.0483e-23	1.39612e-21	42.1841
FNBP1L	-1.44064	7.81119	-9.72181	3.45126e-17	6.19972e-16	28.3475
PEX11A	-1.43821	6.15113	-10.8581	4.92668e-20	1.36188e-18	34.8472
SLC7A11	-1.43655	5.99483	-5.50898	1.81305e-07	7.29345e-07	6.2955
CHPT1	-1.43194	7.21023	-10.0872	4.23219e-18	8.66146e-17	30.4284
DHTKD1	-1.43133	7.08668	-13.9588	8.655e-28	8.04656e-26	52.5874
PSD3	-1.43037	6.86765	-10.4333	5.75058e-19	1.34232e-17	32.4085
CNNM4	-1.42895	6.66849	-11.3937	2.21227e-21	7.55539e-20	37.9283
CCDC125	-1.4283	4.98203	-11.2077	6.50128e-21	2.05874e-19	36.8579
SHH	-1.42675	5.05872	-15.398	2.69792e-31	4.34765e-29	60.6099
LOC102724017	-1.42517	6.55691	-12.0046	6.4307e-23	2.8036e-21	41.4425
OAS1	-1.42339	7.91254	-6.24856	5.26472e-09	2.67728e-08	9.75159
SLC25A20	-1.42298	7.8779	-12.7658	7.94205e-25	4.86702e-23	45.8083
MIR6872	-1.42178	6.71051	-10.6295	1.84916e-19	4.65068e-18	33.5344
PIGR	-1.4194	9.24435	-3.22918	0.0015657	0.00323198	-2.3776
LOC400043	-1.41643	8.33152	-5.26533	5.50655e-07	2.05058e-06	5.21558
TMEM266	-1.4163	4.49916	-16.0322	8.21684e-33	1.70245e-30	64.0785
TRIM16	-1.41309	7.42478	-8.16462	2.22966e-13	2.19783e-12	19.6633
HIST1H2AC	-1.41188	8.44312	-7.51147	7.76171e-12	6.13799e-11	16.1597
FAM46C	-1.40984	7.25096	-7.54942	6.33277e-12	5.07812e-11	16.3603
CXCL14	-1.40864	7.46332	-6.16154	8.08139e-09	3.9957e-08	9.33204
AKR1C1	-1.40744	6.52999	-10.4179	6.28545e-19	1.45623e-17	32.3203
FAM221A	-1.4066	7.95357	-7.25816	2.98767e-11	2.14228e-10	14.8316
PCSK1	-1.40598	4.63731	-3.5117	0.000609489	0.00135827	-1.49756
MUM1L1	-1.40347	3.26251	-9.05072	1.57767e-15	2.13979e-14	24.5605
FAM83F	-1.40314	5.58136	-8.66039	1.41959e-14	1.66038e-13	22.3861
PTPN20	-1.40246	3.66691	-7.70213	2.78268e-12	2.34005e-11	17.1713
FAM83E	-1.40205	6.60184	-8.03476	4.55108e-13	4.30472e-12	18.9585
MTTP	-1.40057	4.72442	-2.93636	0.00391743	0.00746398	-3.22285
B3GALT5	-1.40041	4.98327	-7.56357	5.86962e-12	4.72589e-11	16.4351
ME1	-1.39923	6.56028	-10.1182	3.53976e-18	7.31314e-17	30.6056
MARVELD2	-1.39921	6.18559	-7.51225	7.72933e-12	6.11682e-11	16.1638
ILF3-AS1	-1.39871	5.40691	-11.5246	1.03625e-21	3.6836e-20	38.6815
MST1R	-1.39775	7.61387	-6.35088	3.1688e-09	1.67649e-08	10.2489
LRRC31	-1.39743	5.58066	-4.18598	5.14372e-05	0.000139146	0.843233
RHPN2	-1.39741	8.66942	-4.59402	1.00107e-05	3.03997e-05	2.41189
CKMT1A	-1.39627	8.70822	-4.34577	2.74251e-05	7.75755e-05	1.44455
MFSD2B	-1.39601	5.6112	-10.8869	4.16868e-20	1.17019e-18	35.013
FLJ22763	-1.39506	3.80626	-2.96462	0.00359549	0.00690562	-3.14432
ETFDH	-1.39399	6.61372	-9.92613	1.06861e-17	2.06462e-16	29.5099
C17orf58	-1.39392	7.52039	-12.5151	3.36696e-24	1.79091e-22	44.373
HMGCR	-1.39232	7.40553	-8.5005	3.46755e-14	3.82538e-13	21.5027
TNNI3K	-1.3918	3.19503	-16.3284	1.63391e-33	3.74165e-31	65.6828
FLVCR1	-1.39154	7.30257	-8.632	1.66404e-14	1.92559e-13	22.2289
ENTPD5	-1.38985	5.48624	-10.5105	3.68109e-19	8.83909e-18	32.8512
NR3C2	-1.38982	7.30046	-6.61905	8.22047e-10	4.72362e-09	11.5724
SMIM22	-1.38979	8.15859	-10.1394	3.13209e-18	6.53921e-17	30.727
GMDS	-1.3847	7.16517	-5.92636	2.53326e-08	1.1595e-07	8.21481
ALDH1A1	-1.38452	10.3102	-4.79859	4.2465e-06	1.37679e-05	3.23813
SAMD13	-1.38416	6.23707	-6.83959	2.65854e-10	1.63997e-09	12.6811
LINC00982	-1.3803	4.83039	-9.04667	1.61417e-15	2.18521e-14	24.5379
LNX1	-1.3783	5.81043	-10.2523	1.63383e-18	3.55086e-17	31.3725
GIPC2	-1.3758	6.46983	-5.51749	1.74315e-07	7.03437e-07	6.33377
TMEM144	-1.36898	4.58699	-14.919	3.87644e-30	5.33747e-28	57.962
MLLT3	-1.36577	5.56788	-11.3078	3.63889e-21	1.20677e-19	37.4341
NTN4	-1.36573	7.24971	-6.84108	2.63821e-10	1.62959e-09	12.6887
LOC102724275	-1.36549	3.98039	-17.7351	8.7551e-37	2.72096e-34	73.1608
GCG	-1.36521	3.92827	-2.63495	0.00941916	0.016657	-4.01886
SLC25A25-AS1	-1.36472	7.63386	-7.50821	7.89822e-12	6.23461e-11	16.1425
GAL3ST1	-1.36401	5.59321	-10.3238	1.08165e-18	2.42342e-17	31.7817
TUBBP5	-1.36289	3.97377	-9.14179	9.42034e-16	1.32991e-14	25.0711
DSP	-1.36168	9.97904	-4.96122	2.11186e-06	7.16525e-06	3.91297
CRYBA2	-1.35624	3.91098	-6.80587	3.16285e-10	1.93661e-09	12.5104
GCKR	-1.35623	5.9946	-11.3388	3.04081e-21	1.01461e-19	37.6124
SLC6A20	-1.35569	5.94994	-5.18645	7.84e-07	2.84645e-06	4.87275
TMEM125	-1.35452	7.95472	-6.88513	2.10155e-10	1.31566e-09	12.9122
LPCAT4	-1.35271	5.80782	-11.7509	2.79272e-22	1.09866e-20	39.9838
CHAC2	-1.35237	6.49484	-6.37652	2.78852e-09	1.4876e-08	10.3742
CTNNBL1	-1.35217	8.30321	-16.9504	5.67837e-35	1.54416e-32	69.019
THRIL	-1.35077	7.82291	-7.41786	1.27988e-11	9.76287e-11	15.6667
GBP3	-1.35012	9.52781	-5.19618	7.50702e-07	2.73194e-06	4.91485
LOC100507487	-1.34921	5.36243	-10.3028	1.2214e-18	2.71415e-17	31.6612
EAF1	-1.34511	6.72505	-10.8781	4.38755e-20	1.22688e-18	34.9622
LOC105369635	-1.3451	5.95359	-13.6308	5.5909e-27	4.62472e-25	50.7335
PRPF39	-1.3441	6.91933	-14.0277	5.85414e-28	5.61043e-26	52.976
KLHDC7A	-1.34397	4.5986	-13.7059	3.64435e-27	3.08493e-25	51.1588
PROSER2	-1.34357	5.80238	-7.33795	1.95781e-11	1.44527e-10	15.2479
DQX1	-1.34143	6.16754	-7.32343	2.1146e-11	1.5522e-10	15.172
CCDC142	-1.33901	4.41554	-17.1133	2.37386e-35	6.70691e-33	69.8849
ZNF223	-1.33758	4.24111	-12.0838	4.06781e-23	1.83982e-21	41.8975
FBP1	-1.33656	8.69799	-6.26578	4.8349e-09	2.47432e-08	9.835
FOXP4-AS1	-1.33596	4.67809	-6.88365	2.11765e-10	1.32421e-09	12.9047
KLF4	-1.33593	8.99569	-5.99754	1.79702e-08	8.40375e-08	8.55037
FBXL4	-1.33474	5.11816	-13.9322	1.00663e-27	9.31887e-26	52.4373
FABP1	-1.33445	5.91225	-2.62157	0.0097775	0.0172304	-4.0524
ANKRD29	-1.33101	5.76809	-5.90465	2.81172e-08	1.27583e-07	8.11294
ZNF630	-1.33025	5.61361	-13.1471	8.88235e-26	6.37741e-24	47.9852
TNFSF10	-1.32709	8.55351	-8.62892	1.69297e-14	1.95602e-13	22.2119
TMEM92	-1.32621	5.74624	-12.6811	1.29365e-24	7.66188e-23	45.3235
SIDT2	-1.32471	8.73002	-11.3869	2.30074e-21	7.83296e-20	37.8893
EPN3	-1.32336	6.10423	-6.73556	4.53738e-10	2.71706e-09	12.1559
TRIM74	-1.31804	5.27567	-7.60794	4.62436e-12	3.77355e-11	16.6703
COLCA2	-1.31776	6.80844	-5.48413	2.03334e-07	8.11061e-07	6.18391
ARSJ	-1.31626	5.11002	-10.1831	2.43567e-18	5.18473e-17	30.9765
LOC102723983	-1.31566	5.37362	-10.0734	4.58133e-18	9.3321e-17	30.3498
GPX2	-1.31538	8.50261	-4.90295	2.717e-06	9.06708e-06	3.66938
HGD	-1.3147	5.39929	-6.52898	1.29717e-09	7.23588e-09	11.1247
ZNF823	-1.31446	6.33126	-9.68641	4.22733e-17	7.49516e-16	28.1465
EPB41L4B	-1.31433	5.22195	-9.67814	4.43235e-17	7.83312e-16	28.0995
VSIG10	-1.31419	5.39173	-9.48846	1.31092e-16	2.13947e-15	27.0248
KIAA1522	-1.31315	8.40798	-9.12035	1.06374e-15	1.48534e-14	24.9508
REG3A	-1.31212	6.38171	-3.17416	0.0018691	0.00380022	-2.54172
FAHD1	-1.3121	6.9009	-10.4984	3.9476e-19	9.427e-18	32.7818
TMEM133	-1.31201	6.34528	-8.70126	1.12911e-14	1.33936e-13	22.6126
GSTA1	-1.31114	6.84379	-6.06436	1.29937e-08	6.20861e-08	8.86742
ANXA3	-1.3096	9.06676	-5.56849	1.37618e-07	5.63288e-07	6.56393
KBTBD7	-1.3079	5.6983	-11.5209	1.05848e-21	3.75647e-20	38.6604
GALNT12	-1.3073	8.01969	-6.97337	1.32992e-10	8.61343e-10	13.3621
STT3A	-1.30712	8.47012	-12.6689	1.38772e-24	8.09378e-23	45.2537
MMP28	-1.30672	6.14578	-9.87023	1.47321e-17	2.78693e-16	29.1915
PRRG4	-1.30457	6.74355	-7.41057	1.33058e-11	1.01107e-10	15.6284
TMCC3	-1.30455	6.8743	-9.20837	6.45704e-16	9.309e-15	25.4452
C12orf75	-1.30353	8.92271	-6.71523	5.0349e-10	2.99029e-09	12.0537
MANSC1	-1.30163	8.72753	-8.24256	1.45054e-13	1.46638e-12	20.0881
HACD2	-1.30139	7.65077	-10.8854	4.20539e-20	1.17897e-18	35.0043
RASEF	-1.30095	7.33924	-7.48055	9.15815e-12	7.15645e-11	15.9966
ZNF468	-1.30035	7.00028	-7.65858	3.52029e-12	2.92305e-11	16.9393
C9orf152	-1.3001	7.70295	-3.57435	0.000490674	0.00111496	-1.29406
BICDL1	-1.29765	6.01987	-13.4391	1.67027e-26	1.31655e-24	49.6458
FLJ45482	-1.29743	5.29508	-9.48086	1.36903e-16	2.22595e-15	26.9818
EGLN3	-1.29409	6.15083	-9.08093	1.32973e-15	1.82628e-14	24.7298
LMO4	-1.29354	6.22209	-10.7021	1.21501e-19	3.14672e-18	33.9512
MCU	-1.29146	8.48672	-6.88689	2.08243e-10	1.30519e-09	12.9212
BAIAP2L1	-1.29144	7.72604	-5.81524	4.31091e-08	1.90463e-07	7.69565
LINC01082	-1.28933	5.03144	-7.1884	4.31667e-11	3.02056e-10	14.4693
DISP2	-1.28597	5.11307	-9.97239	8.19111e-18	1.61119e-16	29.7736
MYO5C	-1.28486	9.12809	-6.99407	1.19411e-10	7.78943e-10	13.4681
CGN	-1.28442	7.39876	-4.84982	3.41308e-06	1.12196e-05	3.44904
LAMB3	-1.28362	8.56497	-5.49331	1.9491e-07	7.80464e-07	6.22509
NAT1	-1.2836	8.08673	-5.65402	9.23244e-08	3.88495e-07	6.95283
PGRMC2	-1.28321	8.14614	-12.8073	6.25499e-25	3.89906e-23	46.0455
ANKRD36BP2	-1.28319	4.5634	-7.00146	1.14907e-10	7.51822e-10	13.5059
DSG2	-1.27988	8.68761	-4.14704	5.98124e-05	0.000159776	0.699293
TAF1A	-1.27877	5.06258	-7.82802	1.40657e-12	1.23686e-11	17.8445
ASB8	-1.27622	7.10733	-21.4004	8.32776e-45	7.54877e-42	91.4691
ABHD3	-1.27528	8.65618	-7.75931	2.04219e-12	1.75257e-11	17.4765
LOC158402	-1.27506	4.17297	-13.9086	1.15087e-27	1.04218e-25	52.3042
MAGI3	-1.27501	5.09698	-14.1582	2.79675e-28	2.81682e-26	53.7101
IL18	-1.27392	6.50217	-5.82759	4.06465e-08	1.80058e-07	7.75307
NOSTRIN	-1.2737	7.48565	-6.39186	2.58296e-09	1.38404e-08	10.4493
NIPSNAP3A	-1.26925	7.65084	-10.8742	4.48764e-20	1.25326e-18	34.9398
CENPV	-1.26914	6.51136	-8.38207	6.69979e-14	7.0892e-13	20.8515
SH3RF2	-1.26842	6.17893	-7.10342	6.74536e-11	4.58007e-10	14.0299
PIWIL2	-1.26727	5.19331	-11.894	1.21936e-22	5.06242e-21	40.8069
NTS	-1.2667	4.78108	-2.96447	0.00359722	0.00690807	-3.14476
SLC14A1	-1.264	3.73417	-10.7664	8.37691e-20	2.22787e-18	34.3203
PLXNA2	-1.26373	6.44495	-11.9293	9.94181e-23	4.19969e-21	41.0097
HCG11	-1.26367	4.12048	-10.0937	4.07642e-18	8.37418e-17	30.4656
BLNK	-1.26193	8.44645	-6.02319	1.5871e-08	7.48317e-08	8.67182
TBC1D32	-1.26103	4.04826	-9.3681	2.60378e-16	4.02882e-15	26.3449
NPTN-IT1	-1.26031	6.83371	-7.33032	2.03878e-11	1.50195e-10	15.208
MFSD9	-1.25969	5.04888	-11.5476	9.06969e-22	3.26134e-20	38.8138
ZNF785	-1.25668	4.87083	-14.5871	2.49001e-29	2.97638e-27	56.1137
ABAT	-1.25532	5.97578	-8.22546	1.59419e-13	1.60415e-12	19.9947
PPIP5K2	-1.25325	7.75568	-10.8202	6.13638e-20	1.66455e-18	34.6292
FZD5	-1.24796	7.20661	-9.51141	1.14994e-16	1.8895e-15	27.1546
BMP4	-1.24488	6.74017	-9.20233	6.68212e-16	9.59534e-15	25.4113
LOC101929740	-1.24451	4.52578	-18.5067	1.55775e-38	6.39414e-36	77.1585
ANO5	-1.24393	5.47882	-6.30056	4.06951e-09	2.11193e-08	10.0038
DNAJC22	-1.2434	6.10765	-8.85103	4.8684e-15	6.11148e-14	23.445
SEC14L5	-1.24317	4.39964	-14.3565	9.12298e-29	1.0178e-26	54.8234
TRNP1	-1.24285	6.03463	-7.3505	1.83163e-11	1.35765e-10	15.3136
CAMSAP3	-1.24237	5.49119	-8.32027	9.43788e-14	9.8099e-13	20.5128
TPD52	-1.24237	8.35398	-6.58195	9.92331e-10	5.63218e-09	11.3876
FGFBP1	-1.24158	6.16679	-5.10502	1.12522e-06	3.99009e-06	4.52247
MST1L	-1.24153	3.74658	-9.24731	5.17593e-16	7.59287e-15	25.6642
MBNL3	-1.24143	5.58829	-12.5581	2.62785e-24	1.43737e-22	44.6193
ERMAP	-1.23864	5.16399	-17.4227	4.56818e-36	1.38029e-33	71.521
C6	-1.23789	5.10088	-5.10424	1.1291e-06	4.00253e-06	4.51913
TRAF3IP2	-1.23635	5.93959	-19.0836	8.04238e-40	4.37405e-37	80.0979
SULT2A1	-1.23539	3.44795	-5.70148	7.38729e-08	3.16048e-07	7.17019
KCNK6	-1.23414	6.87825	-10.9411	3.04716e-20	8.76863e-19	35.3241
CYP4F12	-1.23262	7.18214	-8.2104	1.73234e-13	1.72956e-12	19.9126
NECTIN3	-1.23131	6.10801	-7.07357	7.88632e-11	5.30674e-10	13.8762
MEIS2	-1.2304	8.67882	-5.49463	1.9372e-07	7.75985e-07	6.23104
SMIM2-AS1	-1.22943	3.88104	-10.3295	1.04698e-18	2.35058e-17	31.814
ID1	-1.22801	9.92517	-5.6875	7.88955e-08	3.36016e-07	7.10606
ZSCAN4	-1.22785	3.03622	-12.1895	2.20675e-23	1.03021e-21	42.5051
ZNF112	-1.22678	5.46682	-10.2794	1.39796e-18	3.06888e-17	31.5272
BLVRB	-1.22593	9.46441	-10.7019	1.21708e-19	3.14835e-18	33.9495
SHTN1	-1.22569	7.38339	-8.38335	6.65213e-14	7.04905e-13	20.8586
TMC4	-1.22541	8.41596	-5.69608	7.57731e-08	3.23415e-07	7.14543
SULT1A2	-1.22509	7.92479	-8.29355	1.09425e-13	1.12715e-12	20.3666
FANK1	-1.22454	4.78335	-6.91586	1.79251e-10	1.13724e-09	13.0686
MYO10	-1.22436	5.45916	-10.8994	3.87799e-20	1.09414e-18	35.0848
STOX2	-1.22314	4.85456	-12.5795	2.32224e-24	1.28224e-22	44.7421
KIAA1324	-1.22214	7.31433	-3.6027	0.000444418	0.00101804	-1.20101
LOC730101	-1.21808	5.75702	-9.00548	2.03749e-15	2.7177e-14	24.3073
SLC38A11	-1.21805	4.86841	-5.00911	1.71452e-06	5.90088e-06	4.11463
TMEM45B	-1.21707	8.30621	-3.4659	0.00071293	0.00156855	-1.64441
LOC102724094	-1.21637	5.18759	-12.4096	6.18956e-24	3.18331e-22	43.7681
MYO5B	-1.21577	6.39541	-7.05268	8.79627e-11	5.86283e-10	13.7687
KBTBD3	-1.21543	4.65549	-14.5519	3.03442e-29	3.58771e-27	55.9172
SLC35D1	-1.21409	6.85097	-10.8479	5.2252e-20	1.43891e-18	34.7888
LOC143286	-1.21345	4.60154	-12.6769	1.32551e-24	7.79366e-23	45.2993
PRELID2	-1.21227	6.56672	-8.90701	3.55175e-15	4.55592e-14	23.7571
RAB11B-AS1	-1.2112	4.76571	-16.5503	4.90213e-34	1.24007e-31	66.8785
RSPH1	-1.21076	5.76782	-5.51136	1.79326e-07	7.22183e-07	6.30619
AQP11	-1.21018	5.3139	-6.34875	3.20259e-09	1.69231e-08	10.2385
FAM135A	-1.20973	4.89257	-11.8389	1.67783e-22	6.79726e-21	40.4899
LOC101060275	-1.20846	8.67212	-7.95276	7.12822e-13	6.55151e-12	18.5154
NKX2-3	-1.20743	5.05263	-7.45034	1.07623e-11	8.33512e-11	15.8375
HIST1H3E	-1.20655	4.00113	-14.375	8.21845e-29	9.2161e-27	54.9271
SDR42E1	-1.20609	5.28953	-10.7747	7.98588e-20	2.12908e-18	34.3677
GRHL2	-1.20493	7.0631	-6.60012	9.05015e-10	5.16219e-09	11.478
PLEKHA6	-1.20089	6.46488	-8.63854	1.60431e-14	1.86441e-13	22.2651
HN1	-1.20026	9.09897	-7.67437	3.23281e-12	2.6967e-11	17.0233
NMUR2	-1.20023	5.72918	-5.24834	5.94355e-07	2.19939e-06	5.14145
LINC00520	-1.19666	7.4506	-7.35695	1.7699e-11	1.31638e-10	15.3473
NSUN6	-1.19597	5.49563	-14.1571	2.81308e-28	2.82021e-26	53.7043
RNF183	-1.19512	5.91355	-5.63579	1.00551e-07	4.20915e-07	6.86964
SMIM5	-1.19444	6.0989	-7.74689	2.18424e-12	1.86419e-11	17.4101
LOC100996583	-1.19429	5.12222	-7.25774	2.99436e-11	2.14637e-10	14.8294
CCNDBP1	-1.19392	9.19583	-12.9461	2.8166e-25	1.86247e-23	46.8384
ARHGEF28	-1.19347	5.90661	-9.39153	2.27847e-16	3.56348e-15	26.4771
UBL3	-1.19237	9.19889	-8.59987	1.9916e-14	2.27321e-13	22.0512
TAPT1-AS1	-1.19087	6.23814	-9.087	1.28485e-15	1.77135e-14	24.7638
AKR1C4	-1.19081	3.79199	-7.13334	5.76583e-11	3.95322e-10	14.1844
TUBB2A	-1.18975	9.85434	-7.03921	9.43724e-11	6.25555e-10	13.6995
LCOR	-1.18841	8.03028	-7.16033	5.00374e-11	3.46456e-10	14.3239
ARHGEF37	-1.18688	5.83306	-12.2199	1.8511e-23	8.76544e-22	42.6797
PDGFA	-1.1843	6.78321	-8.94404	2.88233e-15	3.74582e-14	23.9639
F5	-1.18367	5.92159	-4.17149	5.44145e-05	0.000146617	0.789528
SWSAP1	-1.18357	5.19047	-14.2854	1.36223e-28	1.48921e-26	54.4249
IMPA2	-1.18269	8.42349	-7.22955	3.47505e-11	2.45853e-10	14.6828
ACSL3	-1.18101	8.33987	-10.014	6.44603e-18	1.28773e-16	30.0112
EVI5	-1.18098	5.16156	-25.8891	1.19175e-53	3.24082e-50	111.577
CYTIP	-1.18049	7.8204	-5.37809	3.30501e-07	1.27574e-06	5.71148
TUBAL3	-1.18014	4.12388	-4.44753	1.82255e-05	5.32281e-05	1.83626
SEC24D	-1.1797	5.45367	-12.3684	7.85259e-24	3.96364e-22	43.5316
ZNF211	-1.17745	7.44428	-11.467	1.44689e-21	5.07694e-20	38.35
FNIP2	-1.17586	7.61199	-13.0777	1.32297e-25	9.19525e-24	47.5893
ADAM28	-1.17553	6.01062	-6.01823	1.62574e-08	7.65209e-08	8.6483
PROM1	-1.1751	9.06541	-2.81545	0.00561586	0.0103598	-3.55134
COMTD1	-1.17455	7.17868	-10.0582	4.99939e-18	1.01457e-16	30.2632
PLGRKT	-1.17393	7.82997	-8.67116	1.3365e-14	1.56657e-13	22.4458
RAP1GAP2	-1.17384	7.63619	-7.36694	1.67834e-11	1.25214e-10	15.3997
LOC105372526	-1.17374	6.99007	-7.79492	1.68352e-12	1.46208e-11	17.6671
TRPM4	-1.17322	6.80381	-8.33295	8.79734e-14	9.188e-13	20.5823
SPATA5	-1.17152	4.45169	-9.73596	3.18249e-17	5.7552e-16	28.4279
NOL4	-1.17024	3.07273	-11.3192	3.40792e-21	1.13363e-19	37.4992
ESRP1	-1.16957	8.6836	-4.11759	6.6999e-05	0.000177513	0.591109
CEACAM5	-1.1691	7.92573	-4.15239	5.85897e-05	0.00015676	0.718995
ADGRF1	-1.16584	3.73808	-8.24966	1.39481e-13	1.4153e-12	20.1268
ZG16B	-1.16543	8.03395	-3.35943	0.00102062	0.00218523	-1.97959
HIGD1A	-1.16512	9.37335	-9.60708	6.65609e-17	1.13839e-15	27.6965
SPIRE2	-1.1647	5.06006	-11.1875	7.30688e-21	2.30378e-19	36.7419
LOC101928605	-1.16274	5.12002	-5.09943	1.15332e-06	4.08375e-06	4.49856
AFDN-AS1	-1.16168	3.93286	-8.21818	1.65961e-13	1.65999e-12	19.955
KAZALD1	-1.16161	5.61321	-14.2722	1.46756e-28	1.56504e-26	54.3509
HAPLN4	-1.16127	4.76019	-9.71753	3.53699e-17	6.34355e-16	28.3232
GBA3	-1.16063	4.27207	-2.75452	0.00670557	0.0121729	-3.71225
MTERF2	-1.1602	6.75174	-10.2413	1.74098e-18	3.76865e-17	31.3095
PRR26	-1.15994	5.04292	-10.1213	3.47762e-18	7.19844e-17	30.6232
SERPINA4	-1.15938	5.87932	-4.70943	6.18904e-06	1.95361e-05	2.87488
LTK	-1.15836	5.06811	-12.6664	1.40771e-24	8.18841e-23	45.2395
GAN	-1.15763	4.72507	-14.8664	5.20149e-30	6.98772e-28	57.6698
MSMO1	-1.15752	8.72094	-5.49242	1.95707e-07	7.82938e-07	6.22111
CASP3	-1.15566	8.21356	-8.56013	2.48658e-14	2.80142e-13	21.8316
MFSD4A	-1.15526	5.76922	-4.06044	8.33668e-05	0.00021775	0.38291
DAPK2	-1.15513	6.374	-12.5267	3.14869e-24	1.68304e-22	44.4396
TOM1L1	-1.15377	7.24476	-7.14958	5.29457e-11	3.65545e-10	14.2683
MIR6789	-1.1537	8.31666	-14.0188	6.1601e-28	5.87776e-26	52.9254
FOXQ1	-1.15253	10.8283	-3.2064	0.00168531	0.00345853	-2.44585
LIAS	-1.15202	6.3148	-10.6102	2.0679e-19	5.17093e-18	33.4234
KRT8	-1.15089	10.8797	-4.24947	4.01397e-05	0.000110397	1.08012
FRMD3	-1.14929	5.7639	-8.24626	1.42123e-13	1.43808e-12	20.1082
ABCG1	-1.14889	5.84594	-10.3462	9.50792e-19	2.14125e-17	31.9096
FAM189A2	-1.14851	6.23418	-5.43289	2.57298e-07	1.01002e-06	5.95492
GUCA2B	-1.14792	4.5215	-7.25438	3.048e-11	2.17907e-10	14.8119
ZNF793-AS1	-1.14787	4.01332	-10.3478	9.41965e-19	2.12357e-17	31.9189
TREH	-1.14753	3.90578	-12.1532	2.72248e-23	1.25749e-21	42.2964
PITPNA-AS1	-1.14661	6.41174	-12.1832	2.28931e-23	1.06192e-21	42.4686
LINC01560	-1.14636	4.50603	-12.2971	1.18538e-23	5.80811e-22	43.1225
GSKIP	-1.14542	9.56959	-5.8301	4.01638e-08	1.78101e-07	7.76473
STAP2	-1.14349	7.28819	-6.33548	3.42132e-09	1.79836e-08	10.1738
SLC16A1	-1.14332	6.75307	-7.1557	5.12711e-11	3.54546e-10	14.2999
PPCDC	-1.14263	6.15343	-11.8065	2.0239e-22	8.09374e-21	40.3036
ZCCHC8	-1.14222	6.65372	-15.1944	8.34987e-31	1.25277e-28	59.4874
PTGR1	-1.14139	7.95344	-6.01453	1.65511e-08	7.77854e-08	8.63079
ORM1	-1.13949	4.77408	-3.33863	0.00109369	0.00232674	-2.04405
PDIK1L	-1.13903	6.52222	-9.32495	3.32879e-16	5.06773e-15	26.1015
SLC44A2	-1.13732	7.50008	-9.073	1.39082e-15	1.89939e-14	24.6853
ZFAND2A	-1.13582	8.21677	-7.83201	1.37644e-12	1.21184e-11	17.8658
CRACR2B	-1.13547	6.72027	-7.03941	9.42739e-11	6.25093e-10	13.7006
JPX	-1.13525	4.59137	-13.0746	1.34675e-25	9.30112e-24	47.5716
KRTCAP3	-1.13465	7.83984	-5.52045	1.71948e-07	6.94914e-07	6.34708
PLCB4	-1.13398	7.1994	-5.12451	1.03231e-06	3.68224e-06	4.60598
DHRS7	-1.13372	6.00651	-14.6898	1.39885e-29	1.72909e-27	56.6867
PTPRN2	-1.13367	6.88291	-7.42831	1.21049e-11	9.29555e-11	15.7216
HOOK2	-1.13339	7.59829	-9.73526	3.19534e-17	5.76885e-16	28.4239
ZNF708	-1.13093	4.67	-13.2666	4.48005e-26	3.38415e-24	48.6653
CYP2J2	-1.13027	6.38795	-4.92927	2.4253e-06	8.15745e-06	3.77916
PTPRF	-1.128	7.57101	-7.7566	2.07237e-12	1.77637e-11	17.462
MAOA	-1.12756	7.62277	-5.19646	7.49768e-07	2.72945e-06	4.91606
ADIPOR2	-1.12533	8.79697	-11.7792	2.37017e-22	9.39218e-21	40.1467
LOC102723779	-1.12529	5.3375	-13.8129	1.98274e-27	1.74634e-25	51.7637
NR1I2	-1.1221	5.65194	-5.60302	1.17184e-07	4.84849e-07	6.72049
MUC6	-1.12193	7.14923	-2.28861	0.0236862	0.0383459	-4.83707
SNHG3	-1.12123	4.31726	-9.35456	2.81244e-16	4.33626e-15	26.2685
GATA6	-1.12105	6.69111	-8.45312	4.51418e-14	4.89806e-13	21.2419
KLB	-1.11972	3.47661	-10.3163	1.12954e-18	2.52549e-17	31.7387
LOC101930322	-1.11893	5.46977	-8.17344	2.12395e-13	2.1003e-12	19.7112
GIP	-1.11889	3.64896	-4.46023	1.73111e-05	5.07278e-05	1.88566
NRG4	-1.11869	3.53687	-8.52889	2.96004e-14	3.29896e-13	21.6592
ARHGAP12	-1.11811	7.63934	-8.64383	1.55746e-14	1.8119e-13	22.2944
LOC100287896	-1.11755	5.71392	-7.33153	2.02574e-11	1.49289e-10	15.2143
LINC00543	-1.11641	3.88014	-7.55606	6.11113e-12	4.90519e-11	16.3954
TM6SF2	-1.11639	5.65567	-7.55602	6.1126e-12	4.90519e-11	16.3952
DR1	-1.11557	6.31219	-15.6576	6.42663e-32	1.09228e-29	62.0352
MPZL2	-1.11523	6.63504	-6.70594	5.27977e-10	3.11954e-09	12.0071
AACS	-1.11519	7.60103	-9.56541	8.44703e-17	1.41685e-15	27.4603
VAMP8	-1.11355	10.1724	-9.00003	2.10113e-15	2.79572e-14	24.2768
ZSCAN16	-1.11265	5.45595	-9.51887	1.10199e-16	1.8162e-15	27.1968
THRB	-1.11262	5.60186	-8.24461	1.43428e-13	1.45061e-12	20.0992
LOC101927391	-1.11174	3.7363	-9.38722	2.33505e-16	3.6415e-15	26.4528
CMBL	-1.11143	7.9306	-8.83733	5.2584e-15	6.55943e-14	23.3688
HIST1H1C	-1.11124	7.78977	-4.46673	1.6861e-05	4.95089e-05	1.91094
SYTL4	-1.10973	5.34144	-13.9075	1.15838e-27	1.04218e-25	52.2978
CPT2	-1.10939	7.0099	-10.9867	2.33982e-20	6.81145e-19	35.5864
C2CD5	-1.10884	9.45167	-9.1348	9.80103e-16	1.37829e-14	25.0319
SLC25A43	-1.10851	7.13671	-8.51629	3.17538e-14	3.51733e-13	21.5898
PTPN3	-1.10642	6.41932	-7.83859	1.32806e-12	1.17303e-11	17.9011
ZFP3	-1.1059	6.04251	-7.20568	3.94116e-11	2.77206e-10	14.5589
LL22NC03-75H12.2	-1.10503	4.35048	-14.5222	3.58684e-29	4.15062e-27	55.751
ODAM	-1.10286	5.50794	-3.6904	0.000326031	0.000764065	-0.909348
OCIAD2	-1.09879	9.72659	-7.23575	3.36319e-11	2.38715e-10	14.715
LYPD6	-1.09781	4.43723	-8.57419	2.29876e-14	2.60195e-13	21.9093
MSL2	-1.09771	6.81481	-12.7465	8.87627e-25	5.40906e-23	45.6978
TAF1A-AS1	-1.09597	4.12294	-9.69845	3.94551e-17	7.01812e-16	28.2149
PET117	-1.09545	6.07758	-13.3844	2.28294e-26	1.77376e-24	49.3353
ASCC2	-1.09544	7.09021	-12.3629	8.10575e-24	4.08196e-22	43.5001
CARD6	-1.09537	7.62869	-8.77742	7.36421e-15	8.99037e-14	23.0355
FRG1KP	-1.09511	6.54018	-7.33985	1.93818e-11	1.43175e-10	15.2579
MIR22	-1.0945	8.57567	-7.98281	6.04874e-13	5.60506e-12	18.6775
ZNF813	-1.09199	4.66747	-7.7995	1.64223e-12	1.42907e-11	17.6916
LINC00849	-1.09055	7.32771	-8.98483	2.2895e-15	3.02785e-14	24.1918
FOXA3	-1.09042	7.85337	-3.61053	0.000432397	0.000991651	-1.17522
APTR	-1.0882	5.577	-10.8992	3.88267e-20	1.09414e-18	35.0836
C1orf106	-1.08774	9.21109	-4.0409	8.97922e-05	0.000233023	0.312247
PUDP	-1.08641	8.2904	-6.46958	1.74966e-09	9.60237e-09	10.8312
ACOT4	-1.08533	5.86689	-7.63826	3.92767e-12	3.24152e-11	16.8313
FMO4	-1.08398	6.33196	-10.1336	3.23842e-18	6.72893e-17	30.6939
STK32B	-1.08371	5.28547	-8.89115	3.88386e-15	4.94692e-14	23.6687
GPT2	-1.08292	5.82748	-5.29461	4.82584e-07	1.81511e-06	5.3437
HNRNPL	-1.08261	8.00174	-6.70552	5.29108e-10	3.12537e-09	12.005
GRAMD1B	-1.08244	6.85395	-9.40823	2.07167e-16	3.26352e-15	26.5713
LOC101928963	-1.08145	3.92239	-13.9287	1.02693e-27	9.42655e-26	52.4175
TLN2	-1.08105	5.35863	-15.7513	3.83661e-32	6.73108e-30	62.5477
LRBA	-1.08028	7.79788	-8.83149	5.43419e-15	6.77095e-14	23.3362
BTC	-1.07989	5.17027	-7.41293	1.31396e-11	9.99479e-11	15.6408
BAG1	-1.07812	7.93528	-9.16785	8.1261e-16	1.15319e-14	25.2175
PDZK1	-1.07811	4.54402	-2.93203	0.00396911	0.00755186	-3.23484
TMEM14A	-1.07714	9.39375	-10.1573	2.82546e-18	5.95042e-17	30.8292
OTUD1	-1.07653	6.05804	-12.3819	7.26206e-24	3.68266e-22	43.6093
AIM1	-1.07625	8.45206	-5.21842	6.79675e-07	2.48928e-06	5.01128
HYLS1	-1.07579	6.96647	-8.25851	1.32818e-13	1.35401e-12	20.1751
LOC101930067	-1.07524	3.69121	-3.89155	0.000157103	0.000390692	-0.219068
PIWIL4	-1.07387	6.53616	-8.49061	3.66387e-14	4.02157e-13	21.4483
TBC1D8B	-1.07364	5.45561	-8.55613	2.54267e-14	2.85869e-13	21.8096
SULT1A1	-1.07361	7.71023	-9.74091	3.0935e-17	5.60841e-16	28.456
LPIN2	-1.07337	7.84016	-7.82088	1.46223e-12	1.28218e-11	17.8062
KIAA1147	-1.07294	7.5915	-9.39575	2.22429e-16	3.48126e-15	26.5009
AAMDC	-1.07291	5.36152	-15.2015	8.02701e-31	1.21269e-28	59.5266
GPR39	-1.07122	4.95557	-7.42804	1.21223e-11	9.30229e-11	15.7202
MGST2	-1.07099	9.02114	-9.64836	5.25607e-17	9.11849e-16	27.9306
LOC101927934	-1.07081	4.83574	-10.2527	1.63029e-18	3.54669e-17	31.3747
PEX7	-1.0689	6.55251	-8.04115	4.39461e-13	4.1676e-12	18.993
DNER	-1.06814	3.90729	-3.53955	0.000553672	0.00124433	-1.40747
CA4	-1.06805	4.52057	-6.74463	4.33151e-10	2.60094e-09	12.2015
MAPK13	-1.06611	7.84516	-5.31818	4.3382e-07	1.64392e-06	5.44717
ZBTB3	-1.06553	5.01969	-17.9592	2.69696e-37	8.88975e-35	74.3294
SUDS3	-1.06522	7.06124	-13.2326	5.44181e-26	4.04049e-24	48.4721
KCNK1	-1.0647	6.34734	-5.44172	2.47095e-07	9.73059e-07	5.99427
ELF3	-1.06467	8.398	-3.80247	0.000217796	0.000527106	-0.528386
B3GNT3	-1.06454	7.68445	-6.95753	1.44403e-10	9.29986e-10	13.2812
LOC105371708	-1.06358	4.45719	-7.95585	7.00905e-13	6.45289e-12	18.532
C7orf31	-1.06335	5.60628	-8.47241	4.05463e-14	4.42591e-13	21.3481
CCDC134	-1.06301	5.53681	-15.99	1.03493e-32	2.08472e-30	63.8493
GFPT1	-1.06159	8.38937	-6.97586	1.31279e-10	8.5126e-10	13.3749
NECTIN4	-1.06047	5.78437	-7.52686	7.14739e-12	5.68109e-11	16.241
PAIP2B	-1.05821	5.46996	-7.52559	7.19591e-12	5.71548e-11	16.2343
CRNDE	-1.05656	6.14194	-4.45245	1.78658e-05	5.22126e-05	1.85539
FRAT1	-1.0565	6.56998	-10.5531	2.8768e-19	7.05577e-18	33.0958
F2RL1	-1.05633	8.17361	-3.43307	0.000797017	0.00173773	-1.7487
CTAGE5	-1.05565	4.95659	-14.8585	5.43547e-30	7.25452e-28	57.6261
USF1	-1.05517	4.95712	-12.0792	4.17674e-23	1.88126e-21	41.8712
FUT4	-1.05495	7.15838	-6.56213	1.0971e-09	6.18969e-09	11.2891
NDUFC2-KCTD14	-1.05412	7.74025	-9.09912	1.19963e-15	1.65912e-14	24.8317
LINC01003	-1.05234	7.20301	-7.72339	2.48045e-12	2.10051e-11	17.2847
ABHD17C	-1.05081	8.63971	-5.10149	1.14292e-06	4.04953e-06	4.50735
CASP6	-1.05055	7.94316	-9.28465	4.18626e-16	6.23781e-15	25.8744
EPS8L1	-1.04938	6.80889	-6.68819	5.78088e-10	3.39809e-09	11.918
TSPO	-1.04868	9.98954	-8.86323	4.54502e-15	5.73532e-14	23.5131
MUT	-1.04863	7.59288	-10.1074	3.76662e-18	7.75975e-17	30.544
CHGA	-1.04783	7.13852	-3.00023	0.00322452	0.00624771	-3.04443
SLC35A3	-1.04715	8.12972	-5.62131	1.07592e-07	4.48232e-07	6.80369
BICDL2	-1.04679	6.56919	-6.81541	3.01133e-10	1.84643e-09	12.5587
ZNF654	-1.04676	4.76764	-13.2452	5.06483e-26	3.77347e-24	48.5434
FOXA2	-1.04622	5.66394	-6.08238	1.19019e-08	5.73098e-08	8.95326
EEF1A2	-1.0453	5.49623	-7.4467	1.09737e-11	8.48979e-11	15.8183
LGALSL	-1.04265	6.87706	-10.3572	8.92388e-19	2.01808e-17	31.9725
MIA	-1.04218	7.21872	-3.40678	0.000870952	0.00188758	-1.8316
MGAT3	-1.04203	5.35753	-15.0155	2.26114e-30	3.23625e-28	58.4976
GSTZ1	-1.04176	6.56171	-8.72002	1.01638e-14	1.21424e-13	22.7166
TSPAN8	-1.04101	12.4769	-2.91383	0.0041929	0.00793947	-3.28499
DUSP4	-1.04065	7.4225	-4.40869	2.13177e-05	6.15564e-05	1.68595
DEGS2	-1.04015	6.06114	-6.2136	6.25603e-09	3.14101e-08	9.58266
BPHL	-1.04009	6.59121	-12.6	2.0639e-24	1.15607e-22	44.8593
NPIPB15	-1.03972	7.82838	-7.70396	2.75527e-12	2.3197e-11	17.181
GPA33	-1.03926	6.72371	-2.65945	0.00879342	0.0156335	-3.95703
SRD5A3	-1.03676	5.62485	-6.15531	8.33205e-09	4.11309e-08	9.30215
LOC101928524	-1.03561	4.53824	-14.935	3.54455e-30	4.97495e-28	58.0509
RHOF	-1.03542	5.93701	-7.40188	1.39361e-11	1.05564e-10	15.5828
E2F8	-1.03491	6.40841	-4.10803	6.95026e-05	0.000183674	0.556144
ATP7B	-1.03405	5.24776	-7.86232	1.16724e-12	1.039e-11	18.0285
PCLO	-1.03382	3.90746	-7.19573	4.15334e-11	2.91189e-10	14.5073
GCA	-1.03287	7.22143	-7.61946	4.34617e-12	3.56608e-11	16.7315
NPW	-1.03274	3.46744	-5.89409	2.95786e-08	1.33891e-07	8.06345
TMEM128	-1.03249	7.39088	-13.0698	1.38375e-25	9.49638e-24	47.5446
RND1	-1.03126	6.1495	-6.60629	8.77107e-10	5.01616e-09	11.5087
SMAD7	-1.03077	7.03644	-10.0411	5.51646e-18	1.11018e-16	30.1656
SUCNR1	-1.03062	5.60064	-4.30035	3.28461e-05	9.18112e-05	1.27189
BRI3BP	-1.03062	8.95113	-5.29665	4.78163e-07	1.7988e-06	5.35264
PIP4K2C	-1.0304	8.62218	-10.9184	3.47486e-20	9.83036e-19	35.1937
SCP2	-1.03035	10.4281	-9.88997	1.31528e-17	2.50779e-16	29.304
FOXA1	-1.02867	5.01054	-4.23313	4.27957e-05	0.000117124	1.01889
LOC100129917	-1.02827	3.21189	-12.3526	8.60006e-24	4.29116e-22	43.4413
PPID	-1.02754	7.23439	-10.0548	5.09942e-18	1.0339e-16	30.2436
PMM1	-1.0269	6.6666	-10.6759	1.41401e-19	3.6233e-18	33.8007
TTC39B	-1.02586	5.27061	-11.8869	1.27105e-22	5.26701e-21	40.7657
DOK4	-1.02548	6.5453	-8.08541	3.44699e-13	3.32105e-12	19.2329
CHUK	-1.02502	6.93482	-9.08167	1.32421e-15	1.821e-14	24.7339
SGSM3	-1.02347	7.22466	-9.49568	1.25796e-16	2.05767e-15	27.0657
MB21D2	-1.02207	7.00425	-10.3731	8.13987e-19	1.866e-17	32.0638
KCNN4	-1.02201	6.91481	-4.62071	8.96321e-06	2.74834e-05	2.51823
LOC101929115	-1.02192	4.7122	-12.4758	4.22433e-24	2.22519e-22	44.1476
IDH1	-1.02125	8.81947	-7.94621	7.38809e-13	6.76749e-12	18.48
IRS4	-1.0212	3.91193	-10.1465	3.00648e-18	6.30116e-17	30.7676
SSTR5-AS1	-1.02065	4.50662	-6.08025	1.20258e-08	5.77914e-08	8.94313
SAMD9	-1.01999	7.11037	-5.26064	5.62386e-07	2.09105e-06	5.19512
PANK1	-1.01985	6.86353	-5.91826	2.63382e-08	1.20199e-07	8.17678
TRHDE	-1.01933	3.92203	-4.70838	6.21634e-06	1.96109e-05	2.87064
ATP10B	-1.01927	6.98837	-4.12445	6.52555e-05	0.000173337	0.616243
ALDH2	-1.01907	10.1824	-9.03907	1.68507e-15	2.27835e-14	24.4953
IL15	-1.01866	6.05431	-9.02123	1.86392e-15	2.50306e-14	24.3954
GRAMD3	-1.01811	6.4052	-8.466	4.20214e-14	4.57775e-13	21.3127
LOC102724387	-1.01783	4.53624	-7.24302	3.23648e-11	2.30398e-10	14.7529
CYP2B7P	-1.0177	5.78802	-5.70002	7.43818e-08	3.181e-07	7.1635
GP2	-1.01754	5.69244	-3.30613	0.00121775	0.00256764	-2.14409
LOC101927157	-1.01728	4.4198	-11.8032	2.06346e-22	8.22173e-21	40.2844
TRIM31	-1.0167	6.53622	-3.02858	0.00295476	0.0057651	-2.96417
UXS1	-1.01667	7.86986	-15.3812	2.96004e-31	4.66636e-29	60.5178
FAM150B	-1.01634	3.71753	-4.50991	1.41427e-05	4.19805e-05	2.07974
LOC100506314	-1.01626	3.67475	-11.8335	1.73115e-22	7.00021e-21	40.4588
ADGRL3	-1.01623	4.71099	-8.12287	2.80569e-13	2.73467e-12	19.4362
ZMYND12	-1.01514	4.50853	-9.41869	1.95175e-16	3.09027e-15	26.6304
MIR4458	-1.01501	4.71164	-8.64966	1.50749e-14	1.75659e-13	22.3266
SOX2	-1.01468	4.71604	-9.27468	4.43041e-16	6.57011e-15	25.8183
LOC644656	-1.01453	5.58948	-8.92442	3.21971e-15	4.14712e-14	23.8543
TTC13	-1.01274	8.01593	-9.0611	1.48769e-15	2.02405e-14	24.6187
DDX60L	-1.01211	5.75943	-9.77783	2.50343e-17	4.61152e-16	28.6658
HINT3	-1.01185	5.47452	-4.79601	4.29327e-06	1.39118e-05	3.22756
CCDC85C	-1.01167	5.72591	-13.6667	4.55624e-27	3.82707e-25	50.9368
CHKA	-1.01137	7.09686	-9.12071	1.06155e-15	1.48324e-14	24.9528
ZBTB34	-1.01008	6.76202	-11.2529	5.00348e-21	1.60784e-19	37.1179
LOC100506302	-1.00963	5.34866	-9.10894	1.13471e-15	1.57434e-14	24.8868
CDC42BPA	-1.00928	6.4918	-10.5583	2.79214e-19	6.85586e-18	33.1255
PHACTR4	-1.00928	7.66387	-12.8427	5.10403e-25	3.22786e-23	46.2476
SYNJ2BP-COX16	-1.00854	6.94304	-10.7506	9.17677e-20	2.42282e-18	34.2298
CCND1	-1.00762	7.49334	-6.55317	1.14794e-09	6.45476e-09	11.2446
FLJ23867	-1.00732	7.05803	-7.29286	2.48654e-11	1.80436e-10	15.0124
TDGF1P3	-1.00682	6.13444	-4.27933	3.56907e-05	9.90751e-05	1.19244
AMFR	-1.0062	6.28016	-6.2671	4.80353e-09	2.46058e-08	9.84137
CYB5A	-1.00609	7.98268	-9.94372	9.65861e-18	1.87777e-16	29.6101
CENPK	-1.00601	5.91587	-4.50769	1.4272e-05	4.23412e-05	2.071
GABPB2	-1.00541	6.67165	-8.4023	5.9879e-14	6.3825e-13	20.9626
GRTP1	-1.00536	5.70236	-7.00237	1.14364e-10	7.4849e-10	13.5105
SLC26A3	-1.00498	4.02065	-2.41069	0.0172958	0.0287888	-4.56066
TESC	-1.00282	6.05012	-6.50013	1.50029e-09	8.30295e-09	10.982
ARMT1	-1.00158	7.91657	-8.24884	1.40109e-13	1.42035e-12	20.1223
PPP1R14D	-1.00038	6.49533	-3.89464	0.000155316	0.000386734	-0.208224
CITED2	1.00051	6.34082	9.89254	1.29607e-17	2.4755e-16	29.3185
LOC101930405	1.00052	4.88631	8.79036	6.84781e-15	8.40712e-14	23.1074
TMEM176B	1.00156	7.1099	12.8774	4.18032e-25	2.69062e-23	46.446
GM2A	1.00213	6.48189	10.4475	5.29689e-19	1.24443e-17	32.4901
RAB3IL1	1.0022	6.28644	14.2611	1.56275e-28	1.65037e-26	54.2885
LAIR1	1.00278	6.74743	9.84915	1.66268e-17	3.13174e-16	29.0716
CD300LF	1.003	6.07243	6.94944	1.506e-10	9.67318e-10	13.2398
ADAP2	1.00359	6.93297	9.28554	4.16522e-16	6.21072e-15	25.8794
FKSG49	1.00367	8.67435	10.5321	3.24845e-19	7.89609e-18	32.9752
CNN2	1.00473	7.9538	9.39906	2.18273e-16	3.42112e-15	26.5196
PARVB	1.00506	5.20006	11.1831	7.49569e-21	2.35308e-19	36.7165
DHX9	1.00636	6.74584	10.2295	1.86355e-18	4.02598e-17	31.242
CORO1C	1.00661	9.18024	8.22593	1.5901e-13	1.60077e-12	19.9973
HOXB2	1.00907	7.42961	6.12118	9.84803e-09	4.80045e-08	9.13857
CLEC5A	1.00942	4.13848	4.21027	4.67967e-05	0.000127305	0.93351
IFI16	1.00995	8.9356	6.213	6.27447e-09	3.14809e-08	9.57978
JAG2	1.00999	6.57415	9.31286	3.56582e-16	5.39461e-15	26.0333
FMNL2	1.01026	5.7677	13.0272	1.7678e-25	1.20183e-23	47.3012
RAMP1	1.01028	7.40886	4.97073	2.02644e-06	6.89371e-06	3.95291
EPB41L3	1.01085	5.87536	5.41901	2.74187e-07	1.07283e-06	5.8931
PPP1R1B	1.01111	7.92971	2.81534	0.00561766	0.0103622	-3.55163
FEZ1	1.01233	6.09825	8.86904	4.39893e-15	5.56711e-14	23.5454
QSER1	1.0124	6.43092	11.5775	7.62447e-22	2.76451e-20	38.9862
COL21A1	1.01299	6.00658	3.42502	0.000818991	0.00178278	-1.77413
CTSD	1.01326	8.32438	9.41503	1.99287e-16	3.1485e-15	26.6098
SH2D2A	1.01327	6.42937	11.1832	7.4922e-21	2.35308e-19	36.717
NR1D2	1.0143	7.28865	7.32651	2.0804e-11	1.53057e-10	15.1881
MEDAG	1.01513	5.31894	7.65559	3.57752e-12	2.96491e-11	16.9234
MRAS	1.01676	6.26581	9.55455	8.98787e-17	1.50062e-15	27.3988
LOC100507311	1.01722	4.81962	4.50666	1.43321e-05	4.24962e-05	2.06697
MIR6883	1.01807	6.32376	8.37679	6.89871e-14	7.2855e-13	20.8226
PLOD3	1.01835	9.49764	7.86651	1.14094e-12	1.01935e-11	18.051
LOC102724611	1.01941	4.17178	5.82398	4.13522e-08	1.83035e-07	7.73627
LST1	1.01973	6.98755	8.42513	5.27436e-14	5.65519e-13	21.088
LOC727820	1.01977	7.01278	9.22341	5.92868e-16	8.61579e-15	25.5297
NINJ1	1.02114	7.71069	10.2028	2.17379e-18	4.65919e-17	31.0893
G6PD	1.02165	6.73718	9.27157	4.50958e-16	6.67387e-15	25.8007
LOC642846	1.02272	6.31126	10.4314	5.8122e-19	1.35524e-17	32.398
AP1S2	1.02305	7.66369	6.59619	9.23225e-10	5.2633e-09	11.4584
NNMT	1.02327	4.94978	8.35262	7.88888e-14	8.27895e-13	20.69
LOC101930415	1.02362	7.48182	8.43152	5.09032e-14	5.47134e-13	21.1232
PLEKHO2	1.02447	7.64889	10.121	3.48313e-18	7.203e-17	30.6216
RASL12	1.02492	6.48654	5.78915	4.88024e-08	2.14397e-07	7.57459
PODN	1.02505	5.93399	7.80835	1.56521e-12	1.36807e-11	17.739
PNPLA2	1.02571	8.00443	12.0276	5.62885e-23	2.47385e-21	41.5748
NR2F2-AS1	1.02844	5.76831	6.74404	4.34464e-10	2.60666e-09	12.1985
SOX18	1.02926	4.36109	5.60253	1.17451e-07	4.8577e-07	6.71827
CP	1.0295	4.52507	4.36147	2.57601e-05	7.32658e-05	1.50455
GIMAP4	1.03001	7.64706	6.96658	1.37768e-10	8.90544e-10	13.3274
UHMK1	1.03029	7.73978	8.82324	5.69232e-15	7.06829e-14	23.2903
C1orf216	1.03065	6.75909	7.7424	2.23802e-12	1.90411e-11	17.3861
SIX2	1.03177	5.13637	3.86919	0.000170609	0.000421868	-0.297233
PALM	1.03198	6.87365	6.66622	6.46635e-10	3.77551e-09	11.808
GPR65	1.03206	6.47804	5.94068	2.36458e-08	1.08664e-07	8.28214
ACTN4	1.03243	9.67775	12.6264	1.77297e-24	1.00707e-22	45.0103
CD99	1.03284	10.1973	7.80014	1.63655e-12	1.42584e-11	17.695
LILRB3	1.03316	7.09283	13.8093	2.02352e-27	1.77507e-25	51.7434
FABP4	1.03529	5.84868	3.37934	0.000954974	0.00205515	-1.91758
PCDHB16	1.03566	3.89819	5.72382	6.64899e-08	2.86831e-07	7.27288
ASAP1	1.03606	7.1911	10.1723	2.59118e-18	5.49426e-17	30.9151
RASD1	1.03621	6.69927	5.05079	1.42862e-06	4.98549e-06	4.29123
SGCE	1.03624	7.98042	4.72567	5.78053e-06	1.83214e-05	2.94069
LOC101928195	1.0375	6.29906	9.52451	1.06703e-16	1.76125e-15	27.2288
C4orf48	1.03755	7.15184	6.58396	9.82295e-10	5.57813e-09	11.3976
KDR	1.03852	6.94414	6.71014	5.16759e-10	3.05824e-09	12.0282
GDI1	1.03928	8.54588	13.1558	8.45223e-26	6.08869e-24	48.0345
PLPP3	1.03956	8.92149	6.77194	3.76527e-10	2.28553e-09	12.3391
FKBP8	1.04123	6.12306	13.7971	2.16886e-27	1.87236e-25	51.6745
HOXC9	1.04168	4.31929	6.28848	4.32095e-09	2.23125e-08	9.94508
MPDZ	1.04209	6.99928	5.05124	1.42578e-06	4.9764e-06	4.29315
SESTD1	1.04226	7.05037	8.13166	2.67324e-13	2.61142e-12	19.484
MRC1	1.04235	8.19783	6.05942	1.33097e-08	6.34568e-08	8.84391
CDK4	1.0431	9.21178	12.1891	2.21218e-23	1.03053e-21	42.5026
PTGFR	1.04329	4.24482	5.41486	2.79436e-07	1.09238e-06	5.87466
SERPINB9	1.04333	6.09271	8.38447	6.61082e-14	7.01553e-13	20.8647
NRIP1	1.04409	8.21251	9.40152	2.15235e-16	3.37838e-15	26.5335
PLSCR4	1.04423	7.35398	4.66471	7.46342e-06	2.32152e-05	2.69451
SLC7A5	1.04483	7.0868	6.50548	1.46043e-09	8.09263e-09	11.0084
PPP4C	1.04523	8.82229	14.7059	1.27764e-29	1.60665e-27	56.7768
ARFIP2	1.04541	8.68815	11.6384	5.35767e-22	1.97888e-20	39.3366
FKBP10	1.04658	6.71956	5.33866	3.95372e-07	1.50742e-06	5.53732
LOC102725271	1.0473	5.30701	5.25017	5.89486e-07	2.18248e-06	5.14944
SATB1	1.04831	6.06938	6.89955	1.95046e-10	1.22921e-09	12.9856
PROS1	1.04864	7.74245	5.51465	1.76622e-07	7.12348e-07	6.32098
TUBB	1.04874	10.7824	13.2505	4.91077e-26	3.67127e-24	48.5741
NOX4	1.04903	3.73564	6.52881	1.29829e-09	7.24028e-09	11.1239
PLIN4	1.04957	5.97779	4.84527	3.48014e-06	1.14194e-05	3.43025
HHEX	1.04967	6.3239	5.91504	2.6749e-08	1.21792e-07	8.16167
SOCS3	1.04981	5.85685	10.9621	2.69691e-20	7.78132e-19	35.4453
SLC43A3	1.04992	7.17616	8.97758	2.38522e-15	3.1487e-14	24.1513
LINC01503	1.05043	6.12424	6.9473	1.52277e-10	9.7665e-10	13.2289
GNA14	1.05116	5.17563	6.90672	1.87932e-10	1.18781e-09	13.0221
LINC00702	1.05151	3.94336	4.15981	5.69319e-05	0.000152738	0.746375
NR1H2	1.05217	7.28512	13.6049	6.48158e-27	5.34117e-25	50.5865
RHBDD2	1.05251	7.95965	11.1047	1.18096e-20	3.61347e-19	36.2652
CLEC1A	1.05274	5.29557	6.5449	1.19698e-09	6.71633e-09	11.2036
REEP1	1.05285	6.8452	3.49074	0.000654936	0.00145049	-1.56495
OS9	1.05367	9.30783	18.0361	1.80287e-37	6.12836e-35	74.729
EHD2	1.0537	7.35231	7.64387	3.81075e-12	3.15101e-11	16.8611
CHPF	1.05628	6.63831	11.2495	5.10179e-21	1.63701e-19	37.0986
AXL	1.05659	7.11621	8.13512	2.62292e-13	2.56572e-12	19.5028
MATR3	1.05704	6.21896	5.41766	2.75883e-07	1.07927e-06	5.8871
OLR1	1.05711	3.91453	4.52075	1.353e-05	4.03103e-05	2.12229
SLCO2B1	1.05761	6.98176	9.21752	6.13036e-16	8.86742e-15	25.4966
ALOX5AP	1.05797	8.87671	6.48465	1.62194e-09	8.93749e-09	10.9055
MS4A7	1.05817	7.78305	6.07993	1.20446e-08	5.78688e-08	8.9416
NONO	1.05868	9.76046	18.4525	2.06213e-38	8.15665e-36	76.8803
CCT2	1.05888	9.92846	8.54793	2.66175e-14	2.98795e-13	21.7643
HMOX1	1.05904	7.51396	6.54381	1.20359e-09	6.75024e-09	11.1982
RHOQ	1.05949	7.72183	8.76823	7.7543e-15	9.44011e-14	22.9844
BDKRB1	1.05964	4.77089	8.55684	2.5326e-14	2.84884e-13	21.8135
NRXN3	1.05974	5.25915	4.5521	1.18983e-05	3.57278e-05	2.24579
PPT1	1.06063	10.1879	12.3157	1.06442e-23	5.239e-22	43.2294
EMILIN3	1.06083	7.07571	9.18051	7.56307e-16	1.07976e-14	25.2886
CEP170P1	1.06196	6.78605	11.2533	4.99125e-21	1.60628e-19	37.1203
RHBDF2	1.06226	6.53808	8.50134	3.45134e-14	3.80947e-13	21.5074
F2RL2	1.06272	4.93064	7.14038	5.5567e-11	3.81935e-10	14.2207
IFNGR1	1.0653	8.45132	10.412	6.50226e-19	1.50166e-17	32.2866
HEG1	1.06634	8.01071	6.67277	6.25391e-10	3.66228e-09	11.8408
UBE2E2	1.06727	7.74977	5.84151	3.80355e-08	1.69215e-07	7.81789
S1PR1	1.06739	6.71852	7.38528	1.52238e-11	1.14362e-10	15.4958
RAD23A	1.0689	8.37124	14.8663	5.20345e-30	6.98772e-28	57.6694
SLC38A1	1.0694	6.9839	10.42	6.20653e-19	1.43948e-17	32.3328
MYO1F	1.06971	6.78101	9.26551	4.66759e-16	6.89833e-15	25.7666
CD46	1.06974	9.22486	9.22129	6.00043e-16	8.70263e-15	25.5178
CNN3	1.07032	8.88381	6.48817	1.59347e-09	8.79174e-09	10.9229
CTF1	1.07035	5.72785	10.0393	5.57419e-18	1.12076e-16	30.1553
HSD3B7	1.07064	7.45998	9.05222	1.56436e-15	2.12306e-14	24.5689
RGMA	1.07073	5.58306	6.30154	4.04983e-09	2.10322e-08	10.0086
AIM2	1.07085	5.68311	3.5905	0.000463805	0.0010591	-1.24115
SLAMF6	1.07258	5.54324	10.1296	3.31414e-18	6.87312e-17	30.671
TSHZ3	1.07278	6.01625	5.94639	2.3005e-08	1.05876e-07	8.30898
TREM2	1.07377	6.68247	7.16694	4.83277e-11	3.3545e-10	14.3581
CDC42EP3	1.0738	7.1712	5.03129	1.55606e-06	5.39821e-06	4.20849
CD69	1.07382	6.11509	4.16236	5.63734e-05	0.000151389	0.755781
UBXN11	1.07409	5.70759	14.1976	2.23722e-28	2.30667e-26	53.9319
HOXA10	1.07458	5.58331	3.61329	0.000428228	0.000982505	-1.16611
ANP32E	1.07473	8.1992	7.44519	1.10627e-11	8.55564e-11	15.8104
GDPD5	1.07493	6.54999	9.95357	9.12657e-18	1.77911e-16	29.6663
AKT1S1	1.07544	6.02671	14.5236	3.55864e-29	4.14001e-27	55.7589
PLEKHF1	1.0761	6.73951	8.19902	1.8446e-13	1.83574e-12	19.8506
LOX	1.07717	5.52264	5.88929	3.02672e-08	1.36752e-07	8.04097
DDX17	1.0774	8.4859	8.67161	1.3332e-14	1.56354e-13	22.4482
MAPRE1	1.07774	9.33925	13.9297	1.02082e-27	9.41016e-26	52.4234
PIK3R1	1.07808	7.4722	7.89391	9.82766e-13	8.8714e-12	18.1983
MAPKAPK2	1.07947	6.85382	17.7626	7.57409e-37	2.38803e-34	73.3046
CLEC14A	1.08103	6.91214	7.78309	1.79516e-12	1.55098e-11	17.6037
FOXC1	1.08115	5.8889	6.74317	4.36402e-10	2.61613e-09	12.1942
VNN2	1.08164	5.99646	5.45044	2.37409e-07	9.37356e-07	6.03317
LMAN1	1.08179	7.52072	11.2355	5.53273e-21	1.76747e-19	37.018
SBNO2	1.08219	6.17637	11.7351	3.05995e-22	1.19944e-20	39.893
LUM	1.0828	9.34653	5.91508	2.67437e-08	1.21792e-07	8.16186
TCEAL7	1.08338	6.10238	3.91426	0.000144425	0.000361935	-0.139277
ENC1	1.0836	8.62537	7.10397	6.72607e-11	4.56839e-10	14.0328
CALU	1.08434	8.25245	11.2181	6.12192e-21	1.94711e-19	36.9176
MFAP5	1.08458	7.22827	3.57896	0.000482858	0.00109869	-1.27898
STX5	1.08462	6.15668	17.413	4.80889e-36	1.43312e-33	71.47
PLA2G2D	1.08481	5.25352	6.58456	9.79279e-10	5.56246e-09	11.4006
CD200	1.08488	6.25488	6.51043	1.42444e-09	7.90327e-09	11.0329
CNTNAP1	1.08517	6.48829	6.38086	2.72883e-09	1.45719e-08	10.3954
COL6A1	1.08588	5.86059	9.02435	1.83141e-15	2.46092e-14	24.4128
ZNF521	1.08637	5.52106	5.09931	1.15395e-06	4.08528e-06	4.49804
ALG3	1.08709	8.16835	12.5216	3.24352e-24	1.72948e-22	44.4101
RPS16P5	1.09024	6.8142	7.4148	1.30091e-11	9.91292e-11	15.6507
NUCKS1	1.09072	8.52635	11.8272	1.79529e-22	7.23268e-21	40.4227
PLAGL1	1.09112	7.57115	5.85973	3.48663e-08	1.55871e-07	7.90283
NDN	1.09151	7.54918	5.01746	1.65308e-06	5.70747e-06	4.14995
STAT1	1.09213	8.303	5.68426	8.01066e-08	3.40708e-07	7.09121
IGF2BP3	1.09245	4.2789	4.39082	2.29044e-05	6.57491e-05	1.61713
IDO1	1.09275	7.02685	3.20204	0.00170914	0.00350315	-2.45887
LRRC70	1.09281	4.97739	6.09128	1.13965e-08	5.49978e-08	8.99571
ADAMTSL4	1.09293	5.09308	9.66368	4.81466e-17	8.44021e-16	28.0175
TEAD4	1.09318	6.16972	8.60615	1.92292e-14	2.20257e-13	22.0859
CD79A	1.09364	7.18288	4.54922	1.20398e-05	3.61127e-05	2.23443
SLAMF8	1.09386	6.06341	5.75436	5.75538e-08	2.50267e-07	7.41366
SUGCT	1.09399	5.05167	9.00089	2.09098e-15	2.78427e-14	24.2816
NRP2	1.09509	5.1959	8.19448	1.89137e-13	1.88143e-12	19.8258
ELK3	1.09551	7.07205	9.46103	1.53302e-16	2.47227e-15	26.8697
MAP1LC3A	1.09558	7.14023	9.78097	2.45866e-17	4.54058e-16	28.6837
NME4	1.09594	8.13256	7.01236	1.08562e-10	7.1288e-10	13.5617
SEPT11	1.09821	6.78687	8.65111	1.49529e-14	1.74365e-13	22.3347
GGT5	1.09896	6.86585	6.6279	7.85916e-10	4.52677e-09	11.6165
ERAL1	1.09994	7.15306	12.9977	2.09324e-25	1.41424e-23	47.1333
ATP6V1G2-DDX39B	1.10004	8.45192	19.0175	1.12721e-39	5.83868e-37	79.7632
TMEM119	1.1013	6.57121	5.50393	1.85582e-07	7.45172e-07	6.27281
SLC1A3	1.10141	4.70993	7.80628	1.58286e-12	1.38294e-11	17.7279
GPI	1.10397	10.0587	12.4622	4.56818e-24	2.39472e-22	44.0699
TMTC1	1.10618	5.77143	6.42715	2.16483e-09	1.17242e-08	10.6224
FOSL1	1.108	5.81631	6.54303	1.20834e-09	6.77159e-09	11.1943
SCAF1	1.10917	4.9641	13.9073	1.15931e-27	1.04218e-25	52.297
GNB4	1.11139	6.50375	8.98716	2.25965e-15	2.99382e-14	24.2048
KBTBD2	1.1121	7.23188	14.7714	8.85308e-30	1.15329e-27	57.1413
TNFSF13B	1.11228	8.27353	5.92373	2.5655e-08	1.17253e-07	8.20246
FAM162B	1.11268	5.58732	6.28743	4.34344e-09	2.24179e-08	9.93999
SH3RF3	1.11357	6.1717	7.05681	8.60858e-11	5.7483e-10	13.7899
DDIT4	1.11492	9.93238	9.42026	1.93432e-16	3.0649e-15	26.6393
SHC1	1.11716	8.54742	14.2922	1.31126e-28	1.44073e-26	54.4628
SALL4	1.11784	5.68512	5.19032	7.70571e-07	2.79956e-06	4.88951
CPLX1	1.11804	4.83513	5.66559	8.7448e-08	3.69332e-07	7.00572
DYSF	1.11884	7.4044	8.97233	2.45702e-15	3.23433e-14	24.1219
NRK	1.11976	3.64128	5.00774	1.72481e-06	5.93346e-06	4.10884
IL2RA	1.12007	5.07459	10.6743	1.427e-19	3.65228e-18	33.7916
ESAM	1.12011	6.64301	7.10768	6.59658e-11	4.48885e-10	14.0519
PLXNC1	1.12062	5.95688	10.3202	1.10442e-18	2.47188e-17	31.761
FBLN1	1.12173	7.23594	5.63416	1.01323e-07	4.23821e-07	6.86219
ADCY3	1.12278	6.44931	12.2352	1.69511e-23	8.08709e-22	42.7671
TIMP2	1.12432	9.3624	6.99771	1.1717e-10	7.65708e-10	13.4867
EBF1	1.12442	5.41728	5.64075	9.82462e-08	4.12058e-07	6.89224
DPYSL2	1.12509	9.83418	7.3962	1.43644e-11	1.08468e-10	15.553
ADGRF5	1.12512	7.1856	6.62175	8.10858e-10	4.66549e-09	11.5858
SEPN1	1.12599	6.9731	12.0931	3.85383e-23	1.75032e-21	41.9512
LINC01094	1.12675	3.94891	6.04471	1.42967e-08	6.78649e-08	8.77396
DUSP2	1.12772	6.36414	6.83641	2.70257e-10	1.66604e-09	12.665
MALAT1	1.12887	9.6264	12.397	6.65533e-24	3.40675e-22	43.696
ADAMTS12	1.13134	5.46061	9.34332	2.99834e-16	4.61307e-15	26.2051
EFHD1	1.13142	6.38232	6.35592	3.09028e-09	1.63654e-08	10.2735
PIK3AP1	1.13256	6.45099	7.20982	3.85618e-11	2.71493e-10	14.5804
BICC1	1.13274	5.3685	6.88473	2.10589e-10	1.31762e-09	12.9102
ALDH1B1	1.13683	6.33054	6.4584	1.8507e-09	1.01085e-08	10.7761
SACS	1.1376	6.0841	5.4422	2.46552e-07	9.71165e-07	5.99641
CAV1	1.13772	9.58712	4.84651	3.4617e-06	1.13657e-05	3.43538
CTSLP8	1.13842	4.10609	10.517	3.5437e-19	8.54691e-18	32.8889
TPM2	1.13893	6.48457	7.20556	3.94366e-11	2.77293e-10	14.5583
NAMPT	1.14089	8.59411	7.10083	6.83769e-11	4.63697e-10	14.0166
KLK6	1.14108	5.45952	3.37269	0.000976448	0.00209845	-1.93833
DMPK	1.14113	5.75647	8.38606	6.55287e-14	6.96082e-13	20.8735
SPTAN1	1.14179	6.46006	21.164	2.60418e-44	2.09829e-41	90.3406
TCF4	1.14439	8.10349	7.39741	1.42719e-11	1.07882e-10	15.5594
GSTM4	1.14539	6.23303	8.16792	2.18953e-13	2.16024e-12	19.6812
SLC15A3	1.14539	7.24578	9.81502	2.02247e-17	3.77025e-16	28.8773
INHBB	1.14664	6.62599	6.38571	2.66342e-09	1.42505e-08	10.4192
HS3ST3A1	1.14756	4.09679	7.27619	2.71598e-11	1.96104e-10	14.9255
GPSM3	1.14892	7.13824	12.4109	6.14435e-24	3.16754e-22	43.7754
MYADM	1.15006	8.79908	6.62141	8.12277e-10	4.67242e-09	11.5841
SH3BP5	1.15011	8.04835	7.50401	8.07783e-12	6.36714e-11	16.1203
VGLL3	1.15359	4.61959	5.08618	1.22277e-06	4.31383e-06	4.44192
KRT17	1.15361	6.10712	4.25854	3.87346e-05	0.000106911	1.11418
MXRA5	1.15443	9.68624	5.93028	2.48601e-08	1.13839e-07	8.23321
SMIM3	1.15493	7.78837	7.44281	1.12042e-11	8.65581e-11	15.7979
MEOX1	1.15556	5.72642	4.79257	4.35653e-06	1.40994e-05	3.21345
HEYL	1.15656	5.78957	9.29852	3.86895e-16	5.80475e-15	25.9525
PLEKHA4	1.15745	5.52252	8.97045	2.48325e-15	3.26621e-14	24.1114
COL8A2	1.15809	5.80915	7.3215	2.13643e-11	1.56597e-10	15.1619
PECAM1	1.15811	7.51728	8.76896	7.72259e-15	9.40677e-14	22.9884
CS	1.15834	9.84594	15.7292	4.33311e-32	7.54134e-30	62.4268
MYOC	1.1584	5.42779	4.24446	4.09371e-05	0.000112381	1.06132
PSME3	1.15846	7.58648	13.5436	9.19615e-27	7.41213e-25	50.2389
CLINT1	1.15911	8.17201	10.6044	2.13809e-19	5.32809e-18	33.3903
TPP1	1.15946	8.37044	17.9524	2.79406e-37	9.07237e-35	74.2943
TTYH3	1.15961	7.21938	11.6147	6.14634e-22	2.25107e-20	39.2002
THSD7A	1.16138	4.55057	6.58195	9.92323e-10	5.63218e-09	11.3876
KLK10	1.16151	5.12679	4.19356	4.99444e-05	0.000135407	0.871348
ITGA1	1.16323	6.07189	5.23871	6.20598e-07	2.28794e-06	5.09952
INAFM1	1.16412	7.63087	7.72098	2.51305e-12	2.12481e-11	17.2718
CTSB	1.16433	10.0795	9.13683	9.68847e-16	1.36511e-14	25.0433
JUND	1.16473	6.77634	12.1464	2.83094e-23	1.30205e-21	42.2576
RRN3P2	1.16532	6.13611	8.69068	1.19808e-14	1.41492e-13	22.5539
VAT1	1.16554	8.68776	10.5096	3.69981e-19	8.87423e-18	32.8461
AAAS	1.1667	7.42198	22.3953	7.40505e-47	9.47628e-44	96.1407
GJA4	1.16745	6.34593	8.79615	6.62884e-15	8.16593e-14	23.1396
CDH3	1.16758	6.60952	4.76818	4.831e-06	1.55127e-05	3.11372
MS4A4A	1.16794	7.42282	8.08579	3.43987e-13	3.31566e-12	19.2349
MEF2C	1.16852	7.10658	6.87241	2.24437e-10	1.39663e-09	12.8476
CFHR1	1.16858	8.94305	5.38426	3.21341e-07	1.24332e-06	5.73881
BCL2L1	1.1694	6.69515	13.1377	9.37504e-26	6.70901e-24	47.9315
CST4	1.17137	7.37652	4.32476	2.98168e-05	8.38669e-05	1.3645
MCL1	1.17175	7.63697	11.425	1.84563e-21	6.37327e-20	38.1082
SDPR	1.17205	6.41059	4.3931	2.26958e-05	6.51897e-05	1.6259
AOX1	1.17335	5.68712	6.20104	6.65529e-09	3.32612e-08	9.52209
MAGEA12	1.17441	3.70033	2.50917	0.013308	0.0227499	-4.32812
GYG1	1.17467	9.45068	9.76096	2.75769e-17	5.05848e-16	28.5699
RASSF2	1.17505	7.40286	6.76846	3.83318e-10	2.3248e-09	12.3216
CCDC3	1.17602	8.02261	7.24265	3.24274e-11	2.30768e-10	14.751
COL5A3	1.17641	6.42191	8.03968	4.42998e-13	4.19931e-12	18.9851
MAF1	1.17842	8.25852	14.2733	1.45852e-28	1.56306e-26	54.3571
FAM127A	1.17844	9.62128	7.39468	1.4481e-11	1.09311e-10	15.545
SORBS3	1.17925	6.87997	10.3996	6.98616e-19	1.61e-17	32.2154
GPR183	1.17935	7.32218	6.98014	1.28387e-10	8.33497e-10	13.3968
TRPS1	1.17958	6.11243	6.64793	7.0978e-10	4.11987e-09	11.7165
CORO1A	1.17967	8.06248	6.12581	9.62755e-09	4.69824e-08	9.16073
ATP2B4	1.17985	7.66605	6.14356	8.82603e-09	4.34511e-08	9.24578
RHOB	1.18134	5.22972	14.0703	4.60044e-28	4.50822e-26	53.2155
SH2B3	1.18429	7.09311	11.2227	5.96099e-21	1.8987e-19	36.944
NARR	1.18494	8.32467	6.30428	3.99514e-09	2.07879e-08	10.0219
CPNE3	1.18765	8.96568	12.7155	1.06121e-24	6.3952e-23	45.5203
KIAA1033	1.18948	8.42102	13.5435	9.19915e-27	7.41213e-25	50.2386
MDK	1.19051	8.53336	6.63704	7.50231e-10	4.33155e-09	11.6621
CLEC11A	1.19288	6.0994	7.43729	1.15389e-11	8.89226e-11	15.7688
FBLN2	1.19357	6.32777	6.24638	5.32167e-09	2.70434e-08	9.74105
OLFML3	1.19444	8.43874	4.84699	3.45463e-06	1.13459e-05	3.43735
GAS1	1.19719	5.52233	7.0404	9.37883e-11	6.22062e-10	13.7056
HLA-DRA	1.19931	11.8096	8.58645	2.14664e-14	2.4412e-13	21.977
SYNDIG1	1.19943	4.60194	8.78279	7.14552e-15	8.75286e-14	23.0653
PLEKHA2	1.20271	6.21309	11.5612	8.38084e-22	3.02866e-20	38.8923
AOC3	1.20328	7.75532	3.50467	0.000624378	0.0013893	-1.52018
KCNJ2	1.20376	5.65369	6.15789	8.22714e-09	4.06314e-08	9.31455
EGFL6	1.20413	5.54467	4.7074	6.24194e-06	1.96888e-05	2.86668
CXCL12	1.20755	7.94836	4.02744	9.44914e-05	0.000244256	0.263718
ASB2	1.2087	5.83631	4.66394	7.48738e-06	2.3283e-05	2.69142
HMCN1	1.20916	6.03588	4.36138	2.5769e-05	7.32817e-05	1.50421
CD72	1.20953	5.22414	6.29142	4.25844e-09	2.2021e-08	9.95935
ANGPT2	1.21071	4.6942	9.28337	4.21697e-16	6.27927e-15	25.8672
CD83	1.21364	7.10938	8.23292	1.52991e-13	1.54375e-12	20.0354
LOC285812	1.2139	6.88385	5.13539	9.83743e-07	3.52401e-06	4.65269
PTP4A3	1.21459	6.35961	9.17921	7.6191e-16	1.0862e-14	25.2813
CD86	1.216	6.18842	9.72251	3.43751e-17	6.18553e-16	28.3515
NAP1L3	1.21649	5.14461	4.25277	3.9624e-05	0.00010913	1.09248
PTGIS	1.21748	5.3506	6.4125	2.32963e-09	1.25604e-08	10.5505
GLT8D2	1.21814	7.57541	5.82284	4.15766e-08	1.83953e-07	7.73099
ZNF652	1.21823	7.20584	12.4179	5.89981e-24	3.0487e-22	43.8157
RNASE6	1.21881	8.17272	7.71904	2.53957e-12	2.14473e-11	17.2614
HSPB1	1.21908	10.8517	6.91044	1.84349e-10	1.1672e-09	13.041
F8	1.2196	6.21181	6.62822	7.84621e-10	4.52051e-09	11.6181
MMP19	1.223	6.58481	12.8957	3.76298e-25	2.42919e-23	46.5505
ENTPD1	1.22399	7.01714	9.29126	4.03196e-16	6.02854e-15	25.9116
RASA2	1.22417	7.36295	13.5352	9.64843e-27	7.74545e-25	50.1912
CXCL5	1.22917	5.47461	3.36105	0.00101513	0.00217492	-1.97457
GSTM1	1.2319	7.20863	8.94596	2.85121e-15	3.71426e-14	23.9746
INMT	1.2328	6.21411	5.20691	7.15553e-07	2.6132e-06	4.96137
TCEAL2	1.23379	5.88209	3.2553	0.00143838	0.00298855	-2.29888
IGFBP6	1.23423	7.65946	5.63918	9.8967e-08	4.14682e-07	6.88512
NR4A3	1.23456	4.96571	9.43316	1.79713e-16	2.86169e-15	26.7122
CD34	1.23465	7.2825	7.25368	3.05918e-11	2.18635e-10	14.8083
IGSF8	1.23834	6.25108	13.2005	6.54045e-26	4.77475e-24	48.2893
RAC2	1.24016	7.97367	7.44797	1.08996e-11	8.43545e-11	15.825
SLC16A4	1.24275	5.91	6.72732	4.73305e-10	2.8249e-09	12.1144
TNFAIP2	1.24311	6.60654	10.8655	4.72091e-20	1.30832e-18	34.8895
RALGDS	1.24359	8.10635	15.9293	1.44362e-32	2.77928e-30	63.5187
SHANK3	1.24435	5.50729	9.01896	1.88805e-15	2.53078e-14	24.3827
ADIPOQ	1.24483	3.83557	3.19823	0.00173023	0.0035417	-2.47023
FGR	1.24596	6.33771	9.49118	1.2907e-16	2.10963e-15	27.0402
LPL	1.24598	6.31953	4.59493	9.97296e-06	3.03146e-05	2.41552
ICAM1	1.24727	6.62713	8.38387	6.63298e-14	7.03562e-13	20.8614
ADAMTS2	1.24748	5.94837	9.03537	1.72078e-15	2.32231e-14	24.4745
C20orf27	1.24867	7.07757	9.65359	5.10101e-17	8.87944e-16	27.9602
HIPK1	1.24943	6.20229	21.8378	1.02866e-45	1.11892e-42	93.5384
RAVER1	1.25093	6.35677	13.0725	1.36317e-25	9.38473e-24	47.5595
VSIG4	1.25144	7.85017	6.91767	1.77573e-10	1.12758e-09	13.0778
LOC100996741	1.25158	4.73167	9.77841	2.4951e-17	4.60008e-16	28.6691
HSP90AB1	1.25176	10.8651	10.2198	1.97082e-18	4.24927e-17	31.1865
DIO2	1.2523	6.34246	7.50057	8.22805e-12	6.47382e-11	16.1022
FBLN5	1.25281	7.84189	5.69196	7.72579e-08	3.29235e-07	7.12651
TSPAN4	1.25333	7.21238	8.69242	1.18647e-14	1.4028e-13	22.5636
ASS1	1.25334	9.56219	5.86086	3.46783e-08	1.552e-07	7.90811
EMILIN1	1.25433	7.47772	5.15523	9.00856e-07	3.24741e-06	4.73802
CST2	1.25527	6.12428	5.00324	1.75899e-06	6.0453e-06	4.08985
CHI3L2	1.25536	5.27252	5.12528	1.02882e-06	3.67218e-06	4.60927
KLHL23	1.25713	6.49674	7.77216	1.90479e-12	1.64114e-11	17.5452
GYPC	1.25972	8.05697	7.45634	1.04234e-11	8.08418e-11	15.869
S100A12	1.2606	4.96898	6.35701	3.07352e-09	1.62846e-08	10.2788
HLA-DMB	1.26097	9.39108	8.01535	5.06181e-13	4.76091e-12	18.8534
SLC1A5	1.26111	7.08243	12.7174	1.04928e-24	6.35854e-23	45.5315
WWTR1	1.26346	7.43326	7.34233	1.91287e-11	1.41498e-10	15.2708
GSTM2	1.26409	8.38573	8.8342	5.35191e-15	6.67226e-14	23.3513
STEAP4	1.26605	5.50644	5.97698	1.98487e-08	9.23062e-08	8.4532
MMRN1	1.26622	4.31082	4.91959	2.52885e-06	8.48476e-06	3.73874
LAMA5	1.26855	7.69518	6.67066	6.32159e-10	3.69595e-09	11.8302
PYGL	1.26855	6.25262	8.8164	5.91553e-15	7.33708e-14	23.2522
MXRA7	1.27008	7.57203	6.77228	3.75866e-10	2.28279e-09	12.3409
RGS2	1.27033	10.2448	5.70649	7.21512e-08	3.09413e-07	7.19319
COCH	1.27158	5.82094	8.02009	4.93213e-13	4.64294e-12	18.879
CD163	1.27197	6.88869	8.31608	9.65934e-14	1.00114e-12	20.4899
C4B_2	1.27331	6.73907	7.04225	9.28863e-11	6.16644e-10	13.7151
MMP3	1.27522	7.16512	2.65078	0.0090104	0.0159926	-3.97896
FPR1	1.27566	5.41831	10.043	5.45543e-18	1.09891e-16	30.1766
WNT2	1.27972	5.17702	7.02108	1.03739e-10	6.84512e-10	13.6064
TGM2	1.28107	6.30167	10.478	4.44054e-19	1.05233e-17	32.6651
DGKA	1.28486	6.43516	8.75718	8.25066e-15	1.00275e-13	22.923
PFN1	1.28514	11.3253	18.5467	1.26686e-38	5.30009e-36	77.3636
ZNF580	1.28652	7.5011	9.84465	1.70623e-17	3.20821e-16	29.0459
BTG2	1.28664	8.53769	8.48582	3.76312e-14	4.12218e-13	21.4219
PEG10	1.28719	5.46548	4.03996	9.01145e-05	0.000233748	0.308837
PLPPR4	1.28726	4.48734	5.03771	1.51292e-06	5.25777e-06	4.23571
CRIM1	1.28798	8.28912	10.3661	8.47581e-19	1.92945e-17	32.0236
ISM1	1.28988	4.18535	6.65634	6.80038e-10	3.95885e-09	11.7585
JAM3	1.29068	5.94481	6.46413	1.79817e-09	9.84871e-09	10.8044
IGHV3-23	1.29073	7.13723	4.45811	1.74607e-05	5.11317e-05	1.8774
G6PC3	1.29086	7.9691	18.1549	9.68728e-38	3.51245e-35	75.3454
COX7A1	1.29121	7.83767	5.76822	5.38965e-08	2.35446e-07	7.47771
FGF7P3	1.29395	5.71032	5.86447	3.40846e-08	1.52794e-07	7.92497
ATP1A2	1.29461	5.59936	4.35589	2.63409e-05	7.47613e-05	1.48319
FBXL22	1.29466	5.41114	5.32941	4.12318e-07	1.5679e-06	5.49655
NME7	1.29473	8.96217	10.2887	1.32486e-18	2.92019e-17	31.5805
RCN3	1.29486	6.98588	9.56384	8.5231e-17	1.42851e-15	27.4515
ASB5	1.29512	3.62026	3.93145	0.000135488	0.000341625	-0.0786747
PPP1R15A	1.2954	7.11059	12.9885	2.2077e-25	1.48695e-23	47.0804
DBN1	1.29585	6.83817	8.98906	2.23552e-15	2.96548e-14	24.2154
SELP	1.29671	7.06909	6.52191	1.34433e-09	7.48357e-09	11.0897
P3H1	1.29724	7.32317	11.1385	9.70794e-21	2.99924e-19	36.4598
PRKCDBP	1.29813	7.0938	6.92217	1.73482e-10	1.10451e-09	13.1007
AGAP2-AS1	1.3016	5.72164	11.3496	2.85596e-21	9.61787e-20	37.6747
KCNMB1	1.30258	5.67895	5.94713	2.29231e-08	1.05566e-07	8.31246
NDUFA4L2	1.30415	6.18285	11.1337	9.98075e-21	3.07551e-19	36.4322
PKIG	1.30547	8.62996	7.53622	6.79734e-12	5.41274e-11	16.2905
LOC101926921	1.30597	6.92519	11.0872	1.30707e-20	3.97698e-19	36.1644
HSPB8	1.30847	6.62744	6.12681	9.58036e-09	4.67941e-08	9.16553
ITGB2	1.30918	6.86649	9.18507	7.36983e-16	1.0555e-14	25.3142
IFI30	1.3092	10.679	7.50787	7.91283e-12	6.24161e-11	16.1407
RBPMS2	1.30967	6.6813	4.01679	9.8374e-05	0.000253539	0.22542
FRMD6	1.30982	8.0192	5.86483	3.4027e-08	1.52621e-07	7.92662
LIMS2	1.31298	6.98291	5.21641	6.85795e-07	2.50958e-06	5.00258
TM6SF1	1.31305	5.75482	8.49625	3.55059e-14	3.90708e-13	21.4793
IRF3	1.31323	8.29887	16.9014	7.3862e-35	1.9596e-32	68.7579
BARX1	1.31446	6.28557	4.87772	3.02843e-06	1.0031e-05	3.56453
C11orf96	1.31532	7.80102	9.74091	3.09358e-17	5.60841e-16	28.456
GHDC	1.31653	6.34354	14.0941	4.01921e-28	3.95647e-26	53.3497
CALCOCO1	1.31703	7.74133	12.5997	2.06716e-24	1.15607e-22	44.8578
CD81	1.31972	10.9826	9.79037	2.32966e-17	4.32438e-16	28.7371
ZEB1	1.32098	6.42938	6.14326	8.83914e-09	4.35058e-08	9.24433
BOC	1.32497	7.02561	7.28236	2.62875e-11	1.90121e-10	14.9577
DRAP1	1.32654	7.20564	15.3331	3.86534e-31	6.04968e-29	60.2527
ACTN1	1.32824	8.69428	8.97289	2.44922e-15	3.22926e-14	24.1251
THEMIS2	1.32825	6.9821	8.95469	2.71417e-15	3.55275e-14	24.0234
LOC100507165	1.32972	4.91759	7.47466	9.45113e-12	7.36687e-11	15.9656
FLNC	1.3334	7.48572	5.45687	2.30497e-07	9.12386e-07	6.06191
CXCL2	1.33523	5.14289	7.95256	7.13608e-13	6.55597e-12	18.5143
LY96	1.33535	8.09268	7.86441	1.15403e-12	1.02893e-11	18.0398
VIP	1.33587	4.15469	4.58129	1.05512e-05	3.19383e-05	2.36132
ASNA1	1.33684	8.09082	21.9039	7.51371e-46	8.6032e-43	93.8491
RENBP	1.33833	5.37412	11.8686	1.41263e-22	5.77665e-21	40.6608
GLIS2	1.33899	7.00385	6.29163	4.254e-09	2.20033e-08	9.96037
CSGALNACT1	1.34237	6.36784	9.78217	2.44191e-17	4.51733e-16	28.6905
CDH5	1.34292	6.71228	7.00365	1.13602e-10	7.44176e-10	13.5171
BAG2	1.34378	5.92321	6.77663	3.67568e-10	2.23364e-09	12.3628
RHOH	1.34471	6.34023	6.3449	3.26457e-09	1.72255e-08	10.2198
HOXB7	1.3474	6.94084	6.05424	1.36497e-08	6.50062e-08	8.81925
CCL8	1.34782	6.47524	4.998	1.79968e-06	6.17787e-06	4.06772
GLIPR1	1.34851	7.16246	8.20592	1.77573e-13	1.77125e-12	19.8882
FAM46B	1.34872	5.89698	5.21028	7.04857e-07	2.5763e-06	4.97598
CALCRL	1.35156	5.59854	8.1746	2.11046e-13	2.0879e-12	19.7175
LOC101928409	1.35224	4.8809	5.46291	2.24192e-07	8.89155e-07	6.0889
DUSP14	1.35261	6.75023	11.0854	1.32074e-20	4.01294e-19	36.1541
FSTL3	1.35279	6.50131	9.33199	3.19803e-16	4.88233e-15	26.1412
LILRB1	1.35315	6.33946	11.8856	1.28034e-22	5.28536e-21	40.7584
CPXM2	1.35476	5.97541	7.30102	2.38134e-11	1.73206e-10	15.055
C3AR1	1.35616	8.32756	9.96766	8.41689e-18	1.65411e-16	29.7466
SLC29A1	1.35861	7.08925	8.9441	2.8814e-15	3.74582e-14	23.9642
CXCL10	1.36117	7.95219	4.03414	9.21248e-05	0.000238507	0.287847
ENPEP	1.3617	4.64429	5.4498	2.38105e-07	9.39935e-07	6.03032
CSRP2	1.36556	8.24037	6.99759	1.17242e-10	7.65718e-10	13.4861
S1PR3	1.36852	6.61805	8.40766	5.81217e-14	6.20431e-13	20.992
SPI1	1.36886	6.45939	12.0783	4.19806e-23	1.88696e-21	41.8662
ENG	1.3696	7.14552	9.6102	6.53849e-17	1.12092e-15	27.7142
HES4	1.36982	6.25134	9.22159	5.99006e-16	8.69906e-15	25.5195
FAM86DP	1.37103	6.42818	11.5537	8.75564e-22	3.15362e-20	38.8488
LAMC1	1.37246	9.10472	9.6644	4.79492e-17	8.41917e-16	28.0216
COL3A1	1.37267	9.66286	7.93755	7.74579e-13	7.07726e-12	18.4333
FADS3	1.37557	6.28451	10.3725	8.16719e-19	1.87029e-17	32.0604
CXCL6	1.37729	4.34729	3.8007	0.000219203	0.000530333	-0.534475
MYC	1.37781	9.46948	10.5506	2.91822e-19	7.14931e-18	33.0816
BRSK1	1.37878	5.51095	15.3901	2.81865e-31	4.5088e-29	60.5664
SRPRA	1.38244	8.46118	19.1697	5.18706e-40	2.96959e-37	80.5328
PNPLA6	1.3825	7.42447	14.5997	2.3199e-29	2.78837e-27	56.184
SET	1.38281	10.9052	16.2017	3.25523e-33	7.15328e-31	64.9982
FXYD5	1.38341	8.78605	10.2971	1.26227e-18	2.78789e-17	31.6285
PIP5K1C	1.3861	7.32664	9.95109	9.25788e-18	1.80309e-16	29.6522
SRGAP2	1.38899	5.40742	11.6397	5.31888e-22	1.9679e-20	39.3439
NOTCH3	1.39044	6.10471	11.543	9.31156e-22	3.33728e-20	38.7877
FXYD1	1.39127	6.70158	5.59572	1.21242e-07	5.00118e-07	6.68733
CASQ2	1.39147	5.89484	5.05919	1.37692e-06	4.81514e-06	4.32692
MIR612	1.39298	9.16284	14.1642	2.70247e-28	2.7473e-26	53.7442
PDPN	1.39308	5.52411	11.0598	1.53134e-20	4.62698e-19	36.0072
STRN4	1.39339	6.27937	15.1282	1.20664e-30	1.77367e-28	59.1216
TTC7B	1.39356	5.89993	6.6491	7.05564e-10	4.09977e-09	11.7224
FXYD6	1.39367	7.8199	5.13898	9.68242e-07	3.47249e-06	4.66809
BTBD2	1.39581	6.7343	16.3433	1.50657e-33	3.48675e-31	65.7634
TMEM214	1.39634	8.24726	18.4179	2.46724e-38	9.58478e-36	76.7023
HSPG2	1.39713	7.68021	7.46846	9.7697e-12	7.59613e-11	15.9329
SLA	1.39811	7.83727	9.02957	1.77805e-15	2.39366e-14	24.4421
CDC42EP1	1.39901	7.40038	9.66369	4.81449e-17	8.44021e-16	28.0175
BCHE	1.39917	4.865	3.22227	0.00160112	0.00329884	-2.39835
APOC1	1.40029	8.58591	6.77647	3.6788e-10	2.23492e-09	12.362
CD93	1.40035	8.08321	8.50134	3.45138e-14	3.80947e-13	21.5074
PRNP	1.40124	8.5996	8.36425	7.39616e-14	7.79193e-13	20.7538
MMP12	1.40199	7.9981	2.65894	0.00880597	0.0156489	-3.95831
MSRB3	1.4034	7.10628	5.97478	2.00611e-08	9.32142e-08	8.44279
PPP1R14A	1.40415	6.92905	4.59844	9.82927e-06	2.99029e-05	2.42949
CLPTM1	1.40642	8.06051	18.7872	3.66842e-39	1.73492e-36	78.5929
LIF	1.41035	6.62995	8.14091	2.54061e-13	2.4908e-12	19.5343
SNX27	1.41133	7.59042	19.4186	1.46721e-40	8.86641e-38	81.7848
BCAT1	1.41553	5.53098	6.77213	3.76165e-10	2.28397e-09	12.3401
PTPN12	1.417	6.10355	16.2798	2.12728e-33	4.77103e-31	65.4207
ANAPC2	1.41963	6.63792	18.6079	9.23772e-39	4.01933e-36	77.6769
FSCN1	1.42111	5.83984	8.08087	3.5341e-13	3.40196e-12	19.2082
FJX1	1.42963	5.55769	10.9985	2.1854e-20	6.40745e-19	35.6541
ANGPTL1	1.43038	5.1924	4.58581	1.03559e-05	3.1382e-05	2.37929
MLF2	1.43038	9.00096	16.8857	8.03587e-35	2.10627e-32	68.6742
COL16A1	1.4313	7.92349	6.28758	4.34013e-09	2.24062e-08	9.94074
TNFSF4	1.43404	5.05157	6.37738	2.77657e-09	1.48195e-08	10.3784
LCP1	1.43742	8.36976	9.42857	1.84482e-16	2.92736e-15	26.6863
MYH10	1.43764	7.00385	6.25305	5.14913e-09	2.62341e-08	9.77333
C1orf54	1.43855	8.76592	8.90084	3.67744e-15	4.70604e-14	23.7227
SEPT2	1.4388	8.39204	23.4714	5.13485e-49	7.97919e-46	101.053
CD3E	1.4425	6.33233	10.4494	5.23871e-19	1.23209e-17	32.501
LOC100509457	1.44633	7.27386	3.85224	0.000181581	0.000446815	-0.356272
HCLS1	1.4485	8.65267	8.52706	2.99038e-14	3.33106e-13	21.6492
RARRES2	1.44954	8.90721	8.00118	5.47021e-13	5.12067e-12	18.7768
RBM42	1.44956	8.0652	16.2555	2.42835e-33	5.39069e-31	65.2893
PI15	1.44968	5.12587	6.94641	1.52986e-10	9.80903e-10	13.2244
TNFAIP3	1.45046	8.83216	9.72235	3.44069e-17	6.18613e-16	28.3506
LOC728061	1.45094	7.30891	10.8318	5.73745e-20	1.56414e-18	34.696
DOK5	1.45208	5.52866	8.70554	1.10234e-14	1.30908e-13	22.6363
KLHDC3	1.4544	7.96198	14.9271	3.70531e-30	5.16724e-28	58.0068
GPC6	1.45554	7.07834	8.07468	3.6561e-13	3.51474e-12	19.1747
PLAU	1.45563	7.14586	7.54047	6.64421e-12	5.3005e-11	16.3129
ELN	1.45823	6.69987	8.66134	1.4121e-14	1.65252e-13	22.3913
UCP2	1.4589	8.77823	11.1011	1.20607e-20	3.67996e-19	36.2443
ARRB2	1.46013	6.95641	18.6633	6.94182e-39	3.14623e-36	77.9603
FILIP1	1.46015	4.82159	5.07884	1.2629e-06	4.44642e-06	4.41063
DAB2	1.46063	5.53828	9.3374	3.10112e-16	4.7477e-15	26.1717
C8orf88	1.46073	5.25298	4.73701	5.51085e-06	1.75097e-05	2.98675
TUBA1A	1.46122	10.8525	7.34169	1.91934e-11	1.41928e-10	15.2675
LSP1	1.46503	7.49708	11.0061	2.09017e-20	6.17821e-19	35.6984
AGTR1	1.46507	4.82864	5.4332	2.56943e-07	1.00917e-06	5.95626
EFEMP2	1.46514	7.91986	7.24754	3.16004e-11	2.25251e-10	14.7764
PFN2	1.46545	8.74408	6.85855	2.41082e-10	1.49593e-09	12.7773
PLEK	1.46563	7.17697	9.29423	3.96443e-16	5.93574e-15	25.9284
FAM129A	1.46742	8.55041	5.92591	2.53871e-08	1.16175e-07	8.21271
MSR1	1.47105	5.10948	9.55584	8.92201e-17	1.49077e-15	27.4061
COMP	1.47964	4.87077	5.58369	1.28225e-07	5.26824e-07	6.63278
MAZ	1.47984	7.12375	16.0856	6.13641e-33	1.28363e-30	64.3685
CEBPD	1.47986	7.64292	10.8358	5.60398e-20	1.53159e-18	34.7193
C1orf162	1.48022	7.19185	9.09595	1.22135e-15	1.68808e-14	24.814
HLA-DPA1	1.48025	9.6473	7.80136	1.62573e-12	1.41698e-11	17.7015
GAS7	1.48113	6.20767	10.8038	6.74714e-20	1.82114e-18	34.5351
DENND5A	1.48148	8.28572	8.44501	4.72259e-14	5.11144e-13	21.1973
SPARCL1	1.48196	11.497	6.00682	1.71811e-08	8.05452e-08	8.59427
DFNA5	1.48219	7.26116	7.4849	8.94741e-12	6.99931e-11	16.0195
SRGN	1.4826	8.71776	9.88611	1.34481e-17	2.55738e-16	29.2819
MFAP4	1.48314	8.32253	5.03838	1.50851e-06	5.24404e-06	4.23854
RHOJ	1.48759	5.60726	8.15762	2.31737e-13	2.28016e-12	19.6251
SPHK1	1.48855	6.13928	9.65683	5.00731e-17	8.73568e-16	27.9786
PLEKHO1	1.49037	7.49493	6.76524	3.89709e-10	2.35897e-09	12.3053
LOC100129518	1.49193	7.20524	7.50257	8.14028e-12	6.4094e-11	16.1127
COL18A1	1.49366	7.50055	8.09846	3.20861e-13	3.10651e-12	19.3037
CCR1	1.49522	6.82368	9.70016	3.90716e-17	6.96153e-16	28.2245
STC1	1.4954	6.16824	8.7275	9.74616e-15	1.16691e-13	22.7582
ZBTB16	1.49559	5.78796	5.12415	1.03398e-06	3.68757e-06	4.60442
SNHG24	1.49646	4.8726	7.10522	6.68222e-11	4.54145e-10	14.0392
GTF2I	1.49674	6.83599	15.4806	1.70777e-31	2.79343e-29	61.0643
KCTD12	1.5011	9.60872	7.54415	6.51462e-12	5.20285e-11	16.3323
BHLHE40	1.50123	8.03302	10.704	1.20197e-19	3.11666e-18	33.9619
ACTG2	1.50508	8.05574	6.73181	4.62542e-10	2.76293e-09	12.137
SULF2	1.5056	8.43289	9.3734	2.52634e-16	3.92295e-15	26.3748
JUNB	1.50767	8.76036	11.1184	1.09087e-20	3.34723e-19	36.344
PMEPA1	1.50891	7.64486	8.92691	3.17482e-15	4.09414e-14	23.8682
P2RY13	1.5128	5.29462	8.87786	4.18574e-15	5.30966e-14	23.5946
MGC24103	1.51334	5.60158	5.51303	1.77944e-07	7.17151e-07	6.31372
MRVI1	1.51336	7.28077	5.93727	2.40373e-08	1.10347e-07	8.26609
TP53	1.5146	6.25083	9.91799	1.11977e-17	2.15963e-16	29.4635
FIBIN	1.51502	6.46192	7.69166	2.94462e-12	2.46956e-11	17.1155
PLK1	1.51522	5.96044	10.1278	3.34869e-18	6.93817e-17	30.6607
CENPB	1.51572	7.23932	15.7023	5.02461e-32	8.60711e-30	62.2797
CD37	1.51626	5.17429	13.0937	1.20683e-25	8.46921e-24	47.6806
CLMP	1.5168	6.61024	6.08628	1.16776e-08	5.62798e-08	8.97186
ZNF331	1.51692	6.90132	8.44817	4.6402e-14	5.02727e-13	21.2147
OSMR	1.51776	6.34051	10.3053	1.20341e-18	2.67965e-17	31.6759
FDCSP	1.51796	5.66442	3.81772	0.000206031	0.00050103	-0.475855
GPX8	1.51991	6.68073	7.8398	1.31933e-12	1.1658e-11	17.9076
ZCCHC24	1.52122	8.22356	6.34513	3.26087e-09	1.72102e-08	10.2209
LY86	1.52498	7.44329	10.887	4.16867e-20	1.17019e-18	35.013
LYVE1	1.53241	5.51301	5.21511	6.8979e-07	2.52378e-06	4.99694
RAMP2	1.53559	6.47828	9.40654	2.09171e-16	3.28795e-15	26.5618
PDE3A	1.53861	5.46241	8.57063	2.345e-14	2.65016e-13	21.8896
MYOCD	1.54032	7.04472	4.63744	8.36132e-06	2.57779e-05	2.58513
ACTA2	1.54207	7.13128	7.67513	3.21945e-12	2.68658e-11	17.0274
FBXO32	1.5441	6.16535	7.82916	1.39791e-12	1.22974e-11	17.8505
VIM	1.54571	8.53133	9.32951	3.24342e-16	4.94816e-15	26.1272
CEMIP	1.54677	5.63553	8.20449	1.78977e-13	1.78444e-12	19.8804
C1orf198	1.5481	8.93356	12.0276	5.62806e-23	2.47385e-21	41.5749
CSF3R	1.55082	6.50207	12.2648	1.42808e-23	6.88867e-22	42.9374
HTRA1	1.55179	9.15392	7.8923	9.91391e-13	8.93443e-12	18.1897
DES	1.55264	5.72363	6.0277	1.55273e-08	7.33382e-08	8.69322
CEBPB	1.55297	10.7117	12.6412	1.628e-24	9.34488e-23	45.0951
MORC2-AS1	1.55317	6.86524	21.3832	9.04408e-45	7.87016e-42	91.3874
MYLK	1.5578	6.80629	6.5126	1.40893e-09	7.82518e-09	11.0436
APOLD1	1.5585	8.5008	13.5046	1.14842e-26	9.15157e-25	50.0181
PPP2R1A	1.56159	8.63843	20.3411	1.45669e-42	1.09277e-39	86.3556
AHNAK2	1.56365	5.87444	7.36228	1.72051e-11	1.28228e-10	15.3752
CRIP2	1.5699	7.64993	9.58319	7.63042e-17	1.29082e-15	27.5611
PDLIM7	1.57193	6.25565	9.60162	6.86738e-17	1.17268e-15	27.6655
IGF1	1.57576	6.27475	6.38301	2.69967e-09	1.44374e-08	10.406
LOC284219	1.57597	6.24394	7.56407	5.85389e-12	4.71497e-11	16.4378
TACR2	1.5762	5.97453	5.1466	9.36039e-07	3.3642e-06	4.70088
CLDN1	1.57906	6.09628	6.18916	7.05587e-09	3.51581e-08	9.46487
SFRP1	1.58236	5.32204	5.60062	1.18504e-07	4.89754e-07	6.70957
PLXDC2	1.58291	6.40606	8.11142	2.98804e-13	2.90719e-12	19.374
WASF1	1.58383	5.61684	7.16392	4.91006e-11	3.40511e-10	14.3425
PDE4B	1.59249	5.60346	12.1416	2.91146e-23	1.33626e-21	42.2297
SLC2A3	1.59276	6.6274	8.46204	4.29572e-14	4.67735e-13	21.291
FPR3	1.59322	6.71473	10.6487	1.65524e-19	4.18718e-18	33.6443
FSTL1	1.59393	7.7122	9.47119	1.44669e-16	2.34346e-15	26.9271
PDLIM3	1.59393	6.66134	7.74677	2.18569e-12	1.86469e-11	17.4095
GJA1	1.59934	9.67629	8.38696	6.52027e-14	6.92958e-13	20.8784
LTBP2	1.6011	7.50172	9.07321	1.38918e-15	1.89834e-14	24.6865
COL5A1	1.60368	8.35211	7.59046	5.08022e-12	4.12082e-11	16.5776
LRRC32	1.60758	7.6369	9.59731	7.03863e-17	1.20004e-15	27.6411
PPP1R18	1.61082	8.4878	10.712	1.14784e-19	2.99057e-18	34.0077
BCL6	1.6112	7.16542	10.7562	8.88595e-20	2.35462e-18	34.2617
MYH11	1.6115	7.85543	4.60352	9.6248e-06	2.93301e-05	2.44971
SLC2A14	1.61243	6.81733	9.28974	4.06699e-16	6.07258e-15	25.9031
BNC2	1.61296	5.52983	7.82135	1.45847e-12	1.27939e-11	17.8087
SLC20A1	1.61542	8.31401	11.9434	9.16116e-23	3.8926e-21	41.091
FCMR	1.61659	6.59181	7.76086	2.02505e-12	1.73855e-11	17.4848
MS4A1	1.6198	5.68941	4.42432	2.00165e-05	5.80998e-05	1.74635
LAIR2	1.62081	5.21982	10.9848	2.36482e-20	6.86872e-19	35.5758
CYB5R3	1.62204	9.18249	15.4596	1.91757e-31	3.11319e-29	60.9491
ACTC1	1.6246	6.98718	6.71269	5.10062e-10	3.02519e-09	12.041
TYROBP	1.62535	8.5905	10.5982	2.21672e-19	5.5114e-18	33.3545
FAM83D	1.63202	8.53321	5.88527	3.08558e-08	1.39267e-07	8.02216
COL14A1	1.63512	5.7994	6.87829	2.17714e-10	1.35946e-09	12.8775
CCL4	1.64183	8.01339	7.26067	2.94835e-11	2.11828e-10	14.8447
MN1	1.64197	5.92974	5.61204	1.12353e-07	4.66723e-07	6.76151
NEXN	1.64579	7.3028	4.98092	1.93864e-06	6.61467e-06	3.99576
CLDN3	1.64592	7.39558	4.37198	2.47004e-05	7.0464e-05	1.54479
PRELP	1.6468	7.20274	7.16229	4.95252e-11	3.43128e-10	14.334
CPVL	1.64767	7.85354	8.52242	3.06877e-14	3.40965e-13	21.6236
TGFB1	1.64853	5.82859	18.9306	1.75787e-39	8.89358e-37	79.3225
MIR8071-2	1.65671	12.7941	5.61211	1.12315e-07	4.66658e-07	6.76183
HCAR3	1.65683	5.02067	4.63287	8.52196e-06	2.62302e-05	2.56682
RAB23	1.65879	7.52015	6.4627	1.81113e-09	9.91475e-09	10.7973
CFL2	1.66017	7.40599	5.93315	2.4519e-08	1.12439e-07	8.24671
PCGF1	1.66049	7.14785	33.5178	1.56509e-66	1.13495e-62	140.637
C1QB	1.66348	9.05217	9.3399	3.05724e-16	4.69374e-15	26.1858
HCK	1.66502	7.04661	9.66024	4.91042e-17	8.58732e-16	27.998
SERPINA1	1.66951	6.90623	6.69475	5.59054e-10	3.28975e-09	11.9509
ECM1	1.66956	7.82076	10.657	1.57724e-19	4.01319e-18	33.6923
CPNE2	1.67315	7.50305	12.5398	2.92065e-24	1.58057e-22	44.5143
ACKR1	1.67525	7.82791	5.55201	1.48565e-07	6.05728e-07	6.48939
SPSB1	1.67609	6.36001	14.5251	3.52832e-29	4.12681e-27	55.7674
TNS1	1.69317	7.02832	8.377	6.8909e-14	7.2808e-13	20.8237
ARHGDIB	1.69946	8.43084	16.6932	2.26528e-34	5.79779e-32	67.6451
GZMK	1.70113	7.07813	6.82045	2.93417e-10	1.80116e-09	12.5842
CCL2	1.70272	8.33766	7.94972	7.24783e-13	6.65021e-12	18.499
MMP7	1.70706	8.01731	3.73635	0.00027661	0.000657307	-0.754265
CHN1	1.70824	7.54764	10.4742	4.53907e-19	1.07334e-17	32.6433
COL11A1	1.71179	4.56178	4.74245	5.38607e-06	1.71533e-05	3.00883
TGFB1I1	1.71235	9.27931	6.09506	1.11879e-08	5.40634e-08	9.01377
CDH11	1.7218	7.00887	8.17625	2.09133e-13	2.07125e-12	19.7265
IFITM1	1.72208	10.7406	10.5392	3.11738e-19	7.59448e-18	33.0161
IFITM3	1.72211	11.8799	15.8853	1.83785e-32	3.44676e-30	63.2788
HAND2-AS1	1.73002	4.82674	4.83831	3.58527e-06	1.17449e-05	3.40151
CPXM1	1.73115	5.93307	6.76822	3.83785e-10	2.32699e-09	12.3204
GNAI2	1.73304	8.25515	19.1918	4.63555e-40	2.72558e-37	80.6443
ZFP36	1.7337	10.1972	12.0806	4.14309e-23	1.86998e-21	41.8793
C10orf10	1.73457	8.0099	10.5131	3.6263e-19	8.72679e-18	32.8661
CSRP1	1.74377	10.5998	6.45058	1.92485e-09	1.04952e-08	10.7376
LGALS1	1.74541	11.4738	10.1784	2.50163e-18	5.31474e-17	30.9499
SLC4A2	1.74727	7.04827	15.383	2.93037e-31	4.65331e-29	60.5278
G0S2	1.74825	7.44341	6.27402	4.64169e-09	2.38385e-08	9.87494
MLLT11	1.7484	7.08921	6.98925	1.22444e-10	7.97538e-10	13.4434
ZNF423	1.74855	6.67846	6.15474	8.35523e-09	4.12359e-08	9.29943
DNAJB5	1.7486	5.80256	7.74065	2.25934e-12	1.91925e-11	17.3768
ILK	1.75267	9.71393	11.6617	4.68179e-22	1.75608e-20	39.4706
NXN	1.76307	8.7598	8.76915	7.71429e-15	9.40677e-14	22.9895
TREM1	1.76691	5.72595	6.73238	4.61183e-10	2.75611e-09	12.1399
FHL1	1.76797	8.99526	5.14842	9.28494e-07	3.33929e-06	4.70872
NR4A2	1.77743	7.05963	7.46179	1.0124e-11	7.86321e-11	15.8978
IFITM2	1.78083	10.8497	13.6376	5.37933e-27	4.46669e-25	50.7718
SOD3	1.78127	7.46585	7.56699	5.763e-12	4.64521e-11	16.4532
HOTS	1.78346	5.0059	9.22553	5.8578e-16	8.5224e-15	25.5417
PLEC	1.78408	7.22992	13.8073	2.04681e-27	1.78829e-25	51.7321
DUSP1	1.79356	7.7603	14.2359	1.80177e-28	1.8845e-26	54.147
CSF1R	1.7948	8.09264	12.7849	7.11385e-25	4.38419e-23	45.9177
PTRF	1.79502	8.08232	7.61995	4.33474e-12	3.55942e-11	16.7341
AQP9	1.79575	6.6064	7.11881	6.22277e-11	4.24644e-10	14.1093
TGFBI	1.79632	10.4462	10.4238	6.07422e-19	1.4118e-17	32.3542
VCAN	1.79658	8.94462	7.87733	1.07564e-12	9.65372e-12	18.1092
LOXL1	1.79785	7.75341	9.59935	6.95726e-17	1.1871e-15	27.6526
IL6	1.79922	6.33647	6.57016	1.05338e-09	5.96e-09	11.329
CARMN	1.80409	7.37498	5.75904	5.62914e-08	2.45267e-07	7.4353
PDZRN4	1.80615	4.35023	5.17724	8.16827e-07	2.95675e-06	4.83297
AEBP1	1.80778	8.69123	7.4588	1.02873e-11	7.98429e-11	15.882
FBN1	1.80865	7.70447	7.54745	6.40025e-12	5.12845e-11	16.3498
GRINA	1.80879	7.19751	14.4806	4.53255e-29	5.13571e-27	55.5185
COL12A1	1.81285	6.38493	9.46685	1.48295e-16	2.39863e-15	26.9026
COL15A1	1.82027	9.88347	7.84251	1.30004e-12	1.14969e-11	17.9222
HOXC10	1.82586	5.2659	5.63275	1.01991e-07	4.26285e-07	6.85579
SELM	1.83856	9.1105	9.07626	1.36537e-15	1.86933e-14	24.7036
SNX10	1.84557	6.67168	8.38704	6.51749e-14	6.92958e-13	20.8788
AMIGO2	1.85307	7.83055	7.94742	7.33937e-13	6.7257e-12	18.4866
SPARC	1.85619	10.5092	9.56313	8.55787e-17	1.43323e-15	27.4474
CH25H	1.85688	6.10535	9.0471	1.61034e-15	2.18138e-14	24.5402
C7	1.85712	6.56184	6.01807	1.62697e-08	7.65624e-08	8.64756
SCRG1	1.87679	4.76089	7.32387	2.10973e-11	1.54954e-10	15.1743
ANGPTL2	1.87873	6.91041	8.74404	8.88225e-15	1.07292e-13	22.85
SF3B4	1.87991	8.56511	19.9526	1.00299e-41	7.27333e-39	84.444
MAFB	1.8814	8.51358	12.2857	1.26598e-23	6.18906e-22	43.0571
PRUNE2	1.88427	6.4329	5.24789	5.95567e-07	2.20349e-06	5.13947
CTSL	1.88535	9.56204	12.7089	1.10238e-24	6.62493e-23	45.4825
COL5A2	1.88562	9.30383	9.68594	4.23868e-17	7.50305e-16	28.1438
FCER1G	1.88632	8.00798	11.0383	1.73498e-20	5.17758e-19	35.8833
NAPA	1.88815	8.03723	26.7198	3.54841e-55	1.2866e-51	115.036
NID2	1.89095	7.71292	9.33411	3.15961e-16	4.83044e-15	26.1532
NCF2	1.89248	6.54235	10.6137	2.02715e-19	5.08071e-18	33.4432
SERPINH1	1.89365	9.07323	11.651	4.98199e-22	1.85588e-20	39.4088
TMEM158	1.8958	7.26013	10.1342	3.22694e-18	6.71147e-17	30.6974
TRIM28	1.89944	9.12834	18.7499	4.44439e-39	2.05718e-36	78.4026
CD14	1.90159	8.67621	11.1424	9.48958e-21	2.94502e-19	36.4823
BSG	1.90806	9.32992	17.4977	3.06884e-36	9.40317e-34	71.9159
CXCL1	1.91449	7.29279	5.29079	4.90982e-07	1.84383e-06	5.32695
WISP1	1.91603	5.07114	10.1497	2.9524e-18	6.21175e-17	30.7856
APOE	1.91622	8.38115	9.23214	5.64185e-16	8.22093e-15	25.5789
CALD1	1.92352	7.60403	9.42435	1.88978e-16	2.99651e-15	26.6624
BCL2A1	1.92359	6.52239	6.25435	5.11632e-09	2.60791e-08	9.77959
TNC	1.92477	6.46269	6.36528	2.94944e-09	1.56653e-08	10.3192
PRAF2	1.92877	7.20406	14.6984	1.33298e-29	1.66661e-27	56.7347
FOS	1.93277	9.4162	8.73294	9.45316e-15	1.13683e-13	22.7884
FERMT2	1.93451	8.02649	7.79646	1.66954e-12	1.45109e-11	17.6753
CHRDL1	1.93499	6.54243	4.88146	2.98016e-06	9.88315e-06	3.58005
LMOD1	1.95384	7.39309	5.49267	1.95479e-07	7.82457e-07	6.22224
MBNL1-AS1	1.95915	6.3424	6.55262	1.15113e-09	6.47104e-09	11.2419
LIPG	1.96084	6.11824	8.35593	7.74539e-14	8.14014e-13	20.7082
MAGEA6	1.96146	4.36531	3.14789	0.00203243	0.00410133	-2.6192
TMEM176A	1.96822	9.56833	12.5301	3.08857e-24	1.66729e-22	44.4588
MNDA	1.96947	6.96784	9.04251	1.65266e-15	2.23592e-14	24.5145
PTGS2	1.97093	5.4395	6.8554	2.45031e-10	1.51914e-09	12.7613
GFPT2	1.97316	6.25041	9.0084	2.00409e-15	2.67478e-14	24.3236
NUCB1	1.97413	8.21899	21.2209	1.97773e-44	1.65483e-41	90.613
SELE	1.97616	4.66022	6.18129	7.33424e-09	3.64534e-08	9.42699
ITGA7	1.9831	6.56948	7.38582	1.51806e-11	1.14077e-10	15.4986
C1QC	1.98552	9.61482	12.6443	1.59882e-24	9.22608e-23	45.113
IGFBP7	1.98973	9.63266	12.3541	8.52922e-24	4.26559e-22	43.4495
MRGPRF	1.9902	7.33362	6.07249	1.24896e-08	5.9835e-08	8.90612
CLIC4	1.99156	8.13625	12.6146	1.89695e-24	1.07469e-22	44.9431
VEGFC	2.00386	6.23385	11.1248	1.05096e-20	3.2339e-19	36.381
PDGFRB	2.00878	7.73532	10.8295	5.81307e-20	1.58261e-18	34.683
SERPINA3	2.02015	8.61779	6.03702	1.4841e-08	7.03256e-08	8.73743
CRYAB	2.02214	7.99354	6.75709	4.06346e-10	2.45489e-09	12.2643
FKBP5	2.0226	7.62062	10.9339	3.17701e-20	9.10618e-19	35.2827
TMEM173	2.02439	6.94043	16.7372	1.78687e-34	4.62777e-32	67.8807
CD248	2.02479	8.09108	11.0874	1.30514e-20	3.97666e-19	36.1659
FMO2	2.02573	6.22099	7.99457	5.67167e-13	5.29331e-12	18.7411
RAB31	2.03302	9.12412	10.837	5.56638e-20	1.52323e-18	34.726
ZFPM2	2.03449	5.44529	6.66235	6.59502e-10	3.84548e-09	11.7886
INS-IGF2	2.03478	6.41774	5.80706	4.48199e-08	1.9774e-07	7.65767
LOC106146153	2.03555	5.64406	8.7824	7.1611e-15	8.76701e-14	23.0631
SMPX	2.03598	4.77821	5.11256	1.08837e-06	3.86571e-06	4.55473
TRIP10	2.03675	7.27465	21.7817	1.34362e-45	1.39192e-42	93.2741
HSD11B1	2.03944	6.47384	8.65149	1.49216e-14	1.74152e-13	22.3368
MMP9	2.04019	7.70686	6.79352	3.37022e-10	2.05549e-09	12.448
FCGR1CP	2.04674	6.42423	8.9436	2.88957e-15	3.75299e-14	23.9614
SMOC2	2.04972	7.1588	7.9956	5.63971e-13	5.26801e-12	18.7467
IL7R	2.05001	8.3463	9.85675	1.59169e-17	3.00323e-16	29.1148
CCR7	2.05403	5.8453	7.53238	6.93902e-12	5.52354e-11	16.2701
TPSAB1	2.05532	7.7042	10.3536	9.11048e-19	2.05814e-17	31.952
MAP1B	2.07012	6.9894	8.67673	1.29551e-14	1.5218e-13	22.4766
PLA2G7	2.07252	6.84688	8.05953	3.97325e-13	3.79281e-12	19.0926
SMTN	2.07399	7.06668	8.95177	2.75932e-15	3.60318e-14	24.007
PEA15	2.0873	9.18949	16.0156	8.99692e-33	1.84649e-30	63.9884
AP2M1	2.08782	9.95939	29.285	1.09131e-59	4.74828e-56	125.239
PKM	2.08886	8.06753	16.3985	1.1164e-33	2.63993e-31	66.0611
TIMP3	2.09616	8.15757	9.90111	1.23379e-17	2.36277e-16	29.3674
COL8A1	2.09646	4.85235	10.4542	5.09546e-19	1.20099e-17	32.5285
SYNPO2	2.10284	8.02363	5.63357	1.016e-07	4.24812e-07	6.85953
EGR3	2.10708	6.69516	8.74524	8.82258e-15	1.0669e-13	22.8567
PCOLCE	2.1182	8.64385	9.63662	5.62125e-17	9.69019e-16	27.864
IQCJ-SCHIP1	2.12554	5.94521	8.65227	1.48563e-14	1.73576e-13	22.3411
SERPING1	2.13203	9.36568	9.43306	1.79818e-16	2.86169e-15	26.7116
RERG	2.13522	6.26687	6.8925	2.02287e-10	1.27189e-09	12.9497
PLVAP	2.13684	8.45321	12.4666	4.45574e-24	2.34142e-22	44.0946
C2orf40	2.13897	8.32397	4.12799	6.43715e-05	0.000171214	0.629246
PDGFRL	2.14158	5.6311	7.69367	2.91276e-12	2.44409e-11	17.1262
DPYSL3	2.14864	6.69732	9.06383	1.46489e-15	1.99554e-14	24.6339
CCL3L3	2.15741	7.13607	7.78295	1.7965e-12	1.55152e-11	17.603
LAPTM5	2.16358	9.9564	14.0525	5.08624e-28	4.93978e-26	53.1157
ERI3	2.16826	6.38751	29.4034	6.86345e-60	3.73286e-56	125.694
KCNJ8	2.16846	6.31537	10.7156	1.12387e-19	2.93867e-18	34.0286
DDR2	2.16924	7.31169	9.22025	6.03592e-16	8.74826e-15	25.512
CXCL9	2.17571	8.06268	5.78815	4.90338e-08	2.15371e-07	7.56998
COL4A2	2.18136	9.65821	9.87831	1.40638e-17	2.66747e-16	29.2375
TWIST1	2.1839	5.06421	9.32035	3.41705e-16	5.18395e-15	26.0756
S100A8	2.19762	6.58818	9.69972	3.91697e-17	6.97329e-16	28.2221
AGO2	2.2134	8.18566	24.3921	8.14549e-51	1.77205e-47	105.143
SYNC	2.21913	6.13588	7.56185	5.92416e-12	4.76451e-11	16.426
THBS1	2.21928	6.38863	10.778	7.83256e-20	2.09333e-18	34.387
PLD3	2.22975	8.82083	19.0268	1.0749e-39	5.70354e-37	79.8103
COL1A1	2.24899	8.9475	12.1985	2.09508e-23	9.86545e-22	42.5567
FAM198B	2.25001	7.46608	12.4615	4.5884e-24	2.39954e-22	44.0655
PRKCSH	2.25134	8.52237	24.8868	9.15953e-52	2.21406e-48	107.299
TUBB6	2.25263	9.29338	10.4875	4.2024e-19	9.99161e-18	32.7197
SLIT2	2.25412	6.39167	7.21288	3.79442e-11	2.67577e-10	14.5963
TIMP1	2.2603	11.9085	13.0928	1.21279e-25	8.48369e-24	47.6757
SPP1	2.28024	5.67712	7.19083	4.26188e-11	2.9851e-10	14.4819
YWHAE	2.29113	8.94973	22.6283	2.49396e-47	3.391e-44	97.2166
C1QA	2.2919	9.00056	14.9233	3.78404e-30	5.24343e-28	57.9859
CD74	2.29199	8.65602	21.4624	6.18275e-45	6.1139e-42	91.7638
CYP1B1	2.29552	6.65223	8.30105	1.04977e-13	1.08493e-12	20.4076
FCGR1B	2.29878	6.55172	10.1981	2.23314e-18	4.777e-17	31.0626
CCL21	2.31373	7.05719	8.32565	9.16065e-14	9.53541e-13	20.5423
OMD	2.32716	5.32682	7.25625	3.01798e-11	2.16187e-10	14.8217
TNFAIP6	2.33143	6.51386	9.54785	9.3386e-17	1.5556e-15	27.3609
ITGBL1	2.34161	5.6404	8.22691	1.58153e-13	1.59288e-12	20.0026
S100A9	2.34636	8.08473	8.4415	4.81552e-14	5.19651e-13	21.178
CILP	2.34648	7.39246	7.7494	2.15476e-12	1.84047e-11	17.4236
PRRX1	2.36392	5.84473	10.5349	3.19693e-19	7.77955e-18	32.9911
PTGDS	2.40016	9.0294	8.63792	1.60988e-14	1.86989e-13	22.2616
CTSK	2.41204	9.75066	12.9707	2.44524e-25	1.6268e-23	46.9789
GPNMB	2.41542	7.42458	12.1921	2.17449e-23	1.01822e-21	42.5197
CXCR4	2.42489	8.96742	12.9137	3.39269e-25	2.20982e-23	46.6534
FMO1	2.43225	6.16545	9.01582	1.92187e-15	2.57294e-14	24.3651
CAP2	2.44158	6.42509	8.45489	4.46992e-14	4.85245e-13	21.2517
EGR2	2.45175	6.7424	11.6639	4.6219e-22	1.73661e-20	39.4834
RGS1	2.45608	6.6077	15.9407	1.35619e-32	2.63428e-30	63.5807
SYNM	2.46795	8.89015	5.22247	6.67465e-07	2.44703e-06	5.02887
COL4A1	2.47338	9.74693	12.8545	4.76719e-25	3.03247e-23	46.3155
C1R	2.47342	10.0148	11.3397	3.02511e-21	1.01093e-19	37.6175
SERPINF1	2.48244	10.1199	10.5317	3.25591e-19	7.9054e-18	32.973
OLFML2B	2.48324	7.25335	10.7704	8.18366e-20	2.17914e-18	34.3435
EDNRA	2.48611	6.8273	9.65658	5.0145e-17	8.74123e-16	27.9772
IL32	2.51436	8.99038	14.7089	1.25667e-29	1.58947e-27	56.7932
COL10A1	2.53006	6.27516	6.18257	7.28834e-09	3.62418e-08	9.43314
SERPINE1	2.53572	6.4075	9.71019	3.68886e-17	6.5996e-16	28.2815
COL1A2	2.5385	10.92	11.3416	2.99183e-21	1.00289e-19	37.6285
RARRES1	2.56258	7.42313	8.2035	1.79956e-13	1.79338e-12	19.875
MFAP2	2.58148	7.4112	11.4483	1.61248e-21	5.61271e-20	38.2424
ZYX	2.59462	8.21356	18.2111	7.23013e-38	2.66596e-35	75.6357
ASPN	2.61824	8.98124	7.60738	4.63824e-12	3.78204e-11	16.6673
FN1	2.61947	8.5877	10.8491	5.19048e-20	1.43116e-18	34.7954
GUCY1A3	2.6201	7.44698	9.78916	2.34596e-17	4.34992e-16	28.7302
IL2RG	2.62099	8.42707	13.3017	3.66499e-26	2.78783e-24	48.8649
MYL9	2.63776	7.92844	11.2456	5.22024e-21	1.67255e-19	37.0758
PLN	2.64968	7.39502	6.13845	9.0496e-09	4.44311e-08	9.2213
INHBA	2.65637	5.52815	11.6267	5.73597e-22	2.10787e-20	39.2689
PLTP	2.68131	8.1353	12.8102	6.15306e-25	3.84655e-23	46.0619
GXYLT2	2.68197	6.02724	10.8737	4.50023e-20	1.25516e-18	34.9371
GUCY1B3	2.68638	7.30834	11.7137	3.4646e-22	1.34115e-20	39.7696
C5AR1	2.70373	6.83603	15.9022	1.67491e-32	3.19629e-30	63.371
ADAMTS1	2.71528	7.4912	11.0421	1.69701e-20	5.08518e-19	35.9052
FOSB	2.71956	7.09029	8.93337	3.06122e-15	3.95468e-14	23.9043
COL6A2	2.72051	8.41745	12.0914	3.89188e-23	1.76391e-21	41.9414
OSR2	2.78912	5.16156	11.0583	1.54502e-20	4.66185e-19	35.9984
COL6A3	2.78922	11.222	13.1141	1.07365e-25	7.5835e-24	47.7968
CHI3L1	2.78995	6.04639	9.46946	1.46104e-16	2.36494e-15	26.9174
TPSB2	2.79734	8.73807	11.4488	1.60728e-21	5.60358e-20	38.2456
BGN	2.80401	7.9083	12.5296	3.09652e-24	1.66745e-22	44.4562
FNDC1	2.81561	5.67353	6.66043	6.66002e-10	3.8813e-09	11.779
CCL19	2.81596	8.01188	7.7533	2.10975e-12	1.807e-11	17.4444
EMP3	2.81904	8.4833	16.186	3.54652e-33	7.71546e-31	64.9131
THY1	2.82891	8.16707	13.976	7.85157e-28	7.39441e-26	52.6843
EPHX1	2.83469	8.22256	17.034	3.62799e-35	9.99074e-33	69.4638
ISLR	2.83766	7.0405	10.1814	2.45978e-18	5.23094e-17	30.9667
FLNA	2.84649	9.58439	9.33867	3.07866e-16	4.71996e-15	26.1789
TAGLN	2.86677	10.0753	9.82739	1.88388e-17	3.52095e-16	28.9477
SELL	2.88167	6.63725	12.6896	1.2314e-24	7.3194e-23	45.3725
ITGA5	2.88908	7.71328	11.0505	1.61642e-20	4.87053e-19	35.9535
CCDC80	2.9174	7.24866	9.72365	3.41512e-17	6.15542e-16	28.358
FCGR3B	2.97177	6.89718	12.6425	1.61555e-24	9.29798e-23	45.1027
CST1	2.98045	6.84188	5.66213	8.88806e-08	3.75164e-07	6.98989
CNN1	3.01949	9.19603	6.80323	3.20602e-10	1.96084e-09	12.4971
TRAPPC1	3.0262	8.65576	41.4195	1.21279e-77	1.31922e-73	165.375
SPOCK1	3.06923	6.87789	9.17394	7.85028e-16	1.11696e-14	25.2517
GEM	3.0765	9.14158	14.255	1.61791e-28	1.70036e-26	54.254
CTGF	3.08907	10.1308	14.1683	2.64146e-28	2.71062e-26	53.7669
LY6E	3.10119	8.27857	16.4409	8.86976e-34	2.12046e-31	66.2896
CHRDL2	3.12454	7.03565	8.62002	1.77936e-14	2.04814e-13	22.1626
HSPB6	3.13549	6.61455	7.98622	5.93668e-13	5.50991e-12	18.696
EGR1	3.14602	8.96459	16.1506	4.30347e-33	9.17863e-31	64.7209
RSPO3	3.16768	7.34017	10.0121	6.52014e-18	1.30134e-16	29.9998
LOC101928916	3.17809	9.30683	14.1477	2.968e-28	2.96187e-26	53.651
HOXC6	3.20062	6.04919	8.86287	4.55439e-15	5.74381e-14	23.511
BANF1	3.21978	9.58255	52.0936	4.62295e-90	1.00572e-85	192.488
CXCL13	3.22341	7.38765	7.42311	1.24454e-11	9.52001e-11	15.6943
CRISPLD1	3.2263	5.66517	9.11617	1.08923e-15	1.51899e-14	24.9273
THBS4	3.23116	8.21059	7.32911	2.05188e-11	1.5101e-10	15.2017
FAP	3.23804	7.06866	11.6579	4.78615e-22	1.78905e-20	39.4487
C1S	3.25545	9.70695	15.0049	2.39983e-30	3.41231e-28	58.4384
LINC01279	3.25678	7.3476	8.16168	2.26604e-13	2.23269e-12	19.6473
VMP1	3.31496	8.7521	23.9955	4.79472e-50	8.69243e-47	103.394
AQP1	3.36924	8.59854	12.8191	5.84555e-25	3.66484e-23	46.1128
C3	3.40813	10.6564	11.8049	2.04356e-22	8.15737e-21	40.294
MIR675	3.43269	6.49085	8.38166	6.71503e-14	7.10187e-13	20.8493
MGP	3.46709	8.5181	9.96208	8.69089e-18	1.70334e-16	29.7148
IGFBP4	3.48835	9.82883	13.9129	1.12322e-27	1.02241e-25	52.3284
SULF1	3.50305	8.46581	11.8584	1.49846e-22	6.11615e-21	40.6022
CTHRC1	3.57282	9.22168	12.0757	4.26243e-23	1.91194e-21	41.851
CXCL8	3.60631	7.44642	7.86345	1.16004e-12	1.03344e-11	18.0346
SFRP4	3.70964	6.63133	9.00087	2.09124e-15	2.78427e-14	24.2815
OGN	3.74643	7.43637	8.10702	3.06113e-13	2.97431e-12	19.3502
THBS2	3.78095	8.18802	11.9051	1.14359e-22	4.7936e-21	40.8706
APOD	3.82714	8.75235	10.2238	1.92607e-18	4.1569e-17	31.2093
PLA2G2A	4.07873	8.64013	9.25533	4.94548e-16	7.28428e-15	25.7094
CYR61	4.22428	9.03196	15.9519	1.27545e-32	2.52499e-30	63.6417
GREM1	4.43007	9.72459	11.8963	1.20365e-22	5.00678e-21	40.8198
SFRP2	5.16297	9.08634	11.9522	8.70963e-23	3.70798e-21	41.1412

## Sheet: GSE56807
Gene	logFC	AveExpr	t	P.Value	adj.P.Val	B
GIF	-4.40293	6.1509	-3.75444	0.00276419	0.0347225	-1.52016
ATP4B	-4.31057	6.84931	-4.29871	0.00104208	0.0274141	-0.582947
ATP4A	-4.23945	6.74444	-4.92627	0.00035357	0.0229246	0.453603
RPS4Y1	-3.88877	3.96831	-4.90569	0.000366024	0.0229246	0.420492
CPA2	-3.67481	4.86998	-3.57734	0.0038201	0.0373324	-1.83044
DDX3Y	-3.38726	4.91954	-7.2228	1.07313e-05	0.00929639	3.72945
PSCA	-3.16354	7.30107	-6.02289	6.08788e-05	0.0133597	2.12237
AQP4	-2.81433	3.67369	-3.3995	0.00529841	0.0420058	-2.14351
SLC5A5	-2.72461	6.09957	-6.73787	2.11522e-05	0.00957343	3.107
FGA	-2.72025	3.64649	-4.22755	0.00118166	0.0283175	-0.703728
ESRRG	-2.66526	4.55165	-4.96939	0.000328892	0.0226551	0.522775
SOSTDC1	-2.55301	5.04656	-3.57403	0.00384334	0.0373324	-1.83625
NRG4	-2.37027	3.60569	-4.72048	0.000501113	0.0237437	0.119726
KCNJ16	-2.28392	3.91753	-3.38003	0.00549219	0.0426108	-2.17784
NSUN5P2	-2.25665	6.4665	-3.44253	0.00489433	0.0407158	-2.06767
GHRL	-2.24873	4.96133	-4.74266	0.000482498	0.0236437	0.156
LCE1D	-2.19195	6.5139	-4.11867	0.00143391	0.02954	-0.889662
CA9	-2.17863	6.80868	-6.96957	1.52377e-05	0.00929639	3.40887
FBP2	-2.13545	4.95151	-3.67034	0.0032222	0.0359159	-1.66726
CLIC6	-2.07278	5.75293	-3.80998	0.00249885	0.0336975	-1.42328
ZFY	-2.02484	3.87031	-8.48234	2.1031e-06	0.00760633	5.18658
ACSM2B	-2.02465	6.18657	-5.87986	7.58514e-05	0.0142197	1.91559
RYR3	-1.95098	9.64937	-3.98751	0.00181339	0.0312456	-1.11529
SCNN1G	-1.92934	4.29972	-3.28519	0.00654427	0.0452018	-2.34515
SLC26A9	-1.92034	5.26911	-3.7215	0.00293505	0.0352878	-1.57772
CYS1	-1.90705	7.81423	-4.43419	0.000821677	0.0255342	-0.354695
AKR7A3	-1.89881	7.8457	-6.02228	6.09355e-05	0.0133597	2.1215
EIF1AY	-1.89427	2.8159	-4.13541	0.00139175	0.0293626	-0.86098
B3GLCT	-1.88846	8.34383	-3.78031	0.00263719	0.0343832	-1.47501
ETNPPL	-1.86989	2.48682	-6.30097	4.00246e-05	0.011595	2.51497
APOBEC2	-1.86465	4.36282	-6.52582	2.87344e-05	0.0110172	2.82341
NOP56	-1.85763	7.68723	-4.04454	0.00163702	0.0304633	-1.01697
KLK11	-1.85257	6.11583	-4.13697	0.0013879	0.0293626	-0.858321
RPLP0	-1.85103	8.36698	-3.87545	0.00221938	0.0325874	-1.30938
ABHD17A	-1.84321	8.33855	-4.13557	0.00139135	0.0293626	-0.860705
SSX8	-1.84065	8.01097	-5.03882	0.000292884	0.0224498	0.633559
GTF3C6	-1.83277	7.781	-3.63131	0.00346052	0.0364824	-1.73568
EMILIN2	-1.82849	8.80439	-6.06765	5.68636e-05	0.0133597	2.18641
PALD1	-1.82121	7.26715	-4.13616	0.00138991	0.0293626	-0.859711
KRTAP10-1	-1.80882	7.97655	-6.40013	3.45531e-05	0.0115595	2.65199
OVOS2	-1.80405	6.34693	-3.52095	0.0042367	0.038915	-1.92958
RPL35A	-1.79206	8.4353	-4.61542	0.000600091	0.0243517	-0.0530852
UPK3B	-1.78834	6.29674	-4.59535	0.000621206	0.0243517	-0.0862566
SLC35G3	-1.78611	5.72168	-3.2717	0.00670965	0.0456079	-2.36895
VSIG2	-1.78299	7.42822	-3.58395	0.00377406	0.037258	-1.81882
KRTAP5-3	-1.78269	6.7021	-3.24574	0.00703987	0.0464995	-2.41474
SOX21	-1.76442	5.61804	-6.38865	3.51437e-05	0.0115595	2.63621
TPSD1	-1.75737	7.25306	-4.90367	0.000367273	0.0229246	0.417235
ALYREF	-1.75591	6.64557	-4.74481	0.000480729	0.0236437	0.15952
TTTY13	-1.75462	3.42147	-3.5303	0.00416456	0.0384508	-1.91314
LCE5A	-1.74834	7.78819	-3.53531	0.00412639	0.038402	-1.90432
CHGA	-1.7451	5.40065	-5.32294	0.00018351	0.0200003	1.07917
LCN12	-1.74267	6.67663	-3.28958	0.00649133	0.0451037	-2.3374
FLJ35934	-1.73773	7.19723	-4.22152	0.00119435	0.0283175	-0.713992
DHRS4	-1.7367	8.92894	-3.98736	0.00181389	0.0312456	-1.11556
CAPN9	-1.73315	5.31308	-4.4999	0.000732831	0.0246858	-0.244832
KRTAP10-7	-1.72357	6.35062	-3.9958	0.00178658	0.0312456	-1.10098
WNT9B	-1.72122	5.4932	-4.7781	0.000454231	0.0232055	0.213832
CPNE2	-1.71515	9.10232	-4.2192	0.00119928	0.0283175	-0.717948
RRAS2	-1.70793	7.4727	-4.5464	0.000676051	0.0246424	-0.167431
OTOS	-1.70501	7.08572	-4.11291	0.00144872	0.0296747	-0.899538
DNER	-1.70421	4.80508	-3.85721	0.00229384	0.0327217	-1.34108
S1PR5	-1.70298	7.60492	-3.82769	0.00241987	0.033271	-1.39245
LYPD6B	-1.7019	5.26677	-7.51499	7.23214e-06	0.00929639	4.08747
MEMO1	-1.69454	7.84543	-3.54605	0.00404582	0.0381573	-1.88543
TMEM160	-1.69288	8.07643	-3.84959	0.0023257	0.0329051	-1.35433
CALML5	-1.69137	5.11421	-6.92995	1.61085e-05	0.00929639	3.35785
PARD6A	-1.69134	6.16312	-4.16118	0.00132937	0.0290521	-0.81691
SENP5	-1.68345	7.8837	-3.32917	0.00603306	0.0444473	-2.26754
CSF3	-1.68318	7.29774	-3.62729	0.0034861	0.0364824	-1.74274
HMGA1	-1.67999	7.54742	-4.23661	0.00116286	0.0283175	-0.688314
VWA1	-1.67868	7.99878	-4.02337	0.00170034	0.0307384	-1.05344
ACER2	-1.67477	3.85231	-4.46918	0.00077305	0.0251088	-0.296123
FOXO3	-1.6675	6.09935	-4.74994	0.000476544	0.0236437	0.167897
DGCR6L	-1.66651	7.82044	-3.48727	0.00450735	0.0398134	-1.98886
MAL	-1.66483	6.43543	-3.79977	0.0025456	0.0339288	-1.44108
TCF15	-1.66064	6.74159	-3.61298	0.00357861	0.0368157	-1.76785
CIRBP-AS1	-1.65542	3.34881	-4.3302	0.000985901	0.0269491	-0.529702
MAP7D2	-1.65149	3.912	-4.40061	0.000871344	0.0261813	-0.411056
FCN2	-1.65025	5.49492	-7.39035	8.54714e-06	0.00929639	3.93628
RBMXL2	-1.64784	6.80789	-4.63136	0.000583847	0.0243517	-0.0267664
UTY	-1.64406	2.93156	-5.11725	0.000257135	0.0220585	0.757817
LTF	-1.63896	6.57264	-3.58812	0.00374532	0.037188	-1.81149
LKAAEAR1	-1.63676	6.77128	-4.60758	0.000608246	0.0243517	-0.066032
LINC01356	-1.63134	6.81031	-3.86523	0.00226081	0.0326571	-1.32715
ADH7	-1.63061	3.25947	-3.54001	0.00409094	0.0382835	-1.89605
KLF2	-1.6255	7.6366	-4.38449	0.000896284	0.0263936	-0.438161
BMP8B	-1.61788	7.71847	-4.50359	0.00072815	0.0246858	-0.238682
VN1R10P	-1.61695	4.31464	-3.62463	0.00350311	0.0365604	-1.74741
FAM64A	-1.61542	7.81931	-3.65461	0.00331619	0.0362908	-1.69484
LY6G6E	-1.60931	5.29363	-4.93447	0.000348731	0.0228959	0.46678
TXLNGY	-1.60299	2.36508	-3.39296	0.00536269	0.0421814	-2.15504
B3GNT6	-1.60138	6.44373	-6.84645	1.81231e-05	0.00929639	3.24949
SCNN1B	-1.60049	5.15366	-4.92037	0.000357093	0.0229246	0.44412
ADHFE1	-1.59849	4.71375	-3.87532	0.00221991	0.0325874	-1.30961
TMEM145	-1.59837	6.75208	-3.30269	0.00633576	0.0450914	-2.31426
B4GALNT2	-1.59444	4.81174	-6.83568	1.84017e-05	0.00929639	3.23544
ALDH3A1	-1.58921	6.58284	-5.33462	0.000180059	0.0200003	1.09723
SLC26A7	-1.58857	2.5705	-4.98899	0.000318281	0.0224498	0.554119
ANO7	-1.58721	5.74729	-5.5985	0.000117881	0.0173581	1.49923
HTR1B	-1.58684	5.54947	-5.08648	0.000270581	0.0222929	0.709178
TMEM214	-1.58509	8.43629	-3.92288	0.00203717	0.0319066	-1.22709
LCE2A	-1.5832	6.76985	-4.57961	0.000638317	0.0245143	-0.112324
UCN	-1.57718	5.88744	-3.26944	0.00673773	0.0456486	-2.37293
C9orf170	-1.57618	5.04013	-4.39356	0.000882165	0.026255	-0.422911
FAM101A	-1.57587	6.36356	-4.34467	0.000961139	0.0268667	-0.505266
B3GNT7	-1.57504	6.20893	-4.59515	0.000621425	0.0243517	-0.0865937
ARHGDIA	-1.57181	6.96129	-4.19234	0.00125779	0.0286945	-0.76372
LOC440461	-1.57015	6.50391	-5.44685	0.000150193	0.0181656	1.26956
STRADB	-1.56724	6.08758	-5.31511	0.000185861	0.0200003	1.06707
AZU1	-1.56521	6.33821	-5.23584	0.000211536	0.0205756	0.943896
OPN4	-1.56084	6.77716	-4.73134	0.00049191	0.0236982	0.137489
ALOX12	-1.55001	5.86608	-4.27093	0.00109442	0.0278632	-0.63003
GPR62	-1.54712	6.67804	-4.84007	0.000408897	0.0230693	0.314507
FOXL1	-1.54706	6.68602	-3.9907	0.00180302	0.0312456	-1.10978
GFRA4	-1.53505	6.973	-3.96007	0.00190515	0.0314432	-1.16273
TLX2	-1.53427	6.69693	-3.92261	0.00203819	0.0319066	-1.22757
CARNS1	-1.53272	3.7228	-6.81814	1.88655e-05	0.00929639	3.21251
ZNF747	-1.52907	6.78869	-4.11842	0.00143455	0.02954	-0.890091
FAM19A3	-1.52635	6.10887	-4.91504	0.00036031	0.0229246	0.435544
POMC	-1.51651	6.84707	-4.31821	0.00100691	0.0271511	-0.549963
OR2B11	-1.51595	5.30418	-3.58952	0.00373573	0.0371569	-1.80904
VDAC1	-1.51351	7.88066	-4.53515	0.000689348	0.0246424	-0.186123
ODF3L2	-1.51104	6.56949	-3.57608	0.00382894	0.0373324	-1.83265
B4GALNT3	-1.51032	6.0942	-4.14042	0.0013794	0.0293626	-0.852419
KCP	-1.50978	6.50469	-4.51935	0.000708493	0.0246424	-0.212414
PDCD5	-1.508	7.04277	-4.17062	0.00130723	0.0290521	-0.800775
TRNP1	-1.50282	7.33715	-4.67325	0.000543311	0.0243517	0.042231
SEPN1	-1.49898	9.19681	-4.4913	0.000743861	0.0247216	-0.259172
ADAMTS13	-1.49771	5.45794	-5.88328	7.54504e-05	0.0142197	1.92058
PTPN4	-1.49285	6.87192	-3.89115	0.0021573	0.0323	-1.28213
UQCRFS1	-1.49184	7.01215	-3.5832	0.00377923	0.037258	-1.82013
CLCNKA	-1.49066	5.16942	-5.05996	0.000282761	0.0224498	0.667147
CEACAM3	-1.48739	5.49578	-3.73018	0.002889	0.0352122	-1.56254
SAC3D1	-1.48679	7.17123	-3.50057	0.00439844	0.0395727	-1.96545
CTAG2	-1.48486	6.19798	-4.04014	0.00164998	0.0305007	-1.02455
EEF1DP3	-1.48427	4.84388	-6.49587	3.00191e-05	0.0110172	2.7828
TYMSOS	-1.48209	5.73953	-4.37431	0.000912415	0.0265745	-0.455293
SIRT7	-1.48193	8.59552	-3.38842	0.00540781	0.0423484	-2.16304
MAPK8IP2	-1.47995	7.01598	-3.47207	0.00463519	0.0400718	-2.01562
SMPD4	-1.47931	8.78356	-3.157	0.00829807	0.0497279	-2.57128
CAPN13	-1.47846	5.08073	-4.67635	0.00054043	0.0243517	0.0473279
LIME1	-1.47721	6.68178	-4.79295	0.000442913	0.0230693	0.237999
EVC	-1.4726	8.19805	-3.96657	0.00188297	0.0314432	-1.15147
UVSSA	-1.46799	5.36265	-4.85629	0.000397834	0.0229246	0.340758
SHH	-1.46643	6.83574	-3.21694	0.00742559	0.0475563	-2.46556
KCTD8	-1.46622	5.63827	-4.72495	0.000497305	0.0237437	0.127037
ADRB2	-1.46087	4.83264	-7.07287	1.31941e-05	0.00929639	3.54081
HGC6.3	-1.46065	5.73487	-3.4338	0.00497368	0.0410435	-2.08305
CKM	-1.458	4.81483	-4.88935	0.00037624	0.0229246	0.394161
NEU4	-1.45614	5.30795	-3.96538	0.00188703	0.0314432	-1.15354
MXRA7	-1.45568	4.57385	-4.73906	0.000485466	0.0236437	0.150123
GALR3	-1.455	6.7116	-4.55376	0.000667491	0.0246424	-0.155204
SLC9A3	-1.45392	6.01147	-5.00005	0.000312449	0.0224498	0.571788
SRRM3	-1.45303	4.59469	-3.74114	0.00283193	0.0351605	-1.5434
TNFRSF18	-1.45223	6.78533	-3.85937	0.00228488	0.0326571	-1.33732
VWC2	-1.44445	6.76066	-4.45377	0.000794089	0.0252691	-0.321903
FBLN2	-1.44367	7.91462	-5.43503	0.000153078	0.0181656	1.2515
LTB	-1.44183	6.90751	-3.42266	0.00507682	0.0413213	-2.10267
TMEM158	-1.44157	7.20274	-4.00624	0.00175342	0.0310605	-1.08298
TMSB4X	-1.43788	3.52309	-6.4644	3.14356e-05	0.0112952	2.73995
FGF22	-1.4377	6.90303	-3.62222	0.00351855	0.0366189	-1.75163
NLRP2	-1.43553	6.22661	-3.57014	0.00387084	0.0374953	-1.84308
APOC4	-1.43548	6.36707	-4.73891	0.00048559	0.0236437	0.14988
MOGAT2	-1.43435	6.49391	-3.71569	0.00296631	0.0352951	-1.58788
LOC100130071	-1.43247	6.28023	-5.31039	0.000187294	0.0200003	1.05976
NXF2	-1.43085	4.33247	-3.37367	0.00555707	0.042787	-2.18906
LINC00982	-1.43054	5.64078	-7.12156	1.2334e-05	0.00929639	3.60244
CKMT2	-1.4285	4.91616	-3.15292	0.00836107	0.0498801	-2.57847
INSM1	-1.42415	6.20953	-4.85627	0.000397847	0.0229246	0.340727
EPB41L4A-AS2	-1.4238	6.93257	-3.6945	0.00308321	0.0354744	-1.62497
FNDC9	-1.42315	5.42431	-4.05737	0.00159984	0.0303548	-0.994896
NKX6-2	-1.42311	6.82946	-3.76525	0.00271035	0.0347225	-1.50128
USP9Y	-1.42141	2.76669	-4.05356	0.00161079	0.0303871	-1.00145
LRRC3B	-1.41759	4.44878	-4.52133	0.000706071	0.0246424	-0.209128
PLPPR4	-1.41696	6.60328	-4.8459	0.000404885	0.0230693	0.323944
KMT5A	-1.41676	2.6705	-3.43953	0.00492144	0.0407881	-2.07295
AHNAK	-1.41335	7.13589	-3.24264	0.00708039	0.046609	-2.42021
CTU1	-1.41041	7.23669	-3.98982	0.00180588	0.0312456	-1.11131
GPR78	-1.41007	5.70777	-3.43073	0.0050019	0.0410807	-2.08846
DUOX1	-1.40976	5.29378	-4.21993	0.00119773	0.0283175	-0.716703
APLP1	-1.40744	5.51335	-6.34362	3.75664e-05	0.011595	2.57409
PAIP1	-1.40212	6.21717	-3.29297	0.00645077	0.0451037	-2.33142
METRN	-1.40063	7.05449	-4.17148	0.00130525	0.0290521	-0.799314
WISP2	-1.39941	6.32888	-4.09896	0.00148521	0.0298548	-0.923446
JSRP1	-1.3991	6.7762	-4.51607	0.000712541	0.0246424	-0.217882
NET1	-1.39472	6.94663	-3.4628	0.00471493	0.0403893	-2.03194
KRT37	-1.39461	4.81125	-4.82369	0.0004204	0.0230693	0.287949
PKIG	-1.39448	7.4103	-3.34646	0.0058434	0.0438355	-2.23704
ISCA2	-1.3931	5.87088	-3.336	0.00595748	0.0441887	-2.2555
CD7	-1.3925	7.28368	-3.43004	0.00500823	0.0410927	-2.08967
CPN1	-1.3866	6.65789	-3.27001	0.00673062	0.045648	-2.37192
SOX3	-1.38518	6.09031	-3.49011	0.00448386	0.0397804	-1.98386
NKX6-3	-1.38147	6.30038	-3.46153	0.004726	0.0403893	-2.03419
FEV	-1.38051	6.64858	-3.23721	0.00715196	0.0468081	-2.42979
BLOC1S3	-1.37887	7.45263	-3.5356	0.00412418	0.038402	-1.9038
TEX13A	-1.37811	3.90901	-4.07589	0.0015477	0.0301278	-0.963053
DLK2	-1.37807	6.15943	-3.49122	0.00447469	0.039745	-1.9819
TSPY26P	-1.37667	6.56304	-4.43968	0.000813846	0.0255085	-0.345501
KCNK7	-1.37623	5.12642	-3.52487	0.00420624	0.0386882	-1.92267
POU3F1	-1.37572	7.15182	-4.372	0.000916129	0.0265745	-0.459196
HHIPL2	-1.37461	5.70284	-5.3211	0.000184061	0.0200003	1.07633
CLDN23	-1.37241	6.81871	-3.39372	0.00535518	0.0421814	-2.1537
ATP6V0A2	-1.37236	6.16649	-5.21555	0.000218687	0.0208551	0.912226
ARRDC4	-1.37113	6.63356	-3.53299	0.00414397	0.038402	-1.90839
GJC3	-1.37064	3.29997	-4.21135	0.00121608	0.0284197	-0.731315
ASIC3	-1.37061	7.15763	-3.15019	0.00840351	0.0499777	-2.58329
SH3GL2	-1.37033	3.973	-5.77407	8.94108e-05	0.0149715	1.76054
FAM83C	-1.37008	4.52685	-5.45055	0.000149302	0.0181656	1.27521
MAST4	-1.36622	6.96311	-4.91074	0.000362926	0.0229246	0.428625
IGFBP2	-1.36538	7.666	-3.21075	0.00751125	0.0478184	-2.47648
ATAD3A	-1.36328	7.61488	-3.55934	0.00394835	0.0377029	-1.86207
PRR34	-1.36244	6.05835	-3.59748	0.00368164	0.0369829	-1.79506
CYP2S1	-1.3592	7.05864	-4.79678	0.000440038	0.0230693	0.244235
VPS37D	-1.3562	6.59183	-3.79183	0.00258254	0.0341069	-1.45491
GPR25	-1.35581	6.63272	-3.27625	0.00665343	0.0455217	-2.36092
RPRML	-1.35541	6.92537	-3.66516	0.00325285	0.0360667	-1.67634
HDGFL1	-1.3525	6.06655	-3.48599	0.00451794	0.0398287	-1.99111
C1orf35	-1.35235	6.71461	-3.74691	0.00280231	0.0349975	-1.53331
APRT	-1.35192	7.25918	-3.92235	0.00203913	0.0319066	-1.22802
AHCTF1	-1.35181	6.27734	-3.67526	0.00319337	0.0358102	-1.65864
AK4	-1.35138	6.5625	-3.451	0.00481851	0.040657	-2.05273
ZIC1	-1.3486	3.28443	-4.68376	0.000533612	0.0243517	0.0594998
DRD4	-1.34838	6.52721	-4.96369	0.000332046	0.0226551	0.513652
CCKBR	-1.34585	5.41639	-4.54543	0.000677185	0.0246424	-0.16904
ACSM6	-1.34459	3.43121	-3.34299	0.00588098	0.0439087	-2.24316
LCNL1	-1.34359	5.53435	-3.45705	0.00476514	0.0403893	-2.04208
SIVA1	-1.34161	6.34561	-3.6882	0.00311885	0.0356271	-1.63599
OR1E1	-1.34139	4.92493	-3.86726	0.00225253	0.0326571	-1.32362
PCDHA12	-1.34063	4.80997	-5.89606	7.3975e-05	0.0142197	1.93918
KREMEN2	-1.339	6.58638	-3.96283	0.00189571	0.0314432	-1.15795
FRMD8P1	-1.3387	5.95843	-3.26916	0.00674128	0.0456486	-2.37343
COL9A3	-1.33557	6.64179	-4.05634	0.00160279	0.0303772	-0.996662
RPS6	-1.33502	9.42339	-4.5012	0.000731176	0.0246858	-0.242662
TMEM134	-1.33419	7.7021	-4.05097	0.00161829	0.0304633	-1.00591
MRPL52	-1.33267	6.12172	-4.51113	0.000718682	0.0246424	-0.226119
GPC2	-1.33254	5.81341	-3.95145	0.00193494	0.0317223	-1.17763
TRIM50	-1.33055	4.15439	-3.9661	0.00188459	0.0314432	-1.1523
MAFA	-1.32934	6.08702	-4.00348	0.00176211	0.0311385	-1.08773
CDKN2D	-1.32873	6.09991	-3.30773	0.00627699	0.0450417	-2.30537
LCE1F	-1.32855	5.80297	-4.10982	0.00145673	0.0298033	-0.904835
ZNF696	-1.3281	5.58237	-3.98738	0.00181383	0.0312456	-1.11553
POU3F3	-1.32659	6.82885	-3.78541	0.00261283	0.0342428	-1.4661
C2orf27B	-1.32597	6.37913	-4.09154	0.00150502	0.0300778	-0.93618
PRLHR	-1.32428	5.63921	-3.36852	0.00561008	0.0429228	-2.19813
COMTD1	-1.324	6.68492	-4.08073	0.00153437	0.0301039	-0.954742
SMIM11A	-1.32182	6.14109	-3.25221	0.00695609	0.0461832	-2.40333
GUCA2B	-1.3211	4.14757	-3.46741	0.00467513	0.0401954	-2.02383
GRIA4	-1.32028	2.53005	-6.09865	5.42485e-05	0.0133597	2.23056
HAGHL	-1.32023	6.53235	-3.88775	0.00217056	0.0323	-1.28802
C10orf95	-1.3186	5.75156	-3.255	0.00692021	0.0460905	-2.3984
PRR35	-1.3185	5.9939	-3.97162	0.00186594	0.0314432	-1.14274
WDR45	-1.31828	7.18575	-4.16433	0.00132194	0.0290521	-0.811525
FOXD1	-1.31547	4.93294	-4.91379	0.00036107	0.0229246	0.433528
UTF1	-1.31493	6.50661	-3.23609	0.00716685	0.0468385	-2.43177
BBC3	-1.31488	6.45683	-3.78088	0.00263444	0.0343832	-1.47401
GPRIN1	-1.31246	6.45335	-4.34797	0.000955577	0.0268667	-0.499691
FAM182A	-1.31117	4.92057	-3.886	0.00217745	0.0323189	-1.29107
MRGPRD	-1.31036	4.56952	-3.58545	0.00376371	0.0372567	-1.81619
PGP	-1.31028	5.70025	-3.58232	0.00378533	0.037258	-1.82168
GJC2	-1.3102	6.92612	-3.87178	0.00223418	0.0326571	-1.31577
ERICH1-AS1	-1.30837	4.15333	-4.76047	0.000468068	0.0235358	0.185088
RPL21P44	-1.30775	3.73194	-6.91328	1.64909e-05	0.00929639	3.3363
HSPD1	-1.3066	6.70536	-4.10225	0.00147653	0.0298301	-0.917814
KRT32	-1.3064	3.07255	-3.59263	0.00371451	0.0370099	-1.80358
SIX6	-1.30502	6.12864	-3.16104	0.00823616	0.0495635	-2.56416
IRX2	-1.30412	6.46135	-4.80316	0.000435296	0.0230693	0.25461
KCNE5	-1.30279	5.90417	-3.6466	0.00336511	0.0363177	-1.70888
SPSB4	-1.30039	4.11416	-3.4808	0.00456126	0.0399736	-2.00024
GALP	-1.2977	4.02195	-4.22585	0.00118522	0.0283175	-0.706617
FAM83E	-1.29731	6.94423	-3.63696	0.00342492	0.0364824	-1.72577
TMEM179	-1.29632	5.08011	-3.98687	0.0018155	0.0312456	-1.11641
REC8	-1.29476	5.23666	-7.96327	4.02674e-06	0.00760633	4.61282
FOXE1	-1.2945	5.61805	-3.9958	0.00178659	0.0312456	-1.10099
SIX4	-1.29201	6.69122	-3.63536	0.00343496	0.0364824	-1.72858
PRSS33	-1.29169	5.75939	-3.97439	0.00185668	0.0314432	-1.13796
PRSS27	-1.28924	6.43537	-3.89868	0.00212814	0.0321754	-1.26906
NPPC	-1.28809	5.36975	-3.34574	0.00585114	0.0438355	-2.23831
EMX1	-1.28691	6.47361	-4.11883	0.0014335	0.02954	-0.889388
TMEM86B	-1.2864	5.47117	-5.43858	0.000152206	0.0181656	1.25692
KLF1	-1.28484	5.97944	-5.02237	0.000301026	0.0224498	0.60737
GPR6	-1.28452	6.07487	-4.46204	0.000782728	0.025186	-0.308067
PTGDR2	-1.28401	5.01616	-5.25167	0.000206123	0.0203143	0.968583
ZBTB16	-1.28104	5.86898	-3.26276	0.0068216	0.0458584	-2.38472
DUSP2	-1.28041	6.41982	-3.89764	0.00213215	0.0322007	-1.27087
RBAKDN	-1.27999	6.5322	-3.70698	0.00301377	0.0353853	-1.60311
LOC285696	-1.27963	3.40179	-3.32091	0.00612596	0.0446494	-2.28212
DRICH1	-1.27898	3.42664	-4.54006	0.000683517	0.0246424	-0.177971
NTN3	-1.27896	5.94877	-3.99634	0.00178485	0.0312456	-1.10005
MYOC	-1.2785	3.46107	-4.45392	0.000793885	0.0252691	-0.321657
MXD3	-1.27676	6.16406	-3.83492	0.00238836	0.0331477	-1.37986
DIRAS1	-1.27493	4.66581	-3.70034	0.0030505	0.035395	-1.61473
JPH4	-1.27466	6.39525	-4.04364	0.00163968	0.0304633	-1.01853
C1orf229	-1.27417	5.4807	-3.71834	0.00295201	0.0352951	-1.58325
TTTY14	-1.27403	6.33243	-3.74437	0.00281532	0.0350735	-1.53775
GATA4	-1.2735	6.68017	-4.34004	0.000968992	0.0269491	-0.513083
C16orf74	-1.27208	5.76218	-3.63872	0.00341392	0.0364496	-1.72269
LOC646513	-1.27162	3.46798	-3.25193	0.00695969	0.0461832	-2.40382
KRT86	-1.27081	5.89774	-3.74374	0.00281857	0.0350735	-1.53886
ORM2	-1.27052	3.83928	-3.7838	0.00262051	0.0342653	-1.46892
MIXL1	-1.27032	5.70849	-5.17	0.000235691	0.0213278	0.840864
POU2AF1	-1.27016	5.62081	-5.98949	6.40703e-05	0.0138128	2.07438
ADAD2	-1.26978	6.16327	-3.78832	0.00259905	0.0341921	-1.46103
GPR20	-1.26956	6.23579	-4.64885	0.000566551	0.0243517	0.00207208
PPP3R2	-1.26945	4.52466	-4.86291	0.000393408	0.0229246	0.351465
LYPD2	-1.26855	6.18435	-3.55867	0.00395318	0.0377029	-1.86325
DGKD	-1.26539	6.28791	-4.09482	0.00149623	0.0300064	-0.93055
CABP2	-1.26466	6.42628	-3.64401	0.00338108	0.0363431	-1.71342
FLJ44385	-1.26454	4.04841	-4.91364	0.000361156	0.0229246	0.4333
CTDNEP1	-1.26344	7.45938	-3.74191	0.00282796	0.0351605	-1.54205
CDHR3	-1.26126	3.52125	-4.53603	0.000688302	0.0246424	-0.184666
IGFL1	-1.26111	4.87263	-4.15238	0.00135034	0.029148	-0.831953
SLC25A34	-1.26044	6.03234	-4.42245	0.000838703	0.0258768	-0.37439
KIR2DL1	-1.25805	5.70813	-4.133	0.00139773	0.0293626	-0.865107
NUDT18	-1.25608	6.02503	-4.00699	0.00175105	0.0310605	-1.08168
HES7	-1.25541	5.64184	-4.2202	0.00119715	0.0283175	-0.716241
HRK	-1.25517	7.55641	-3.54752	0.00403491	0.0381315	-1.88285
FERD3L	-1.25349	5.25175	-3.30469	0.00631241	0.0450914	-2.31074
LCN15	-1.25296	5.25806	-4.15299	0.00134887	0.029148	-0.83091
FOXO1	-1.25278	7.84634	-3.75627	0.00275501	0.0347225	-1.51697
SRP19	-1.25258	6.5326	-3.64675	0.00336417	0.0363177	-1.70861
MXRA8	-1.25229	8.71792	-3.65553	0.00331059	0.0362526	-1.69322
ZBED3	-1.25156	6.68779	-4.25998	0.00111579	0.0280436	-0.648612
TMEM121	-1.24996	6.03463	-4.48446	0.000752771	0.0248679	-0.270603
FAM92B	-1.24977	5.3921	-3.52654	0.00419342	0.0386434	-1.91975
IGSF9B	-1.24949	3.92974	-4.02006	0.00171046	0.0308258	-1.05914
C1QL1	-1.24938	7.04983	-4.07348	0.00155441	0.0301433	-0.967208
EPN3	-1.24933	6.57366	-4.8946	0.000372927	0.0229246	0.40262
ABAT	-1.24861	6.73319	-4.84003	0.000408925	0.0230693	0.314442
CRYGC	-1.24828	3.98855	-3.60807	0.0036109	0.0368219	-1.77646
TUSC1	-1.24772	6.08601	-3.6284	0.00347901	0.0364824	-1.74079
AMH	-1.24756	5.77432	-4.13876	0.00138347	0.0293626	-0.855246
PTPRCAP	-1.24637	6.8809	-3.19415	0.00774583	0.0483167	-2.50576
RETN	-1.24602	6.06624	-3.63365	0.00344571	0.0364824	-1.73157
RPS2P32	-1.24587	5.34918	-4.70244	0.000516813	0.0240905	0.0901613
FLVCR1-AS1	-1.24586	3.90216	-5.59875	0.000117834	0.0173581	1.49961
PP13004	-1.24559	4.74152	-4.0268	0.00168989	0.0307384	-1.04752
BCL3	-1.24519	6.7261	-4.4081	0.000860001	0.0260242	-0.398473
CTF1	-1.24435	6.0843	-5.25332	0.00020557	0.0203143	0.97114
FSCN2	-1.24317	5.30653	-5.08211	0.000272547	0.0222929	0.702268
RPS18	-1.24217	7.36756	-3.49713	0.00442631	0.0396574	-1.9715
FOXD3	-1.24144	5.80385	-3.49754	0.00442296	0.039648	-1.97077
OCM2	-1.24059	3.34801	-3.42951	0.0050131	0.0410936	-2.0906
IRX4	-1.24046	5.48939	-3.37426	0.00555099	0.0427593	-2.18801
RPRM	-1.24028	4.74783	-4.91496	0.000360355	0.0229246	0.435423
GCKR	-1.24015	3.73497	-7.38449	8.61496e-06	0.00929639	3.92911
YJEFN3	-1.23985	6.28345	-3.3338	0.00598166	0.0442961	-2.25937
FGF6	-1.2387	5.33655	-3.90583	0.00210085	0.0320681	-1.25666
RPS19	-1.23869	4.42048	-4.81161	0.000429102	0.0230693	0.268333
KLK14	-1.23829	4.67214	-3.9862	0.00181766	0.0312456	-1.11755
LOC100131492	-1.23811	3.91409	-3.37883	0.00550435	0.0426476	-2.17995
FAM71A	-1.23643	4.06526	-4.87043	0.000388442	0.0229246	0.363621
FAM20A	-1.23561	4.77089	-5.78357	8.80943e-05	0.0148957	1.77454
DUSP9	-1.23551	6.15937	-3.17123	0.00808201	0.0492245	-2.54619
VGF	-1.23272	6.05165	-4.65217	0.000563325	0.0243517	0.00754816
IRX3	-1.23266	6.25584	-3.91026	0.00208412	0.032034	-1.24898
AKR7A2	-1.2323	7.89578	-3.26692	0.00676927	0.0456983	-2.37738
GCC2-AS1	-1.23084	6.52797	-3.42777	0.00502928	0.041119	-2.09368
MANEAL	-1.23068	6.1416	-4.53164	0.000693561	0.0246424	-0.19197
FLJ16171	-1.23035	5.71984	-3.62097	0.00352661	0.0366189	-1.75382
C14orf80	-1.22809	6.32639	-3.73934	0.00284123	0.0351738	-1.54654
POM121L12	-1.22765	4.54622	-3.64802	0.00335634	0.0363177	-1.70638
NKAIN1	-1.22599	4.42712	-5.75566	9.20215e-05	0.0152605	1.73338
MYCNOS	-1.22584	4.01823	-4.36895	0.000921034	0.0266528	-0.464324
PPM1H	-1.22562	6.36684	-4.11903	0.00143298	0.02954	-0.889039
GATA6	-1.22549	7.83499	-4.95638	0.000336143	0.0227351	0.50193
ZNF580	-1.22442	6.42486	-4.17769	0.00129092	0.0290521	-0.78871
C19orf60	-1.22336	6.81603	-3.53335	0.00414129	0.038402	-1.90777
PRDX5	-1.22236	8.91734	-4.19266	0.00125705	0.0286945	-0.763161
GJD3	-1.22229	5.78303	-4.88569	0.00037857	0.0229246	0.388254
LMNTD2	-1.22166	6.22371	-4.25122	0.0011332	0.0280436	-0.663487
PRSS30P	-1.22141	5.60274	-3.58297	0.00378087	0.037258	-1.82055
BEX2	-1.22112	4.00609	-3.57424	0.00384188	0.0373324	-1.83588
MORN1	-1.22108	5.01963	-3.6563	0.00330595	0.0362377	-1.69187
ZNF771	-1.22072	4.58308	-3.69584	0.00307564	0.0354557	-1.62261
GHSR	-1.21914	5.02429	-3.39914	0.00530185	0.0420058	-2.14413
GIPR	-1.21782	5.39247	-5.23348	0.000212354	0.0205756	0.940222
LINC00115	-1.21658	5.75621	-3.22391	0.0073304	0.0472113	-2.45327
ADGRD2	-1.21651	5.90589	-3.72427	0.00292031	0.0352642	-1.57288
PITX1	-1.21631	6.17577	-3.71337	0.00297887	0.0352951	-1.59194
CYFIP2	-1.21603	6.14764	-3.74906	0.00279138	0.0349595	-1.52955
ANKRD49	-1.2141	7.00173	-3.29838	0.00638651	0.0450943	-2.32187
LYRM2	-1.21209	6.21328	-3.8356	0.00238543	0.0331477	-1.37868
TMEM200B	-1.21196	6.49501	-3.68231	0.00315256	0.0357205	-1.6463
PRR7	-1.21185	6.62679	-4.04203	0.00164441	0.0304633	-1.0213
FZD8	-1.21128	6.60396	-4.17603	0.00129474	0.0290521	-0.791544
TMEM198	-1.21032	5.54225	-4.06087	0.00158987	0.0303548	-0.988884
TFR2	-1.20998	5.2214	-4.54535	0.000677277	0.0246424	-0.16917
UBE2Q2P1	-1.20984	4.95576	-3.7552	0.00276036	0.0347225	-1.51883
HBQ1	-1.20809	6.79276	-3.79012	0.0025906	0.0341069	-1.4579
HACD3	-1.20703	7.00249	-3.63015	0.00346785	0.0364824	-1.73771
DMRTB1	-1.20642	5.62478	-4.65567	0.00055995	0.0243517	0.0133087
NRL	-1.20637	5.33607	-3.45705	0.0047651	0.0403893	-2.04207
MAP3K10	-1.20366	6.2963	-3.85677	0.00229566	0.0327217	-1.34184
CACNG5	-1.20322	4.39148	-6.07252	5.64445e-05	0.0133597	2.19335
PYDC1	-1.20156	4.29132	-4.13945	0.00138178	0.0293626	-0.854074
TMC8	-1.20076	6.00128	-4.54827	0.00067386	0.0246424	-0.164316
GAL	-1.19822	4.07011	-4.35969	0.000936127	0.0267751	-0.479938
JOSD2	-1.19808	5.98707	-4.64937	0.00056604	0.0243517	0.00293773
VAX2	-1.19749	6.17966	-4.18731	0.00126905	0.0287894	-0.772285
LINC01587	-1.19717	2.82288	-3.85924	0.00228545	0.0326571	-1.33756
KLK9	-1.19689	6.21452	-3.65098	0.00333825	0.0363177	-1.70119
CTNNBIP1	-1.19665	7.68033	-4.28093	0.00107527	0.0277539	-0.613068
GPER1	-1.19635	5.51274	-4.86145	0.000394377	0.0229246	0.349111
NKX2-5	-1.19119	5.78066	-3.56966	0.00387428	0.0374953	-1.84393
WNT8B	-1.19097	4.05254	-3.1962	0.00771648	0.0483167	-2.50214
METRNL	-1.19086	5.79976	-3.36857	0.0056096	0.0429228	-2.19805
SIDT2	-1.18965	7.09859	-3.60717	0.00361686	0.0368219	-1.77804
IL17D	-1.18808	6.53142	-3.18211	0.00792064	0.0487912	-2.527
HDC	-1.18763	4.16264	-6.15824	4.95717e-05	0.012954	2.31502
OSR1	-1.18639	5.62612	-3.40035	0.00529007	0.0420058	-2.14201
SCNN1D	-1.18636	5.78951	-3.28603	0.0065341	0.0451497	-2.34366
BARHL1	-1.18528	5.86428	-5.46153	0.000146691	0.0181656	1.29196
GSC2	-1.18515	6.47243	-5.11403	0.000258508	0.0220585	0.752734
FTCD	-1.18511	5.81202	-4.10309	0.00147432	0.0298301	-0.916374
LTC4S	-1.18458	6.19957	-3.96569	0.00188598	0.0314432	-1.15301
ADRA2C	-1.18455	6.58675	-4.2044	0.00123116	0.0284465	-0.74316
ITPKA	-1.18427	5.45386	-5.5885	0.000119767	0.0173581	1.4842
MESP1	-1.18402	6.32008	-4.83722	0.000410875	0.0230693	0.309888
HAPLN4	-1.18367	5.38007	-4.57784	0.000640276	0.0245143	-0.115263
CHTF18	-1.18229	6.10392	-3.55857	0.00395389	0.0377029	-1.86342
D2HGDH	-1.18181	6.10469	-3.71458	0.00297234	0.0352951	-1.58983
KLC3	-1.17922	5.36378	-4.02757	0.00168758	0.0307384	-1.0462
LY6K	-1.17866	4.94643	-6.12586	5.20572e-05	0.0133597	2.2692
FAM177B	-1.17774	4.02518	-4.3266	0.00099216	0.0270328	-0.535781
GPR150	-1.17738	6.80175	-3.82459	0.00243347	0.0333294	-1.39783
KLHL31	-1.17597	2.93122	-3.30275	0.0063351	0.0450914	-2.31416
COX6A2	-1.17567	5.7557	-3.18936	0.00781497	0.0485285	-2.51421
FAM71F1	-1.1756	3.6647	-5.02659	0.000298912	0.0224498	0.614101
GPT	-1.1756	6.23286	-4.13122	0.00140219	0.0294038	-0.868163
GSTA3	-1.17333	2.53144	-3.96358	0.00189316	0.0314432	-1.15666
ABCC5	-1.17181	5.45737	-4.32926	0.000987524	0.0269491	-0.531283
MAPK15	-1.17142	6.14077	-3.70404	0.00303	0.035395	-1.60827
DRD5	-1.17077	3.33335	-3.70933	0.0030009	0.0353853	-1.59901
SCT	-1.17027	5.28863	-4.15805	0.00133678	0.0290521	-0.822258
GNG7	-1.16983	5.32317	-4.97051	0.000328274	0.0226551	0.524572
PANX2	-1.16972	5.99949	-4.15982	0.00133259	0.0290521	-0.819238
KCNH3	-1.16899	5.35804	-3.67346	0.00320393	0.0358444	-1.66181
GDF7	-1.16885	5.74478	-4.00953	0.00174308	0.0310605	-1.07729
SORD	-1.16858	7.44418	-4.0238	0.00169902	0.0307384	-1.05269
UBL5	-1.16804	6.19239	-3.18407	0.00789191	0.0487507	-2.52354
IGFALS	-1.16783	5.58529	-5.79238	8.68916e-05	0.0148957	1.78751
SIGLEC11	-1.16642	4.07456	-4.48016	0.000758423	0.0248679	-0.277784
CWH43	-1.16635	2.53275	-4.56498	0.000654663	0.0246424	-0.136584
GCOM1	-1.16577	5.12726	-6.03449	5.981e-05	0.0133597	2.139
ZNHIT2	-1.16561	5.99786	-3.69515	0.00307953	0.0354557	-1.62382
MROH5	-1.16537	5.47308	-3.7694	0.00268999	0.0346743	-1.49404
CDH22	-1.16481	5.85845	-4.42552	0.000834215	0.0257844	-0.369239
COL23A1	-1.1645	6.21471	-3.62419	0.00350592	0.0365604	-1.74818
ARHGDIG	-1.16407	5.55356	-3.7769	0.00265359	0.0345146	-1.48096
CROCC	-1.16292	5.04116	-4.49046	0.000744954	0.0247216	-0.260582
TNFRSF8	-1.16244	6.09354	-3.47018	0.00465133	0.0401308	-2.01895
FUT5	-1.16226	6.39299	-3.78024	0.0026375	0.0343832	-1.47513
TMEM190	-1.16126	5.45162	-3.53316	0.00414267	0.038402	-1.90809
DUSP8	-1.16124	6.52841	-4.38235	0.000899649	0.0263936	-0.44176
TPSG1	-1.16073	5.13245	-3.22261	0.00734802	0.0472878	-2.45556
C5orf38	-1.15997	6.18399	-3.72804	0.00290029	0.0352122	-1.56629
BARHL2	-1.15994	4.92174	-4.51224	0.000717294	0.0246424	-0.224263
DNM1P46	-1.15979	5.6063	-4.48054	0.000757915	0.0248679	-0.277141
CALCA	-1.15976	4.69862	-4.51703	0.000711357	0.0246424	-0.216285
IL36A	-1.15972	4.30364	-5.80647	8.50051e-05	0.0148957	1.80822
SAP30	-1.1597	7.00469	-4.33127	0.000984035	0.0269491	-0.527882
NXPH4	-1.15918	5.36281	-5.322	0.000183791	0.0200003	1.07772
ADGRB1	-1.15864	6.32686	-3.58045	0.00379836	0.0373324	-1.82497
ZNF579	-1.15855	6.58636	-3.60656	0.00362091	0.0368219	-1.77912
PNMA6A	-1.15812	4.59907	-4.32067	0.00100256	0.0271447	-0.5458
LAG3	-1.15798	4.69741	-3.56388	0.00391557	0.0376411	-1.85409
CCDC107	-1.15795	7.14539	-4.04697	0.00162991	0.0304633	-1.01279
OLIG2	-1.15748	4.83138	-3.3113	0.00623567	0.0449025	-2.29907
C8G	-1.15697	5.77464	-3.97652	0.00184958	0.0314432	-1.13428
TFAP2E	-1.15674	6.01843	-4.49505	0.000739037	0.0247216	-0.252928
CRYGN	-1.15518	5.64052	-4.24448	0.00114679	0.028252	-0.67494
PXDNL	-1.155	3.14337	-3.80478	0.00252253	0.0338286	-1.43234
HHATL	-1.15431	5.13566	-3.25355	0.00693889	0.0461471	-2.40097
COL2A1	-1.15323	5.8458	-4.80239	0.000435867	0.0230693	0.253354
TNNI2	-1.15309	5.54983	-3.20091	0.00764938	0.0481844	-2.49383
FBXL8	-1.15299	6.08406	-4.1498	0.00135655	0.0291726	-0.836364
ANGPTL6	-1.15223	5.39937	-4.56454	0.000655158	0.0246424	-0.137309
RAX2	-1.15133	5.49617	-3.6624	0.00326928	0.0361444	-1.68117
SOX17	-1.14991	6.23561	-4.29594	0.0010472	0.0274141	-0.587648
WNT6	-1.14937	6.48091	-4.64638	0.000568957	0.0243517	-0.00199099
DACT3	-1.14913	6.68058	-3.53816	0.00410481	0.0382967	-1.8993
EGFL7	-1.14894	6.70361	-3.89502	0.00214227	0.0322687	-1.27542
PCP2	-1.14795	5.75393	-3.30269	0.00633583	0.0450914	-2.31427
PTMA	-1.14735	5.41507	-4.85295	0.000400087	0.0229246	0.335355
GPR139	-1.14732	6.81993	-4.57286	0.000645806	0.0245877	-0.123514
OR4D10	-1.14702	4.04304	-3.79398	0.00257248	0.0340764	-1.45116
RHBG	-1.14397	4.37543	-4.5248	0.000701827	0.0246424	-0.203342
TRIM17	-1.14352	5.75832	-4.25831	0.00111909	0.0280436	-0.651447
PLA2G12A	-1.14185	5.20212	-3.66828	0.00323437	0.0359196	-1.67088
CARD9	-1.14043	5.67171	-3.26869	0.00674717	0.0456528	-2.37426
PHF21B	-1.14035	5.96914	-4.54085	0.000682576	0.0246424	-0.176649
FAM27E5	-1.13856	4.81337	-3.81395	0.0024809	0.0336391	-1.41636
HRH2	-1.13801	4.99304	-5.92234	7.10351e-05	0.0142197	1.97735
COL9A2	-1.13771	5.95098	-3.65254	0.00332873	0.0363177	-1.69846
CECR6	-1.13769	5.65812	-3.72249	0.00292978	0.0352878	-1.57599
BRSK2	-1.13749	5.57157	-3.82743	0.00242101	0.033271	-1.39289
ZCCHC3	-1.13707	6.17772	-4.24103	0.00115381	0.0282667	-0.680804
KIFC2	-1.13677	6.17923	-3.88473	0.00218246	0.0323376	-1.29327
WDR86	-1.13596	6.47422	-4.80756	0.00043206	0.0230693	0.261754
CBLN1	-1.13572	4.95516	-3.18932	0.00781551	0.0485285	-2.51428
XYLT2	-1.13563	6.27359	-3.57859	0.00381136	0.0373324	-1.82824
SSTR1	-1.13517	5.39275	-4.16577	0.00131856	0.0290521	-0.809067
KRT77	-1.13375	4.53058	-6.04445	5.89091e-05	0.0133597	2.15325
HOXB-AS3	-1.13291	5.49042	-3.68743	0.00312324	0.0356271	-1.63734
KLHDC8A	-1.13258	4.88233	-4.33235	0.000982174	0.0269491	-0.526064
KRBA1	-1.13217	6.10936	-3.65974	0.00328525	0.0361587	-1.68585
ADAMTS15	-1.13134	4.53862	-4.05994	0.00159252	0.0303548	-0.990485
EFCC1	-1.13082	6.43383	-3.64279	0.00338861	0.0363431	-1.71555
PCOLCE2	-1.12957	3.85776	-4.31688	0.00100927	0.0271511	-0.552205
HSF1	-1.12948	6.46874	-3.59408	0.00370463	0.0370099	-1.80102
SNCB	-1.12938	5.22176	-3.9943	0.00179141	0.0312456	-1.10357
NCCRP1	-1.12899	6.14475	-4.22973	0.00117712	0.0283175	-0.700023
WNT4	-1.12889	5.51981	-3.56898	0.00387907	0.0374953	-1.84511
KCNQ1	-1.12844	7.01682	-4.54651	0.000675926	0.0246424	-0.167255
PRDM13	-1.12829	5.76105	-3.72017	0.00294218	0.0352878	-1.58005
ESRRB	-1.12805	4.10196	-4.99308	0.000316112	0.0224498	0.560651
SHOX2	-1.12767	4.88884	-3.43844	0.0049313	0.0408342	-2.07486
ANKK1	-1.12765	4.74318	-3.64497	0.00337511	0.0363361	-1.71172
HOXC9	-1.12757	3.63602	-4.19586	0.00124995	0.0286112	-0.757717
OR1L4	-1.12732	1.94096	-4.82489	0.000419545	0.0230693	0.289898
GAL3ST2	-1.12678	7.09162	-3.3039	0.00632159	0.0450914	-2.31212
PRSS50	-1.12624	6.00031	-3.23225	0.00721806	0.0470257	-2.43856
LY6H	-1.12485	5.70107	-4.12086	0.00142832	0.02954	-0.885911
FST	-1.12485	4.96308	-3.19911	0.00767497	0.0481872	-2.49701
GLIS1	-1.12468	4.91299	-3.88793	0.00216988	0.0323	-1.28772
CRLF1	-1.12416	5.81136	-3.97174	0.00186556	0.0314432	-1.14255
GCGR	-1.12235	5.80492	-3.67962	0.00316805	0.0357205	-1.651
MRPL15	-1.12216	7.40395	-3.17336	0.00805018	0.0491981	-2.54243
FKBP9	-1.12204	5.44859	-3.93596	0.0019897	0.0319066	-1.20444
POLR3G	-1.12176	5.09574	-3.45129	0.00481593	0.040657	-2.05222
PLEKHH3	-1.12172	6.00281	-3.84816	0.00233176	0.0329051	-1.35682
TERT	-1.12136	5.66839	-4.02938	0.0016821	0.0307323	-1.04308
FOXD2	-1.11935	5.75328	-3.98135	0.00183358	0.0313655	-1.12593
CDK5R2	-1.11837	6.58525	-3.67332	0.00320474	0.0358444	-1.66205
C12orf60	-1.11729	2.3374	-3.86085	0.00227878	0.0326571	-1.33475
SELV	-1.11677	5.13219	-3.41822	0.00511861	0.0414751	-2.11051
PIF1	-1.11667	6.17158	-3.34587	0.00584975	0.0438355	-2.23808
SLC25A3P1	-1.11651	5.11282	-4.17874	0.00128852	0.0290521	-0.786923
CHAD	-1.11645	4.47573	-4.72538	0.000496937	0.0237437	0.127746
LDHD	-1.11619	5.88511	-4.60992	0.000605801	0.0243517	-0.0621695
BFSP2	-1.11601	3.91071	-3.30018	0.00636528	0.0450943	-2.31869
CRNN	-1.11512	4.29079	-4.26898	0.00109821	0.0278632	-0.633348
TPBG	-1.11452	7.1545	-3.21771	0.00741506	0.0475316	-2.46421
OXER1	-1.11439	5.5294	-3.69585	0.0030756	0.0354557	-1.62259
RDH8	-1.11368	4.21818	-3.76242	0.00272433	0.0347225	-1.50622
EFNA5	-1.11325	4.30651	-3.57889	0.00380925	0.0373324	-1.82771
LYPD4	-1.11304	3.98412	-4.14637	0.00136486	0.0292188	-0.84223
FAM209A	-1.11228	4.1971	-3.43401	0.00497176	0.0410435	-2.08268
PRDM16	-1.1111	6.00256	-5.43968	0.000151936	0.0181656	1.25861
MNX1	-1.11078	6.12964	-3.20962	0.00752705	0.0478435	-2.47848
GAS2L2	-1.11054	5.07841	-3.92167	0.00204162	0.0319066	-1.22919
IRF4	-1.10976	5.51654	-4.67429	0.000542346	0.0243517	0.0439362
PRSS38	-1.10889	3.69098	-3.96104	0.00190183	0.0314432	-1.16105
COL4A5	-1.10838	5.72546	-4.72831	0.000494455	0.0237437	0.132544
EEF1A2	-1.10798	5.72766	-4.85758	0.000396969	0.0229246	0.342842
PROP1	-1.10732	5.05222	-4.37159	0.000916786	0.0265745	-0.459884
EVA1B	-1.10703	7.15201	-3.43105	0.00499892	0.0410807	-2.08789
COL7A1	-1.10517	5.76378	-3.23987	0.00711688	0.0467174	-2.42511
SDR9C7	-1.10513	5.4514	-4.51501	0.000713855	0.0246424	-0.219651
F2	-1.10476	4.66034	-3.23705	0.00715406	0.0468081	-2.43007
ZNF787	-1.10389	7.1533	-3.92884	0.00201541	0.0319066	-1.21678
REXO2	-1.10284	8.46895	-3.34131	0.00589927	0.0439106	-2.24613
TULP1	-1.10269	4.98221	-3.53367	0.00413883	0.038402	-1.9072
CXCL14	-1.10254	6.75118	-3.90944	0.00208719	0.032034	-1.2504
RAB26	-1.1018	5.96493	-4.07208	0.0015583	0.0301433	-0.969614
B3GAT1	-1.10154	5.13517	-4.16448	0.0013216	0.0290521	-0.811279
C2orf82	-1.10098	6.74656	-3.23443	0.00718898	0.046912	-2.43471
MYL5	-1.10094	5.81447	-3.75713	0.00275068	0.0347225	-1.51546
UBE2DNL	-1.10044	5.21789	-3.60811	0.00361066	0.0368219	-1.7764
C21orf2	-1.1	5.55257	-4.67488	0.000541796	0.0243517	0.044909
RAX	-1.09977	5.3586	-5.29229	0.000192898	0.0200003	1.03171
SYNGR3	-1.09944	5.93549	-3.21963	0.00738865	0.0474297	-2.46081
PNPLA7	-1.09935	5.26894	-5.20061	0.00022412	0.0210076	0.888844
RTP1	-1.09855	4.65423	-4.02598	0.0016924	0.0307384	-1.04894
LINGO4	-1.09734	5.66473	-4.31288	0.0010164	0.0272202	-0.558968
ZNF775	-1.09724	6.33333	-3.92057	0.0020457	0.0319066	-1.23111
ESPNL	-1.09698	6.08125	-3.86049	0.00228026	0.0326571	-1.33537
HRASLS	-1.09631	3.76925	-4.22069	0.00119611	0.0283175	-0.715405
LINC00588	-1.09603	3.94333	-4.60915	0.0006066	0.0243517	-0.0634333
NRTN	-1.09568	6.14464	-4.79401	0.000442113	0.0230693	0.239729
SHD	-1.09538	5.34595	-3.81751	0.00246495	0.0335011	-1.41017
ERF	-1.09492	6.68562	-3.4684	0.00466662	0.0401783	-2.02209
CCDC116	-1.09467	4.70426	-4.53063	0.00069478	0.0246424	-0.193655
LYPD6	-1.09462	5.38383	-4.29231	0.00105392	0.0274576	-0.593796
C1orf111	-1.09364	4.99876	-4.34476	0.000960985	0.0268667	-0.505112
LY6G6D	-1.09271	4.08793	-3.21805	0.00741034	0.0475292	-2.4636
VHLL	-1.09258	2.90058	-3.88068	0.00219848	0.03246	-1.3003
KLHDC7A	-1.09241	5.2903	-4.24374	0.00114829	0.028252	-0.676201
FAM131C	-1.09158	5.98496	-3.24753	0.00701658	0.0464192	-2.41158
TCERG1L	-1.09115	5.78975	-4.33251	0.000981898	0.0269491	-0.525794
ANKRD52	-1.09112	6.08097	-3.23489	0.00718282	0.046912	-2.43389
PRR18	-1.09105	5.98052	-3.43743	0.00494049	0.0408675	-2.07664
UBE2E3	-1.08946	5.1194	-4.08665	0.00151824	0.0301039	-0.944582
CCNJL	-1.08876	5.91026	-4.81832	0.000424244	0.0230693	0.279234
PSORS1C2	-1.08771	4.98123	-4.17029	0.00130802	0.0290521	-0.801352
HOXC12	-1.08655	4.70305	-3.73343	0.00287194	0.0351738	-1.55686
PUS1	-1.0864	6.4722	-4.56539	0.000654196	0.0246424	-0.135899
CCDC96	-1.08614	4.44202	-4.4527	0.000795573	0.0252691	-0.323696
NTSR2	-1.08594	5.26524	-4.40535	0.000864142	0.0261013	-0.403086
LRRC56	-1.08526	5.41967	-3.28709	0.00652132	0.045136	-2.34179
LCE3A	-1.08496	5.97245	-3.35756	0.00572486	0.0434198	-2.21747
FOXC2	-1.08441	6.30546	-3.52735	0.00418713	0.0386386	-1.91831
GUCA1B	-1.08422	4.21319	-4.73659	0.000487521	0.0236437	0.146077
IGSF9	-1.08408	6.14512	-4.2275	0.00118178	0.0283175	-0.703821
FLJ10038	-1.08397	6.30007	-3.70008	0.00305193	0.035395	-1.61518
IQCC	-1.08328	4.00248	-3.99016	0.00180478	0.0312456	-1.11072
KCNK18	-1.08305	4.44454	-4.1025	0.00147587	0.0298301	-0.917379
CHST2	-1.08149	6.37827	-3.95446	0.00192449	0.0316142	-1.17243
NFIC	-1.08135	7.17797	-4.60644	0.000609445	0.0243517	-0.067921
KCNV2	-1.08099	4.00786	-3.46803	0.00466975	0.0401783	-2.02273
PUSL1	-1.07947	5.98983	-3.71467	0.00297181	0.0352951	-1.58966
HTR1E	-1.07938	3.1784	-4.31885	0.00100577	0.0271511	-0.548871
NATD1	-1.07926	5.46891	-5.20264	0.000223373	0.0210076	0.892024
SYT2	-1.07836	4.60518	-3.56571	0.00390244	0.0376008	-1.85087
ISM2	-1.07776	5.07834	-4.18676	0.00127029	0.0287894	-0.773227
GAR1	-1.07737	6.25568	-4.08977	0.00150979	0.0301032	-0.939217
BANP	-1.07653	5.63433	-4.15326	0.00134822	0.029148	-0.830447
PROK1	-1.07646	4.80409	-4.04683	0.00163033	0.0304633	-1.01304
NYAP1	-1.07578	5.70373	-3.30012	0.006366	0.0450943	-2.3188
C1orf220	-1.07528	4.18287	-3.68741	0.00312334	0.0356271	-1.63737
VENTX	-1.07508	5.08088	-4.59129	0.000625581	0.0243517	-0.0929885
CYP21A2	-1.07498	4.37324	-3.76106	0.00273111	0.0347225	-1.5086
ACTL6B	-1.07354	4.76609	-3.98825	0.00181099	0.0312456	-1.11402
FLJ33534	-1.0732	3.65447	-3.97189	0.00186506	0.0314432	-1.14229
ICAM5	-1.07283	5.25096	-4.60525	0.000610695	0.0243517	-0.0698858
OSBPL7	-1.07254	5.86944	-3.85449	0.00230516	0.0328029	-1.34581
CACNG6	-1.07115	5.89348	-3.57595	0.00382983	0.0373324	-1.83287
GUSBP5	-1.07111	5.42331	-4.51229	0.000717227	0.0246424	-0.224174
ZNF524	-1.07089	6.39454	-3.53911	0.0040977	0.0382967	-1.89764
SSTR2	-1.07082	5.21911	-5.13018	0.000251695	0.0218242	0.778214
DBH	-1.0706	4.54632	-3.93744	0.00198442	0.0319066	-1.20189
RXFP3	-1.0699	5.73536	-3.2881	0.00650913	0.0451037	-2.34001
TTTY10	-1.06844	2.21214	-5.19197	0.000227322	0.0211861	0.875324
HSPB2	-1.06781	5.49262	-3.41012	0.00519556	0.0417363	-2.12478
PPP1R37	-1.06772	6.4571	-3.84186	0.00235852	0.032917	-1.36778
NMRK2	-1.06746	5.87564	-3.7792	0.00264252	0.0344001	-1.47695
LEP	-1.06686	3.58788	-3.63088	0.00346323	0.0364824	-1.73643
KRTAP10-12	-1.06607	6.09809	-3.54645	0.0040428	0.0381573	-1.88472
LBX1	-1.06551	4.65079	-3.84542	0.00234334	0.0329051	-1.36158
SPTBN5	-1.06527	5.39773	-3.8684	0.00224785	0.0326571	-1.32163
RAB33A	-1.06526	4.44613	-3.70583	0.00302009	0.0353853	-1.60512
SYT12	-1.06468	4.11864	-4.23686	0.00116235	0.0283175	-0.687889
IGF2-AS	-1.06434	4.9303	-3.34207	0.00589098	0.0439106	-2.24479
PM20D1	-1.06322	3.50119	-4.92542	0.000354071	0.0229246	0.452248
MSX1	-1.06145	6.39014	-4.06724	0.00157184	0.0301888	-0.977926
KCNK9	-1.06124	4.88278	-4.59445	0.000622171	0.0243517	-0.0877449
DMRTA1	-1.06095	4.87955	-4.36507	0.000927328	0.0267005	-0.470866
TSGA10IP	-1.06025	5.56797	-4.04202	0.00164442	0.0304633	-1.02131
ARX	-1.06006	6.18975	-4.32567	0.000993785	0.0270344	-0.537354
DNASE1L2	-1.06003	5.12459	-4.51976	0.000708001	0.0246424	-0.211747
PRDM12	-1.05975	5.06622	-3.62802	0.00348142	0.0364824	-1.74146
NKX2-8	-1.05973	4.9598	-4.61006	0.000605654	0.0243517	-0.0619361
FUZ	-1.05853	5.8176	-3.4923	0.00446579	0.039745	-1.97999
KRT84	-1.05817	3.92857	-4.25116	0.00113332	0.0280436	-0.663588
CPLX1	-1.05814	5.74369	-5.0069	0.000308894	0.0224498	0.582721
BHLHA15	-1.05725	5.25836	-5.00248	0.000311185	0.0224498	0.575662
RNF126	-1.05559	6.91945	-3.64583	0.00336983	0.0363177	-1.71022
CNTD1	-1.05457	3.9987	-4.26796	0.00110018	0.0278632	-0.635074
GNG5	-1.05396	6.97215	-3.26811	0.00675438	0.0456656	-2.37528
GLT6D1	-1.0536	3.18462	-3.36101	0.00568851	0.0432773	-2.21139
SLC30A8	-1.05328	2.72274	-3.99269	0.00179659	0.0312456	-1.10635
SH3TC1	-1.05214	5.771	-3.75463	0.00276323	0.0347225	-1.51983
TUBB4A	-1.05197	4.43724	-4.61713	0.000598319	0.0243517	-0.0502486
GHRHR	-1.05079	4.75273	-3.49144	0.00447285	0.039745	-1.98151
RBMXL3	-1.05062	3.8819	-4.38224	0.000899835	0.0263936	-0.441958
AGVR6190	-1.04941	4.48937	-4.50007	0.000732617	0.0246858	-0.244552
PAM16	-1.04886	6.31137	-3.42301	0.00507357	0.0413144	-2.10206
FAM57B	-1.04881	4.90728	-4.11813	0.00143529	0.02954	-0.890589
LCA10	-1.04869	5.35019	-3.91306	0.00207358	0.0319885	-1.24412
DNAAF3	-1.04757	5.68867	-3.46701	0.00467856	0.0402049	-2.02454
BRI3	-1.04749	8.32383	-3.6018	0.00365264	0.0369125	-1.78748
LOC55338	-1.04748	3.42096	-3.6973	0.00306746	0.0354113	-1.62005
MMP17	-1.04734	5.11925	-4.69395	0.000524379	0.0243517	0.0762302
CRACR2B	-1.04699	6.69389	-3.16478	0.00817924	0.0494626	-2.55756
T	-1.04654	5.41622	-3.9679	0.00187849	0.0314432	-1.14918
ZXDA	-1.04559	6.37062	-3.80439	0.00252435	0.0338286	-1.43303
PDZD4	-1.04487	5.12181	-4.03675	0.00166003	0.0305734	-1.03039
SCUBE1	-1.04453	5.16819	-5.0932	0.000267582	0.0222929	0.719817
CCDC27	-1.04407	5.24997	-3.59724	0.00368325	0.0369829	-1.79548
DCST1	-1.04407	4.48181	-3.64559	0.00337129	0.0363177	-1.71064
UCMA	-1.04399	4.13828	-5.652	0.000108307	0.0166783	1.57939
NOVA2	-1.04398	5.64757	-3.72976	0.00289122	0.0352122	-1.56328
SOBP	-1.04384	6.14713	-3.67102	0.0032182	0.0359159	-1.66607
HOXD1	-1.04384	6.4391	-4.3605	0.000934791	0.0267751	-0.478565
LINC00176	-1.04367	5.47932	-3.83443	0.00239048	0.0331477	-1.38071
RADIL	-1.04325	4.9806	-5.10844	0.000260911	0.0220585	0.743905
IL15RA	-1.04287	6.897	-3.73366	0.00287075	0.0351738	-1.55646
C17orf99	-1.04246	5.43885	-3.40917	0.00520474	0.0417712	-2.12646
SOX11	-1.04205	6.0778	-3.47288	0.00462824	0.0400711	-2.01419
N4BP3	-1.04115	5.5291	-3.83213	0.00240045	0.0332001	-1.38471
ZNF385B	-1.04113	3.47914	-3.45151	0.004814	0.040657	-2.05184
RHOV	-1.04052	4.77858	-3.44629	0.0048605	0.0407158	-2.06103
CPLX3	-1.04028	4.32506	-3.39376	0.00535478	0.0421814	-2.15363
MUM1L1	-1.03981	3.08134	-5.31703	0.000185281	0.0200003	1.07004
SSC4D	-1.0393	4.91332	-3.48843	0.00449769	0.0398134	-1.98681
EMILIN1	-1.03884	6.57941	-3.16568	0.0081655	0.0494315	-2.55596
SMIM5	-1.03837	5.7044	-4.32243	0.000999452	0.0271031	-0.542817
TUBA3C	-1.03824	4.75342	-4.64758	0.000567788	0.0243517	-1.98243e-05
GPR32	-1.03806	3.97935	-3.50019	0.00440148	0.0395727	-1.96611
MUSTN1	-1.03715	5.53887	-4.42996	0.00082777	0.0256735	-0.36179
FRMD1	-1.03675	4.92431	-4.95204	0.000338597	0.0228116	0.494976
COL20A1	-1.03657	5.95257	-3.58231	0.00378546	0.037258	-1.82171
IRX5	-1.03632	5.42838	-3.95387	0.00192651	0.0316142	-1.17344
SLC30A3	-1.03621	5.2017	-3.32897	0.00603529	0.0444473	-2.26789
GALNT9	-1.03598	4.73063	-3.72588	0.00291174	0.0352166	-1.57007
SOX10	-1.03582	4.94902	-3.70258	0.0030381	0.035395	-1.61083
TECPR1	-1.03531	5.75156	-3.24548	0.00704334	0.0464995	-2.41521
CYP8B1	-1.03513	4.33309	-3.87951	0.00220317	0.032477	-1.30234
IL11RA	-1.03477	5.33213	-4.85654	0.000397661	0.0229246	0.341174
FLJ41170	-1.03368	4.24013	-3.57848	0.00381209	0.0373324	-1.82842
CRB3	-1.03232	6.30766	-4.36036	0.000935021	0.0267751	-0.478802
LOC285902	-1.03155	5.08563	-3.50366	0.00437348	0.039553	-1.96
NPM2	-1.03124	5.14831	-4.68538	0.000532132	0.0243517	0.0621614
GLCCI1	-1.03122	6.89475	-4.96242	0.000332757	0.0226551	0.511609
KLF14	-1.03066	5.69454	-3.82914	0.00241351	0.0332474	-1.38992
LURAP1	-1.03031	6.06874	-5.0299	0.000297268	0.0224498	0.619369
LCN9	-1.0299	3.19158	-3.60389	0.00363865	0.0368348	-1.7838
GNAT1	-1.0298	3.83458	-3.61671	0.00355423	0.0367507	-1.7613
SIRT3	-1.02952	7.06921	-3.8476	0.00233413	0.0329051	-1.3578
FGFRL1	-1.0293	5.84232	-3.82427	0.00243492	0.0333294	-1.3984
FAM171A2	-1.02918	5.41807	-4.04726	0.00162906	0.0304633	-1.01229
MYBPH	-1.02866	5.37711	-3.80059	0.0025418	0.0339045	-1.43965
CDH15	-1.02828	4.85173	-3.76101	0.00273136	0.0347225	-1.50869
LINC01565	-1.02782	5.32158	-3.15063	0.00839664	0.0499604	-2.58251
H1FNT	-1.02703	5.53248	-4.10073	0.00148052	0.0298301	-0.920408
DOK7	-1.02661	6.10077	-3.52641	0.00419438	0.0386434	-1.91997
GSC	-1.02657	5.62979	-3.57553	0.00383281	0.0373324	-1.83362
C19orf25	-1.0261	6.84239	-3.4446	0.00487571	0.0407158	-2.06402
LINC00638	-1.02507	3.94726	-3.15314	0.00835754	0.0498763	-2.57807
PAX7	-1.02494	5.09912	-4.18402	0.00127648	0.0288917	-0.777898
LY6G6C	-1.02445	4.23502	-3.69095	0.00310325	0.0355583	-1.63118
TEDDM1	-1.02425	3.13862	-4.37977	0.000903734	0.026463	-0.446111
UCP1	-1.02309	2.97579	-4.14189	0.00137579	0.0293626	-0.8499
CLDN9	-1.02289	4.98407	-4.60219	0.000613924	0.0243517	-0.0749451
GGNBP1	-1.0219	4.83324	-4.51461	0.000714349	0.0246424	-0.220314
AIRE	-1.02159	6.26667	-4.10122	0.00147924	0.0298301	-0.919576
OXSR1	-1.02133	6.46723	-3.98407	0.00182465	0.0313132	-1.12124
MAMDC4	-1.02074	5.94333	-3.29767	0.00639485	0.0450943	-2.32312
NPTX1	-1.02061	5.05741	-4.94602	0.000342032	0.0228959	0.485325
FGF17	-1.01991	5.0381	-3.48243	0.00454768	0.0399736	-1.99738
KCNB1	-1.01843	4.59184	-4.18785	0.00126783	0.0287894	-0.771364
RNPS1	-1.01768	7.00949	-3.27447	0.0066753	0.0455775	-2.36405
FLJ13224	-1.01749	4.47629	-5.0154	0.000304543	0.0224498	0.596275
RAB39B	-1.01683	3.03314	-5.07317	0.000276623	0.022294	0.688098
TH	-1.01641	5.67856	-4.63992	0.000575308	0.0243517	-0.0126371
DLX1	-1.01607	5.09089	-3.18828	0.00783053	0.0485285	-2.51611
TBX21	-1.01603	5.60615	-3.15163	0.00838109	0.0499587	-2.58075
IDUA	-1.01592	6.46007	-3.2919	0.00646346	0.0451037	-2.33329
CACNG8	-1.01496	6.15744	-3.59682	0.00368607	0.0369829	-1.79621
BCAN	-1.01395	5.42768	-3.63246	0.00345325	0.0364824	-1.73367
PRSS57	-1.0138	5.58488	-4.14803	0.00136084	0.0291921	-0.8394
INHBC	-1.01355	3.36006	-3.94601	0.00195401	0.0318232	-1.18705
KIF25-AS1	-1.01195	5.02362	-3.51869	0.00425431	0.0389666	-1.93355
TKTL2	-1.01189	3.36078	-3.86601	0.0022576	0.0326571	-1.32578
PLA2G2F	-1.01162	5.49474	-3.15532	0.00832393	0.0497742	-2.57424
CRTC1	-1.0113	6.17676	-3.66483	0.00325479	0.0360667	-1.67691
CBFA2T3	-1.01106	5.92513	-4.83249	0.00041418	0.0230693	0.302218
LHX4	-1.01102	4.57756	-3.43072	0.005002	0.0410807	-2.08848
ADGRA1	-1.01087	5.24451	-3.79531	0.0025663	0.034058	-1.44886
TEX29	-1.01076	4.17994	-3.83987	0.00236704	0.0330027	-1.37125
KCNG2	-1.01008	6.20797	-3.32337	0.00609812	0.0445658	-2.27778
KCNG4	-1.00962	4.63982	-3.56846	0.00388279	0.0374953	-1.84603
C19orf35	-1.00951	5.16245	-3.53227	0.00414948	0.038402	-1.90966
SIGLEC15	-1.00937	5.5823	-4.07306	0.00155556	0.0301433	-0.96792
CALHM1	-1.00937	4.38896	-3.4357	0.0049563	0.0409673	-2.0797
TMEM169	-1.00899	3.69265	-4.03698	0.00165935	0.0305734	-1.02999
GATA5	-1.00867	5.77662	-4.03607	0.00166204	0.0305734	-1.03155
IL17REL	-1.00814	5.22155	-3.6303	0.00346695	0.0364824	-1.73746
MFSD7	-1.00713	6.57114	-3.22491	0.00731679	0.0472113	-2.4515
IP6K3	-1.007	4.30092	-3.51471	0.00428554	0.0391194	-1.94056
JAG2	-1.00699	6.16392	-3.39523	0.00534022	0.0421629	-2.15102
TEKT4	-1.00677	6.41307	-3.16199	0.00822154	0.049562	-2.56247
KANK3	-1.00677	5.46375	-3.24081	0.00710445	0.0466605	-2.42344
RBPMS2	-1.00676	6.55884	-3.73404	0.00286877	0.0351738	-1.5558
SRMS	-1.00646	5.56994	-3.96384	0.00189225	0.0314432	-1.15619
MBLAC1	-1.00597	5.53536	-4.29463	0.00104961	0.0274141	-0.589865
PSPN	-1.00574	5.27543	-5.53033	0.00013139	0.0179651	1.39644
CYP11B2	-1.00526	4.35484	-4.22815	0.00118041	0.0283175	-0.702705
GPR173	-1.00523	4.47702	-3.9575	0.00191399	0.0315589	-1.16717
ALDH1L1	-1.00499	4.87683	-3.49379	0.00445361	0.0397318	-1.97738
UMOD	-1.00334	4.82737	-4.39051	0.000886892	0.0262588	-0.428044
LTBP4	-1.00172	7.37715	-3.47224	0.00463374	0.0400718	-2.01533
PLPPR3	-1.00159	5.91384	-3.50002	0.00440283	0.0395727	-1.9664
PLA2G2E	-1.00141	5.31864	-3.7731	0.00267194	0.0346516	-1.48758
F7	-1.00128	5.50929	-3.51061	0.00431792	0.0392617	-1.94776
ZMYND10	-1.00111	4.43707	-3.76794	0.00269715	0.0347148	-1.49659
VASN	-1.00107	5.85929	-4.01542	0.00172475	0.0309217	-1.06714
INSM2	-1.00106	5.24818	-3.3748	0.00554546	0.0427548	-2.18706
CITED4	-1.00077	6.03874	-3.34162	0.0058959	0.0439106	-2.24558
PNPLA1	-1.00042	4.31875	-4.35042	0.000951476	0.0268667	-0.495559
DHH	-1.00032	4.37132	-4.21792	0.00120201	0.028321	-0.720129
CARMIL3	-1.00018	4.5594	-4.61891	0.000596486	0.0243517	-0.0473062
TIPRL	1.00108	5.19454	5.62481	0.000113065	0.0171056	1.53871
PMEPA1	1.0015	6.40312	3.24692	0.00702453	0.046454	-2.41266
CSTF2T	1.00171	4.69444	3.84297	0.00235377	0.032917	-1.36585
SNAPC5	1.00196	4.96865	3.6419	0.00339416	0.0363431	-1.71712
CSGALNACT2	1.00261	5.27142	3.84511	0.00234466	0.0329051	-1.36212
TBC1D31	1.00273	3.68202	4.30027	0.00103922	0.0274141	-0.580305
UBA6	1.00278	4.68028	4.28643	0.0010649	0.0276572	-0.603755
LYN	1.00285	6.17925	3.48107	0.00455906	0.0399736	-1.99978
HMGXB4	1.00341	5.4532	3.76254	0.00272378	0.0347225	-1.50602
TMEM117	1.00596	4.82141	3.40378	0.00525669	0.0419538	-2.13596
SMC3	1.00658	4.58533	3.72376	0.00292303	0.0352642	-1.57378
GTDC1	1.00699	4.4285	3.63335	0.00344764	0.0364824	-1.73211
CLUAP1	1.00767	4.95755	5.35689	0.000173671	0.0199687	1.13158
PLGRKT	1.00908	3.6171	3.27923	0.00661682	0.045412	-2.35566
ZNF470	1.0095	3.33548	3.19304	0.00776186	0.0483805	-2.50772
C12orf66	1.01141	4.12696	4.12373	0.00142102	0.02954	-0.880983
CDK2	1.0136	5.69051	3.85014	0.00232342	0.0329051	-1.35338
ACER3	1.01418	4.12863	5.80349	8.54004e-05	0.0148957	1.80384
SERPINH1	1.01493	6.92892	3.48859	0.00449636	0.0398134	-1.98652
MPHOSPH9	1.01496	3.68092	3.28255	0.00657634	0.0453145	-2.34981
RAB22A	1.01669	6.57814	4.41944	0.000843127	0.0259657	-0.379443
NEK11	1.01976	2.96528	4.61976	0.000595613	0.0243517	-0.045901
RNF2	1.01999	4.00966	4.09208	0.00150359	0.0300778	-0.935265
CHMP1B	1.0204	7.08886	3.38718	0.0054202	0.0423484	-2.16523
IFT80	1.02107	3.92114	4.55773	0.000662927	0.0246424	-0.14862
ZFP1	1.02127	4.40222	4.4859	0.000750877	0.0248568	-0.268185
TMEM65	1.0218	5.18892	4.8707	0.000388267	0.0229246	0.364054
EXOSC1	1.02255	6.38379	3.44057	0.00491201	0.0407718	-2.07111
DIS3	1.02501	4.33509	3.86787	0.00225004	0.0326571	-1.32256
STARD3NL	1.02555	5.12992	4.81266	0.000428335	0.0230693	0.270046
KIAA1586	1.02559	2.66983	3.27368	0.00668513	0.045581	-2.36545
CLEC2B	1.02579	3.8866	3.63155	0.00345902	0.0364824	-1.73527
RPF1	1.02626	5.35399	3.19494	0.00773457	0.0483167	-2.50437
ENTPD6	1.02708	7.03712	4.73961	0.000485017	0.0236437	0.15101
ALG1	1.02724	6.59527	4.19639	0.00124876	0.0286112	-0.756799
SHMT2	1.02751	7.14311	3.34421	0.0058677	0.0438666	-2.24101
KIF18A	1.02968	2.20933	4.13367	0.00139608	0.0293626	-0.863969
CD109	1.03012	3.34461	5.54827	0.000127683	0.0179036	1.42357
RFWD2	1.0304	4.71961	3.54415	0.00405992	0.0381998	-1.88876
ZNF280C	1.03052	3.28609	4.20121	0.00123814	0.0284723	-0.748591
RAC1	1.0306	5.49306	4.49844	0.000734696	0.0247004	-0.247272
MLF1	1.03233	2.86962	3.63495	0.00343755	0.0364824	-1.7293
EPSTI1	1.03238	5.14759	4.41123	0.000855306	0.0260242	-0.393216
IFT52	1.03491	5.13499	4.80268	0.00043565	0.0230693	0.253831
MORN2	1.03682	4.69646	4.54265	0.000680458	0.0246424	-0.173667
HMGB2	1.03744	5.79199	3.59641	0.00368885	0.0369893	-1.79693
ARHGEF38	1.03869	4.04659	3.66411	0.00325911	0.0360782	-1.67819
TMEM30A	1.03952	6.18129	3.27336	0.00668902	0.045581	-2.36601
FAM173B	1.03984	4.32427	4.59164	0.000625202	0.0243517	-0.0924079
SLMAP	1.04002	5.2959	3.3725	0.005569	0.0428406	-2.19111
SPATA17	1.04053	2.3773	4.84412	0.000406104	0.0230693	0.321068
USP45	1.0408	2.79702	3.87375	0.00222622	0.0326216	-1.31234
STYX	1.04162	5.23755	3.34332	0.00587741	0.0439087	-2.24259
NOB1	1.04182	2.66939	3.2089	0.00753705	0.0478528	-2.47974
THUMPD2	1.04211	3.77979	3.29782	0.00639318	0.0450943	-2.32287
MRPL13	1.04211	2.6255	4.08422	0.00152486	0.0301039	-0.948761
ANGPT2	1.04303	4.27107	3.4449	0.00487302	0.0407158	-2.06349
POT1	1.04356	3.44753	4.74447	0.000481008	0.0236437	0.158963
CNTN1	1.04395	3.42381	4.17484	0.00129747	0.0290521	-0.793571
HAUS6	1.04408	4.4848	3.58323	0.00377904	0.037258	-1.82008
DKC1	1.04416	6.04897	3.17501	0.00802557	0.0491538	-2.53952
RFX5	1.04425	5.43202	4.85486	0.000398795	0.0229246	0.338449
MRPL22	1.0444	4.80813	3.61529	0.00356346	0.0367578	-1.76379
ZC3H15	1.04465	5.96954	3.47482	0.00461175	0.0400101	-2.01077
GCH1	1.04506	4.29258	3.82072	0.00245063	0.0334275	-1.40457
CHCHD1	1.04531	4.88468	4.50707	0.000723761	0.0246858	-0.232879
TRIM32	1.04546	4.39016	5.22753	0.000214433	0.0206611	0.93094
PGM2L1	1.0467	4.95775	3.21742	0.00741897	0.0475316	-2.46471
FANCF	1.0469	3.89639	4.16539	0.00131945	0.0290521	-0.809719
ATAD5	1.04925	2.56681	4.01657	0.0017212	0.0309217	-1.06516
PSMB5	1.05033	5.82369	3.16545	0.00816907	0.0494358	-2.55638
BPNT1	1.05354	5.84821	4.38906	0.000889147	0.0262588	-0.430482
TMEM216	1.0566	5.34426	3.72207	0.00293203	0.0352878	-1.57673
SLC5A3	1.0573	6.37105	3.92894	0.00201506	0.0319066	-1.21661
CCNB1IP1	1.05837	4.72476	3.25976	0.00685958	0.0459963	-2.39001
SPA17	1.05862	2.66709	3.73646	0.00285617	0.0351738	-1.55157
CIR1	1.05894	2.56505	3.75574	0.00275767	0.0347225	-1.51789
MAGED2	1.05914	6.75072	3.36745	0.00562121	0.0429398	-2.20002
KIF4A	1.05945	4.45947	3.22402	0.00732888	0.0472113	-2.45307
TMEM159	1.05962	5.00172	3.29851	0.00638494	0.0450943	-2.32164
SSX2IP	1.05973	2.59583	4.60874	0.00060703	0.0243517	-0.0641126
STRBP	1.05978	3.85469	4.37176	0.000916505	0.0265745	-0.459589
ANP32B	1.06101	3.79499	3.70186	0.00304204	0.035395	-1.61207
CUL2	1.06234	4.66142	4.15943	0.00133352	0.0290521	-0.819906
GNE	1.0626	5.47319	3.92608	0.00202547	0.0319066	-1.22156
STX6	1.06476	5.66922	4.73544	0.00048848	0.0236437	0.144194
ABCG2	1.06501	3.31692	3.62613	0.00349347	0.0365163	-1.74477
STAG2	1.06769	5.41881	3.64978	0.0033456	0.0363177	-1.7033
SMC4	1.06799	5.41912	3.92498	0.00202948	0.0319066	-1.22346
RBL1	1.06858	4.58275	3.94368	0.00196223	0.031849	-1.19109
TBCB	1.06919	7.38967	3.25856	0.00687483	0.0460109	-2.39213
EEF1AKMT1	1.0695	5.35682	4.2723	0.00109178	0.0278632	-0.627704
ZNF143	1.06973	3.58087	3.68462	0.00313927	0.0357205	-1.64225
GOLIM4	1.07056	6.2937	3.56148	0.00393285	0.0376828	-1.8583
SEMA3A	1.07142	4.29689	3.34536	0.0058553	0.0438355	-2.23899
PPIC	1.0725	7.20711	3.67825	0.00317602	0.0357205	-1.65341
ZNF614	1.07261	2.92072	3.83853	0.00237279	0.0330561	-1.37358
POLR3F	1.07296	3.84808	3.47537	0.00460708	0.0400101	-2.0098
GDA	1.07406	4.54293	4.27258	0.00109124	0.0278632	-0.627235
NELFCD	1.07434	6.67419	3.17327	0.00805152	0.0491981	-2.54259
MOXD1	1.07472	4.45199	3.93676	0.00198685	0.0319066	-1.20306
SNRPB	1.07499	6.2331	3.3411	0.00590159	0.0439106	-2.24651
TMEM241	1.07544	4.08088	4.09047	0.0015079	0.0301004	-0.938016
PSMD1	1.07641	6.30545	3.68246	0.00315169	0.0357205	-1.64604
PCDHB16	1.07759	3.42668	3.80099	0.00253996	0.0339045	-1.43895
KITLG	1.07795	5.63241	3.21958	0.00738933	0.0474297	-2.46089
KIAA1033	1.07917	5.62833	3.21389	0.0074677	0.0476844	-2.47094
C1GALT1C1	1.08034	4.46496	4.83336	0.000413573	0.0230693	0.303623
KCTD20	1.08114	5.09122	3.29653	0.0064084	0.0450943	-2.32513
MTO1	1.08294	4.40377	3.419	0.00511118	0.041464	-2.10912
CUL4A	1.08405	5.5068	3.33639	0.00595316	0.0441866	-2.25481
TMEM45B	1.08465	6.74373	3.52545	0.00420182	0.0386707	-1.92167
FAIM	1.08466	4.21804	5.18562	0.00022971	0.0211861	0.865366
ATE1	1.08476	6.03292	3.29423	0.00643577	0.0451037	-2.3292
FZD6	1.08582	5.66972	4.23063	0.00117524	0.0283175	-0.698492
KIF2C	1.08586	3.7955	3.22617	0.0072998	0.0472113	-2.44928
POLD3	1.0859	4.79256	5.15394	0.000242015	0.0215156	0.815618
RSRC1	1.08599	5.95307	3.18883	0.00782258	0.0485285	-2.51514
COA1	1.0863	6.06495	4.07879	0.00153972	0.0301039	-0.958082
MCM5	1.08646	6.0187	3.23974	0.00711854	0.0467174	-2.42533
OSBPL8	1.08814	5.26196	3.54156	0.0040793	0.0382368	-1.89333
NDC1	1.08818	4.4928	5.03014	0.000297152	0.0224498	0.619742
SEH1L	1.08837	6.27625	3.31862	0.00615194	0.0446711	-2.28616
PLA2G16	1.08905	6.71428	3.88848	0.00216771	0.0323	-1.28676
TXNDC12	1.09016	7.79343	3.7478	0.0027978	0.0349664	-1.53176
C18orf21	1.09295	3.21005	3.65221	0.00333076	0.0363177	-1.69904
TPK1	1.0939	4.30176	4.39453	0.000880668	0.026255	-0.421279
SFXN1	1.09669	5.83577	3.55848	0.00395457	0.0377029	-1.86358
APOO	1.09745	4.4589	3.30184	0.00634581	0.0450914	-2.31577
EFTUD2	1.09765	6.25679	3.16954	0.00810726	0.0492692	-2.54915
KNL1	1.0978	3.31933	4.66435	0.000551667	0.0243517	0.0275975
RBKS	1.09979	3.59911	4.60865	0.000607131	0.0243517	-0.0642721
POLA1	1.10015	4.68659	3.80917	0.00250251	0.0337193	-1.42469
BET1	1.10136	6.07511	3.44482	0.00487369	0.0407158	-2.06362
TANK	1.10149	3.75528	3.70509	0.00302422	0.0353853	-1.60643
PACRGL	1.10237	4.97003	3.65813	0.0032949	0.0361687	-1.68866
FAM175B	1.10322	5.25589	3.73937	0.00284105	0.0351738	-1.54648
FCF1	1.10336	2.9765	3.9145	0.00206823	0.0319498	-1.24163
SAMD9	1.10762	4.62363	4.22085	0.00119578	0.0283175	-0.715139
BRCA1	1.10783	3.38741	4.88872	0.000376636	0.0229246	0.393153
LRRC8D	1.10814	6.11813	4.14807	0.00136073	0.0291921	-0.839323
SDHD	1.10855	1.76967	4.45644	0.000790406	0.0252691	-0.317439
OLFML1	1.10928	3.93914	3.50937	0.00432781	0.0392645	-1.94995
NDFIP2	1.10989	4.86719	4.05779	0.00159864	0.0303548	-0.994172
ACSL5	1.11117	7.16771	3.24807	0.00700965	0.046409	-2.41064
MRPS14	1.11159	5.93952	3.16969	0.00810508	0.0492692	-2.5489
COX20	1.112	4.96522	3.23898	0.00712864	0.0467659	-2.42668
H2AFZ	1.11293	7.5543	3.46068	0.00473339	0.0403893	-2.03568
TOR1B	1.11323	5.76388	4.47864	0.000760432	0.0248865	-0.280323
QPCT	1.1139	3.89322	4.1638	0.00132319	0.0290521	-0.812439
PIGB	1.11483	4.09184	3.59069	0.00372772	0.0370987	-1.80698
ADK	1.11587	4.81136	4.55088	0.000670832	0.0246424	-0.159995
AK2	1.11587	4.9182	3.65381	0.00332103	0.0363177	-1.69623
GBP7	1.11729	4.36988	5.70383	9.98137e-05	0.0160887	1.6566
CENPJ	1.11784	3.63556	3.62275	0.00351512	0.0366095	-1.75069
IDO1	1.11817	4.40676	3.57315	0.00384957	0.0373627	-1.8378
FAM175A	1.11938	3.24926	4.46993	0.00077204	0.0251088	-0.294867
GGPS1	1.12099	4.62098	4.89513	0.000372591	0.0229246	0.403484
POLR3C	1.12114	5.92552	3.63169	0.0034581	0.0364824	-1.73501
ISY1	1.12133	4.70549	5.00907	0.000307777	0.0224498	0.586183
ZNF26	1.12165	3.2332	4.50828	0.000722243	0.0246858	-0.230863
TEX10	1.12204	4.96249	3.7903	0.00258976	0.0341069	-1.45759
C9orf72	1.12214	3.52574	4.74581	0.000479915	0.0236437	0.161144
IMPDH2	1.12254	6.84945	3.16383	0.00819354	0.0495013	-2.55922
RAE1	1.12362	5.58438	3.91199	0.00207762	0.0320221	-1.24598
PSMB8	1.125	6.43567	3.17244	0.00806388	0.0491981	-2.54405
EMCN	1.12598	2.46769	3.31043	0.00624576	0.0449025	-2.30061
ATP6V1B2	1.1269	7.29146	3.27744	0.00663878	0.0454805	-2.35882
RASSF9	1.12826	2.73949	4.07493	0.00155038	0.0301433	-0.964716
TAP1	1.12884	7.22369	3.36074	0.00569135	0.0432798	-2.21186
FBXO5	1.13159	3.97047	3.7034	0.00303355	0.035395	-1.60939
ASPM	1.13182	2.81077	4.5508	0.000670917	0.0246424	-0.160116
BLM	1.1334	2.91405	3.69065	0.00310494	0.0355583	-1.6317
TMEM60	1.13423	2.90646	3.69216	0.0030964	0.035553	-1.62906
ZNF611	1.13442	2.715	3.90119	0.00211851	0.0320789	-1.2647
GNAI3	1.13478	5.7838	3.6982	0.00306245	0.035395	-1.61848
PEX2	1.13501	4.96631	3.48727	0.00450734	0.0398134	-1.98886
TMEM267	1.13504	4.3298	5.16049	0.000239415	0.0213948	0.825917
ZSCAN16	1.13526	2.8879	4.66915	0.000547142	0.0243517	0.0354955
MASTL	1.13555	4.13023	3.73393	0.00286933	0.0351738	-1.55599
ABCC9	1.13613	4.3524	3.90288	0.00211204	0.0320681	-1.26177
DOCK11	1.13691	4.61139	4.22696	0.0011829	0.0283175	-0.704729
RAD51	1.13945	3.13657	4.96083	0.000333646	0.0226551	0.509059
SLC17A5	1.13987	5.85953	4.01605	0.00172282	0.0309217	-1.06606
IPO11	1.14049	4.3442	3.42088	0.00509357	0.0414053	-2.10582
HAT1	1.1405	5.01525	3.44985	0.00482873	0.0406984	-2.05476
MRPS10	1.14328	5.48406	4.21217	0.00121431	0.0284169	-0.72992
NDRG3	1.14346	5.35611	3.31225	0.00622475	0.0448857	-2.29739
LURAP1L	1.14544	5.91328	4.32991	0.000986396	0.0269491	-0.530184
GSTCD	1.1458	4.01527	5.2123	0.000219858	0.0208551	0.907139
LRIF1	1.14602	3.39303	3.93274	0.00200128	0.0319066	-1.21002
TRMT1L	1.14639	4.10939	3.80655	0.00251445	0.0337484	-1.42926
IFNAR2	1.14829	4.99239	3.61087	0.00359243	0.0368157	-1.77155
MMS22L	1.15038	3.09202	4.51427	0.000714767	0.0246424	-0.220876
UBE2W	1.15167	5.23806	3.42925	0.00501556	0.0410943	-2.09107
IFT88	1.15277	3.57822	4.25569	0.00112429	0.0280436	-0.655905
ARRDC3	1.15517	6.73903	3.23055	0.00724071	0.047036	-2.44154
ITGB8	1.15622	5.36784	4.76924	0.000461132	0.023323	0.199391
SLC25A32	1.15668	6.045	3.19218	0.00777417	0.0484222	-2.50923
C3orf38	1.15699	4.66928	3.20441	0.00760002	0.0480666	-2.48767
SCML1	1.15735	4.12982	3.73015	0.0028892	0.0352122	-1.56261
GLUD2	1.15751	2.16896	4.71816	0.000503111	0.0237484	0.115913
LTV1	1.15792	4.69828	4.12629	0.00141456	0.02954	-0.876606
NAGA	1.15795	6.72541	3.77914	0.00264278	0.0344001	-1.47705
ZNRD1	1.15805	5.80681	4.41844	0.000844598	0.0259657	-0.381117
LSM6	1.15874	2.82173	3.72843	0.00289824	0.0352122	-1.56561
IFIT5	1.15913	4.70846	3.72633	0.00290934	0.0352122	-1.56928
MSH2	1.15928	4.18179	4.85931	0.000395809	0.0229246	0.345642
PLXDC2	1.15934	5.78213	3.25142	0.00696624	0.0461925	-2.40472
MRPL18	1.15981	6.42431	3.34891	0.00581698	0.0437338	-2.23272
PHTF2	1.16142	3.38654	5.11036	0.000260081	0.0220585	0.746948
IL17RB	1.16172	4.30286	3.64347	0.00338443	0.0363431	-1.71437
IFT46	1.16174	4.78377	3.22839	0.00726982	0.0471364	-2.44536
CYP27A1	1.16214	5.42362	4.37782	0.000906822	0.0265084	-0.449388
HSPA1B	1.16225	6.75219	3.15328	0.00835539	0.0498763	-2.57783
DEK	1.16289	6.86922	3.59325	0.0037103	0.0370099	-1.80249
SIAE	1.16459	5.67223	3.3306	0.0060172	0.0444258	-2.26503
FAM213A	1.16531	6.46833	3.79074	0.00258769	0.0341069	-1.45682
CLOCK	1.16535	4.59405	3.89537	0.00214089	0.0322687	-1.2748
PRRG1	1.16568	4.35281	4.7914	0.000444077	0.0230693	0.235484
LZTFL1	1.16607	4.10321	4.62293	0.000592378	0.0243517	-0.0406781
EOGT	1.16639	3.62899	3.63093	0.00346293	0.0364824	-1.73635
KNTC1	1.1668	3.67122	3.81314	0.00248455	0.0336615	-1.41777
RIOK1	1.16786	4.55643	3.57048	0.00386847	0.0374953	-1.84249
TUBG1	1.16836	5.72476	3.2374	0.00714944	0.0468081	-2.42946
SACS	1.16977	3.57013	4.08431	0.0015246	0.0301039	-0.948602
ACLY	1.17046	7.46852	3.20272	0.00762383	0.0480738	-2.49064
ADSL	1.17116	5.95533	4.58191	0.000635785	0.0245143	-0.108511
ATP6AP2	1.17178	7.28077	4.34882	0.000954159	0.0268667	-0.498265
IFNGR1	1.1736	6.22865	3.19265	0.00776747	0.0483979	-2.50841
ZNF680	1.17373	3.76377	4.55021	0.000671609	0.0246424	-0.161105
GPR180	1.17467	4.7979	4.25159	0.00113246	0.0280436	-0.662857
CEP57	1.17509	4.83644	3.55348	0.00399101	0.0378916	-1.87237
PPP1R1B	1.17522	6.51719	3.36919	0.00560322	0.0429228	-2.19696
HMG20A	1.17645	5.02196	3.89211	0.00215354	0.0323	-1.28046
DAB2	1.17656	6.60812	4.07101	0.00156129	0.0301433	-0.971455
CASP6	1.17666	4.48317	3.34507	0.00585846	0.0438355	-2.2395
DNAJC13	1.1778	5.31763	3.30205	0.00634331	0.0450914	-2.31539
TMEM68	1.17832	4.57107	4.41162	0.000854727	0.0260242	-0.392565
TMEM67	1.17962	3.32691	4.52393	0.00070289	0.0246424	-0.204794
APP	1.18237	8.93413	3.67288	0.00320728	0.0358496	-1.66281
PALB2	1.18268	5.14551	4.31465	0.00101324	0.0271779	-0.555981
ABHD13	1.18286	5.74731	3.66937	0.00322795	0.0359159	-1.66897
SMAD5	1.18399	5.01065	3.38767	0.0054153	0.0423484	-2.16437
PRPF40A	1.18424	6.09658	3.47353	0.00462272	0.0400557	-2.01305
C6orf48	1.1867	5.78531	4.20642	0.00122676	0.0284465	-0.739717
SUV39H2	1.1879	3.79496	5.09614	0.000266282	0.0222929	0.724462
PLSCR1	1.19023	5.41116	4.6653	0.000550775	0.0243517	0.0291492
BRCA2	1.19184	2.60835	4.78759	0.000446963	0.0231495	0.229281
METAP2	1.19222	6.0011	3.30636	0.00629291	0.0450417	-2.30778
GLCE	1.19235	5.9735	3.71538	0.002968	0.0352951	-1.58843
ADH6	1.19312	2.93049	3.25976	0.00685955	0.0459963	-2.39001
MTRR	1.19314	5.86537	3.48292	0.00454357	0.0399736	-1.99652
SERPINB8	1.19428	4.24724	3.73625	0.00285726	0.0351738	-1.55194
RIOK2	1.19461	3.86785	3.40199	0.00527411	0.041975	-2.13912
SNUPN	1.19521	5.19345	4.17754	0.00129128	0.0290521	-0.788975
NUP133	1.19572	4.55372	5.49195	0.000139705	0.0179651	1.33825
ZNF45	1.19638	3.14427	3.91923	0.00205064	0.0319066	-1.23342
TYMS	1.19886	5.58602	3.15505	0.00832811	0.0497742	-2.57472
NSL1	1.19894	6.15279	3.49908	0.00441047	0.0395863	-1.96806
DDX21	1.20008	6.18766	4.01739	0.00171865	0.0309217	-1.06374
ZNF426	1.20063	4.34573	4.15822	0.00133637	0.0290521	-0.821961
PTRH2	1.20151	4.06135	4.21483	0.0012086	0.0283985	-0.725383
LYAR	1.20164	4.65206	4.7215	0.000500247	0.0237437	0.121384
LDAH	1.20165	4.15203	3.60434	0.00363566	0.0368348	-1.78301
FAM63B	1.20186	3.73572	3.20266	0.0076247	0.0480738	-2.49075
CFI	1.20292	4.25795	3.8462	0.00234005	0.0329051	-1.36023
TMEM71	1.20367	3.94087	3.25576	0.00691059	0.0460905	-2.39708
KIF20A	1.20393	4.058	3.70034	0.00305049	0.035395	-1.61473
MRPL24	1.20394	7.3168	3.21744	0.00741877	0.0475316	-2.46468
CREG1	1.20601	7.09886	3.82639	0.00242558	0.0332933	-1.39471
DDX58	1.2077	3.59276	4.08547	0.00152144	0.0301039	-0.946604
HIST1H1B	1.20865	6.74069	3.85959	0.00228399	0.0326571	-1.33694
MOSPD1	1.20906	4.3333	3.6495	0.0033473	0.0363177	-1.70379
TXNL4B	1.21081	4.67077	3.36551	0.00564141	0.0430139	-2.20345
NUDT5	1.21086	4.74301	3.68144	0.00315754	0.0357205	-1.64782
PGM2	1.21296	5.86928	5.67297	0.000104782	0.0164289	1.61068
FKTN	1.21321	3.19617	3.41174	0.00518009	0.0416508	-2.12192
WDR36	1.21425	5.40873	4.29406	0.00105066	0.0274141	-0.590822
FUCA2	1.21581	6.61857	5.28847	0.000194102	0.0200003	1.02579
PSMA5	1.21733	5.86799	4.65307	0.000562456	0.0243517	0.00902828
MYNN	1.21934	4.91446	3.64175	0.00339509	0.0363431	-1.71738
DDIAS	1.21974	2.90288	4.29906	0.00104145	0.0274141	-0.58236
UTP11	1.22017	4.97499	5.18852	0.000228618	0.0211861	0.869907
SUZ12	1.22085	5.37757	3.71861	0.00295058	0.0352951	-1.58278
ODF2L	1.22117	3.17544	6.10161	5.4005e-05	0.0133597	2.23477
TRIM21	1.22164	5.02899	3.43806	0.00493476	0.0408397	-2.07553
IFI35	1.22222	6.5273	4.59349	0.000623203	0.0243517	-0.0893358
ATP8B4	1.22319	2.87933	3.89095	0.00215808	0.0323	-1.28248
DPH6	1.2248	2.67608	4.0779	0.00154215	0.0301039	-0.959601
TXNDC9	1.22482	4.23066	3.69793	0.00306394	0.035395	-1.61895
GINS2	1.22492	4.26694	3.37293	0.00556463	0.042826	-2.19036
UBXN2A	1.22501	4.22837	3.15151	0.00838293	0.0499587	-2.58095
TAF9	1.22592	2.23308	3.41554	0.00514391	0.0415147	-2.11522
VCAM1	1.22593	4.92651	4.43717	0.000817417	0.0255085	-0.349704
PYGB	1.22785	7.31158	3.33389	0.00598068	0.0442961	-2.25922
TMEM14C	1.22996	6.11491	3.27346	0.00668779	0.045581	-2.36583
GALNT1	1.23044	5.3128	4.38326	0.000898217	0.0263936	-0.44023
TRAPPC4	1.23064	6.40526	4.20425	0.00123148	0.0284465	-0.743408
MYOF	1.23179	6.34997	3.47571	0.00460419	0.0400101	-2.0092
TGDS	1.23239	3.63042	3.47824	0.00458285	0.0399964	-2.00476
ANP32E	1.23502	4.80599	4.79776	0.000439306	0.0230693	0.245828
HSPA8	1.23655	10.8777	3.49358	0.00445534	0.0397318	-1.97775
GTF2H5	1.23824	3.84588	3.86763	0.00225098	0.0326571	-1.32297
PSMB7	1.24013	7.65849	3.37537	0.00553961	0.042748	-2.18605
MBTPS2	1.24129	4.78761	4.45662	0.00079015	0.0252691	-0.317129
NIP7	1.24223	6.31884	3.25174	0.00696216	0.0461832	-2.40416
KIF2A	1.24256	5.82715	4.62782	0.000587408	0.0243517	-0.0325966
NEXN	1.24296	3.55121	3.7073	0.00301202	0.0353853	-1.60256
TMEM50B	1.2434	5.45461	3.27942	0.00661447	0.045412	-2.35532
MSRB2	1.24368	6.70371	3.89012	0.00216132	0.0323	-1.28392
SLC38A6	1.24584	3.88259	3.74993	0.002787	0.0349477	-1.52805
ANAPC10	1.24724	2.58095	4.00917	0.00174421	0.0310605	-1.07792
SRFBP1	1.24823	4.53059	3.72807	0.00290014	0.0352122	-1.56624
PHOSPHO2	1.24963	2.36358	4.59775	0.000618642	0.0243517	-0.0822888
SEPSECS	1.25003	4.08309	3.64567	0.00337084	0.0363177	-1.71051
MTMR11	1.25008	5.7245	3.51771	0.00426195	0.0389951	-1.93527
TRIM22	1.2507	5.96358	3.18432	0.00788824	0.0487454	-2.5231
ABCE1	1.25317	5.47638	3.43141	0.00499561	0.0410807	-2.08725
LY75	1.25353	4.87811	6.04398	5.89507e-05	0.0133597	2.15258
OSER1	1.25515	4.58794	3.3503	0.00580207	0.0437171	-2.23027
SMC6	1.25518	3.87931	5.06901	0.000278543	0.0222993	0.681494
ASCC3	1.2555	5.02157	4.99237	0.000316487	0.0224498	0.55952
RMND1	1.25759	2.92825	4.54412	0.00067872	0.0246424	-0.171213
NUSAP1	1.25865	4.24782	3.2332	0.00720528	0.046965	-2.43687
BBS10	1.25907	3.41265	3.93894	0.00197903	0.0319066	-1.19928
USP1	1.26	4.74947	3.6383	0.00341655	0.0364496	-1.72342
BRIP1	1.26064	3.26563	5.04639	0.000289215	0.0224498	0.645597
SSBP1	1.26297	5.42591	4.08846	0.00151334	0.0301039	-0.941477
TAF1D	1.26573	4.05185	3.93509	0.00199281	0.0319066	-1.20595
ZFX	1.26644	5.51473	3.76267	0.0027231	0.0347225	-1.50578
GALM	1.2666	5.3843	4.34889	0.000954034	0.0268667	-0.498138
CHORDC1	1.2671	1.72451	3.80996	0.00249894	0.0336975	-1.42331
CTSO	1.26852	4.70945	3.39288	0.00536348	0.0421814	-2.15518
STAMBPL1	1.27116	3.62883	4.1571	0.00133905	0.0290521	-0.823884
SKIL	1.27138	5.47189	3.28481	0.00654887	0.0452155	-2.34582
ASF1A	1.2715	3.41922	3.2922	0.00645987	0.0451037	-2.33277
C14orf1	1.27211	6.99084	3.3674	0.00562173	0.0429398	-2.20011
CMTM6	1.27218	5.7478	3.44272	0.00489254	0.0407158	-2.06732
RPP38	1.27301	3.92702	3.57573	0.00383137	0.0373324	-1.83326
EXO1	1.27527	4.39451	3.40984	0.00519823	0.0417383	-2.12527
ANLN	1.27654	4.75058	3.77019	0.00268615	0.0346743	-1.49267
CPSF3	1.27659	4.76624	4.71716	0.000503966	0.0237484	0.114287
PPIL4	1.27679	5.91129	4.62964	0.000585569	0.0243517	-0.029591
ROCK1	1.27771	4.96971	3.5859	0.00376061	0.0372567	-1.8154
DIO2	1.27822	4.4271	3.68931	0.00311252	0.0356216	-1.63404
CLEC4E	1.28026	2.73652	3.57871	0.00381048	0.0373324	-1.82802
UBE2F	1.28116	5.82538	3.31657	0.00617524	0.0446859	-2.28977
TMEM200A	1.28128	3.56472	4.31609	0.00101067	0.0271511	-0.553539
DAAM1	1.28132	4.48021	4.4583	0.000787838	0.0252691	-0.314315
FAM135A	1.28168	5.54614	4.02612	0.00169197	0.0307384	-1.0487
TMTC4	1.28268	5.28985	3.7205	0.00294042	0.0352878	-1.57947
HOXB13	1.28439	4.22711	3.22839	0.00726983	0.0471364	-2.44537
ESCO1	1.28452	4.27599	4.11373	0.0014466	0.0296665	-0.898133
CASK	1.28455	6.19408	4.07096	0.00156141	0.0301433	-0.971527
HKDC1	1.28638	4.84262	3.31925	0.00614474	0.04466	-2.28505
COMMD8	1.28643	3.18333	5.29058	0.000193436	0.0200003	1.02906
PFN2	1.28661	5.4537	3.19446	0.00774147	0.0483167	-2.50522
KIF14	1.28728	2.79165	5.02947	0.000297481	0.0224498	0.618684
FIGNL1	1.28734	3.45164	4.67585	0.000540899	0.0243517	0.0464967
PPHLN1	1.28781	4.97356	3.23011	0.0072467	0.0470572	-2.44233
TFB1M	1.28832	3.37809	5.1742	0.000234067	0.0213278	0.847453
STK3	1.28984	4.81937	3.57537	0.00383392	0.0373324	-1.8339
DCTPP1	1.29039	8.34487	4.34623	0.000958509	0.0268667	-0.502634
DPY30	1.29165	6.75485	4.55581	0.000665127	0.0246424	-0.151799
EDNRA	1.29276	5.08255	4.25671	0.00112225	0.0280436	-0.65416
MSX2	1.29428	3.28496	3.43076	0.0050016	0.0410807	-2.0884
SDHC	1.29518	4.68612	4.50375	0.000727944	0.0246858	-0.23841
RPS6KA3	1.29654	5.4872	4.93446	0.000348734	0.0228959	0.466773
DHX9	1.29712	6.05152	3.65999	0.00328372	0.0361587	-1.6854
KIF20B	1.29729	2.26616	5.65944	0.000107042	0.016632	1.5905
CYSLTR1	1.29825	4.35628	3.36895	0.00560568	0.0429228	-2.19738
PNPT1	1.29835	5.25018	4.30329	0.00103371	0.0274141	-0.575198
SCCPDH	1.30018	5.9828	4.2824	0.00107248	0.0277539	-0.610574
CENPK	1.30229	3.24249	3.38109	0.00548146	0.0426064	-2.17597
TM2D2	1.30245	4.84777	3.23669	0.00715883	0.0468215	-2.43071
CYP2B6	1.30269	4.1845	3.52684	0.00419105	0.0386434	-1.91921
RARS	1.30271	6.21806	4.02992	0.00168047	0.0307323	-1.04214
LYPLAL1	1.30348	3.35103	4.78139	0.000451696	0.0231885	0.219192
FAM126A	1.30372	5.51829	3.82058	0.00245125	0.0334275	-1.40482
TSNAX	1.30553	5.5611	4.47747	0.000761979	0.0248899	-0.282274
NR2C1	1.30587	3.36401	4.87236	0.000387177	0.0229246	0.366744
HNF4G	1.3084	5.418	5.4804	0.000142316	0.0179906	1.32069
SVBP	1.30859	2.87607	4.63228	0.000582923	0.0243517	-0.0252464
AMELX	1.30941	2.24443	4.43836	0.000815722	0.0255085	-0.347712
ZNF185	1.30948	5.17556	3.38486	0.00544342	0.0424617	-2.16932
CMAS	1.30957	5.58238	4.8014	0.000436597	0.0230693	0.251752
RIPK2	1.31067	4.91929	4.56296	0.000656956	0.0246424	-0.139938
PPP2R2A	1.31239	5.86503	4.05493	0.00160685	0.0303871	-0.999096
C14orf119	1.31363	5.35024	3.32089	0.00612613	0.0446494	-2.28215
E2F6	1.31413	3.25879	3.49234	0.00446552	0.039745	-1.97994
C1orf162	1.31541	5.70267	3.3907	0.00538508	0.042255	-2.15902
AMD1	1.31647	5.57269	3.9902	0.00180467	0.0312456	-1.11066
HELLS	1.31726	3.00124	5.11182	0.000259453	0.0220585	0.749253
PAK1IP1	1.31843	5.01586	4.22772	0.00118131	0.0283175	-0.703441
PPID	1.31876	4.08966	4.20398	0.00123207	0.0284465	-0.743871
NUP43	1.32189	4.59368	3.55991	0.00394417	0.037701	-1.86106
UCHL5	1.32279	4.85231	6.98154	1.49844e-05	0.00929639	3.42425
NRIP1	1.32321	5.63752	3.15192	0.00837661	0.0499555	-2.58024
GCA	1.32379	3.91807	4.06725	0.00157182	0.0301888	-0.977913
HSPA4	1.32413	5.84818	3.89606	0.00213823	0.0322643	-1.27361
LAIR2	1.3267	2.16044	3.28979	0.00648878	0.0451037	-2.33702
CBFB	1.3271	6.75693	4.0309	0.00167754	0.0307193	-1.04047
ZNF525	1.32925	2.3579	4.33635	0.000975287	0.0269491	-0.519304
ACTR6	1.33053	2.65863	3.91423	0.00206922	0.0319498	-1.24209
BORCS7	1.33327	4.10704	3.30019	0.00636521	0.0450943	-2.31868
FYTTD1	1.33415	5.87055	3.92266	0.002038	0.0319066	-1.22748
C4orf33	1.33447	4.10127	4.49251	0.000742307	0.0247216	-0.257166
LOX	1.33899	5.11064	3.84911	0.00232772	0.0329051	-1.35516
SAMSN1	1.33918	3.47993	3.84375	0.00235044	0.032917	-1.36449
EPHA3	1.33974	4.0739	3.41637	0.00513608	0.0415143	-2.11377
GPA33	1.34078	5.39312	4.07885	0.00153954	0.0301039	-0.957969
SEC23A	1.34288	6.52895	4.78132	0.000451751	0.0231885	0.219076
ZNF253	1.3431	3.10916	4.30022	0.00103932	0.0274141	-0.580397
S100A11	1.34481	4.02837	3.3659	0.00563738	0.0430139	-2.20276
ACSL4	1.34738	5.11737	4.58135	0.000636405	0.0245143	-0.109446
TMEM237	1.34767	3.38556	5.52211	0.000133126	0.0179651	1.384
KCNE3	1.34829	4.69113	3.37937	0.00549885	0.0426241	-2.179
GBP1	1.35094	5.14616	3.56088	0.00393717	0.0376828	-1.85936
SEC61G	1.35473	6.40922	5.85043	7.93903e-05	0.0144393	1.87264
HLTF	1.35515	4.90999	3.70661	0.0030158	0.0353853	-1.60376
JOSD1	1.35618	5.94658	4.39392	0.000881615	0.026255	-0.422312
EMC2	1.35766	3.33074	4.08586	0.00152037	0.0301039	-0.945932
CDKN3	1.35903	4.19115	3.89244	0.00215226	0.0323	-1.27989
IFI16	1.36065	5.76607	3.85347	0.00230944	0.032835	-1.34759
INHBA	1.36209	5.4109	3.87846	0.00220733	0.0325105	-1.30415
STIP1	1.36408	7.19512	3.4786	0.0045798	0.0399964	-2.00412
KCNE4	1.36482	4.71057	3.89152	0.00215585	0.0323	-1.28149
FOPNL	1.3656	4.5302	3.19726	0.00770131	0.048297	-2.50027
PIBF1	1.36644	2.81778	4.80864	0.00043127	0.0230693	0.263508
TLR1	1.36676	3.70545	4.00284	0.00176414	0.0311424	-1.08884
TMEM186	1.36691	4.68683	3.93062	0.00200895	0.0319066	-1.21369
GSTM5	1.36752	3.27761	3.76289	0.00272204	0.0347225	-1.50541
C16orf52	1.36901	4.48648	3.155	0.00832889	0.0497742	-2.5748
RPAP3	1.36925	3.28727	5.1299	0.000251813	0.0218242	0.777769
TMEM45A	1.37085	4.7541	3.46187	0.00472299	0.0403893	-2.03358
SCAF11	1.37188	5.00164	4.27079	0.0010947	0.0278632	-0.630274
TRIM5	1.37207	4.60146	3.69794	0.00306392	0.035395	-1.61895
NAE1	1.37603	5.54661	4.66819	0.000548046	0.0243517	0.0339118
KIFAP3	1.37922	4.62462	4.56922	0.000649884	0.0246342	-0.129554
DLEU1	1.37953	4.08559	3.78756	0.00260265	0.0342133	-1.46236
TRAT1	1.38171	2.90136	3.71887	0.00294915	0.0352951	-1.58232
UTP4	1.38479	6.52879	3.70596	0.0030194	0.0353853	-1.6049
SCFD1	1.38564	3.9534	3.17259	0.00806163	0.0491981	-2.54378
ANKEF1	1.38566	3.99328	4.16346	0.00132398	0.0290521	-0.813007
SMOC2	1.38697	6.19179	4.04252	0.00164296	0.0304633	-1.02045
FAM26E	1.38731	4.18802	4.13408	0.00139506	0.0293626	-0.863266
GRN	1.38805	9.05411	3.73715	0.00285258	0.0351738	-1.55037
NOLC1	1.39003	5.37443	5.34086	0.000178245	0.0200003	1.10686
PDE3A	1.39114	5.22846	4.26823	0.00109964	0.0278632	-0.634605
VBP1	1.39128	4.84852	3.37761	0.00551679	0.0426642	-2.18211
XPR1	1.39205	5.85778	5.67894	0.000103802	0.0164245	1.61957
TRIM31	1.39221	6.54425	4.38965	0.000888227	0.0262588	-0.429488
ZNHIT6	1.39281	3.91745	5.14923	0.000243901	0.0215721	0.808215
MACC1	1.39365	5.71851	5.06743	0.000279275	0.0222993	0.678991
LEF1	1.39524	4.80435	3.43098	0.00499957	0.0410807	-2.08801
CRIPT	1.39533	5.92738	3.3681	0.00561453	0.0429228	-2.19888
MIER1	1.39714	4.88614	3.98256	0.00182962	0.0313491	-1.12386
TSN	1.39731	5.14778	5.25346	0.000205522	0.0203143	0.971363
MSANTD4	1.40177	5.05073	3.55055	0.00401251	0.0379921	-1.87751
FGF7	1.40247	2.96983	3.55491	0.00398052	0.0378457	-1.86985
LGALS2	1.40257	4.9121	3.6613	0.00327587	0.0361587	-1.6831
CALD1	1.40438	6.25382	4.47126	0.000770256	0.0251088	-0.292646
CASP5	1.40526	3.31276	4.51886	0.000709098	0.0246424	-0.213233
SNAPC1	1.40805	3.47802	3.98811	0.00181145	0.0312456	-1.11426
ARPC1B	1.41022	7.44255	3.57391	0.00384417	0.0373324	-1.83645
G2E3	1.4121	3.68643	4.8199	0.000423112	0.0230693	0.281793
EXOC6	1.41448	4.61592	5.08171	0.000272732	0.0222929	0.701622
ESF1	1.41481	3.87364	4.83719	0.000410896	0.0230693	0.30984
TIGD2	1.41492	3.69179	4.03524	0.00166454	0.0305734	-1.03299
ZEB1	1.4164	5.06303	4.48186	0.000756181	0.0248679	-0.274942
CHEK1	1.41783	4.00269	5.16291	0.00023846	0.0213948	0.829728
INTS7	1.41934	4.26963	5.48788	0.000140621	0.0179651	1.33206
MOSPD2	1.42127	4.24619	3.53119	0.00415769	0.0384286	-1.91156
C17orf75	1.42317	4.98091	3.73373	0.00287039	0.0351738	-1.55634
RAB8B	1.4238	5.74901	3.62756	0.00348433	0.0364824	-1.74226
KIAA1524	1.42446	2.58005	4.59058	0.000626345	0.0243517	-0.0941592
MCUB	1.42522	4.33644	3.22547	0.00730918	0.0472113	-2.45051
REEP3	1.42651	4.48707	3.33631	0.00595406	0.0441866	-2.25496
TMEM144	1.42735	4.60142	3.74471	0.00281359	0.0350735	-1.53716
PUS7L	1.42839	4.15813	4.15979	0.00133265	0.0290521	-0.819279
KIAA0101	1.42927	4.48389	3.56591	0.00390099	0.0376008	-1.85051
CTSS	1.42954	6.73928	3.40221	0.00527192	0.041975	-2.13872
POLK	1.43019	4.25975	3.72841	0.00289834	0.0352122	-1.56564
ADGRL4	1.43034	4.34823	5.616	0.000114655	0.0171952	1.5255
PLOD2	1.43178	5.66374	3.48582	0.00451932	0.0398287	-1.9914
XPO1	1.43411	5.63443	3.44914	0.0048351	0.0406984	-2.05602
MANBAL	1.43419	6.03205	5.02379	0.00030031	0.0224498	0.609645
C10orf88	1.43757	3.85048	3.51999	0.00424416	0.038915	-1.93127
TCTN3	1.43887	5.45531	3.38706	0.0054214	0.0423484	-2.16544
GABPA	1.44166	6.09466	5.13081	0.000251432	0.0218242	0.779212
PSMB1	1.44187	6.32691	3.60587	0.00362547	0.0368248	-1.78032
ANAPC11	1.44237	3.59171	3.6785	0.00317453	0.0357205	-1.65297
PEX13	1.44269	5.55579	3.5739	0.00384428	0.0373324	-1.83648
LXN	1.44319	3.68017	5.00714	0.00030877	0.0224498	0.583107
SLC25A40	1.44406	3.22065	3.76102	0.00273129	0.0347225	-1.50867
SHCBP1	1.44429	4.0465	3.94051	0.00197346	0.0319066	-1.19657
ZNF702P	1.44489	2.32864	4.53238	0.000692667	0.0246424	-0.190732
AGPS	1.44711	5.85681	5.59342	0.000118833	0.0173581	1.49161
ORC3	1.44921	5.59974	3.80861	0.00250509	0.0337277	-1.42568
KIAA1715	1.44924	4.99291	3.65903	0.00328946	0.0361588	-1.68708
DUSP18	1.4521	4.50932	4.36717	0.000923917	0.0266552	-0.467326
CCL20	1.45253	4.77314	3.37031	0.00559164	0.0429228	-2.19498
LSM8	1.45477	3.98796	3.57125	0.00386296	0.0374715	-1.84113
NUP155	1.45555	5.28673	3.81394	0.00248095	0.0336391	-1.41638
ATP1B3	1.4574	5.34969	4.82142	0.000422021	0.0230693	0.284264
PLS3	1.4575	6.28225	3.50803	0.00433849	0.0393407	-1.95231
PIK3CB	1.45896	5.9867	3.1723	0.00806591	0.0491981	-2.54429
ASUN	1.45903	4.73439	4.13711	0.00138756	0.0293626	-0.858085
CYBB	1.46262	7.46479	3.22556	0.00730796	0.0472113	-2.45035
DNM1L	1.46264	3.80667	6.54736	2.7846e-05	0.0110172	2.85255
PNMA2	1.46319	3.37026	4.28599	0.00106573	0.0276572	-0.604505
GCLM	1.46353	3.36842	6.19274	4.70616e-05	0.0124872	2.36365
CKLF	1.46517	6.13927	3.25917	0.00686711	0.0459963	-2.39106
DSCC1	1.46615	2.65885	4.7774	0.000454772	0.0232055	0.212692
PHF6	1.46619	4.86631	6.96119	1.54175e-05	0.00929639	3.39811
C5orf22	1.46693	4.74126	4.61044	0.000605253	0.0243517	-0.0613007
SLC7A7	1.46974	5.03237	3.61106	0.00359118	0.0368157	-1.77121
PPIL3	1.47036	5.30358	3.91925	0.00205056	0.0319066	-1.23339
EIF6	1.47174	7.49153	3.61786	0.00354677	0.0367463	-1.75929
THNSL1	1.47219	2.59268	6.72169	2.1648e-05	0.00957343	3.08561
ALG8	1.47264	5.4122	3.57651	0.00382588	0.0373324	-1.83189
KRR1	1.47491	4.81016	3.79615	0.00256239	0.0340474	-1.44739
RTKN2	1.47577	2.85218	6.0614	5.74076e-05	0.0133597	2.17748
HEXB	1.48059	6.82193	3.69398	0.0030861	0.035484	-1.62587
GEN1	1.48146	3.31855	3.46433	0.00470165	0.040343	-2.02925
NUF2	1.4836	3.601	4.16432	0.00132196	0.0290521	-0.811543
YME1L1	1.48417	6.68049	3.3944	0.00534844	0.0421814	-2.15249
MYO1B	1.48425	5.43621	4.66494	0.000551115	0.0243517	0.028558
SFT2D2	1.48904	6.05283	4.05888	0.00159552	0.0303548	-0.992294
ATXN3	1.48928	5.00219	3.39911	0.00530217	0.0420058	-2.14419
TFPI	1.49146	4.78433	7.81871	4.85126e-06	0.00760633	4.4465
TASP1	1.49154	3.50849	4.63578	0.000579417	0.0243517	-0.0194616
RAP1B	1.49604	2.83086	4.1684	0.00131241	0.0290521	-0.804573
CFB	1.49846	6.96214	4.29986	0.00103999	0.0274141	-0.58101
ZNF415	1.50131	3.17448	3.15056	0.0083977	0.0499604	-2.58263
TIMM17A	1.50172	4.9836	4.68613	0.000531444	0.0243517	0.0634019
NUP37	1.50408	4.87344	4.08256	0.00152938	0.0301039	-0.951608
CEP170	1.50449	4.34788	6.51127	2.93511e-05	0.0110172	2.8037
SLU7	1.50511	5.18315	3.35409	0.00576168	0.0435193	-2.22359
TBL1XR1	1.50598	6.5267	3.48928	0.00449067	0.0397999	-1.98531
KLHL23	1.5063	4.67796	5.28621	0.000194819	0.0200003	1.02228
HSPA4L	1.50864	3.57662	4.33548	0.00097678	0.0269491	-0.520773
RPE	1.50898	5.44791	4.7399	0.000484776	0.0236437	0.151487
BBS4	1.50922	4.52464	4.25769	0.00112032	0.0280436	-0.652501
USPL1	1.5106	4.44765	3.64656	0.00336536	0.0363177	-1.70895
ISLR	1.51072	6.73711	3.59371	0.00370719	0.0370099	-1.80169
GBP4	1.51338	4.87217	5.13143	0.000251176	0.0218242	0.780184
PTPN12	1.51676	5.56713	5.68493	0.000102828	0.016421	1.62849
RFC3	1.5168	5.18201	3.27533	0.00666467	0.0455525	-2.36253
SLC3A1	1.51862	4.02752	3.86097	0.00227831	0.0326571	-1.33456
GUCY1B3	1.51967	5.22298	5.08511	0.000271195	0.0222929	0.707014
TOP2A	1.52122	4.74666	3.49583	0.00443689	0.039682	-1.97378
C12orf4	1.52125	4.43638	3.51777	0.00426153	0.0389951	-1.93518
GGH	1.52155	4.00069	4.12487	0.00141813	0.02954	-0.879028
WDHD1	1.52215	3.69418	5.48976	0.000140196	0.0179651	1.33493
UXT	1.52288	6.18843	3.48754	0.00450512	0.0398134	-1.98839
CAP2	1.52319	4.8827	6.9865	1.48808e-05	0.00929639	3.43061
PRKX	1.52327	5.04569	3.86438	0.00226429	0.0326571	-1.32863
STK38L	1.52337	5.92801	5.39627	0.000162951	0.0188618	1.19213
JRKL	1.52395	4.96411	3.94346	0.00196298	0.031849	-1.19145
NOC3L	1.52509	3.00378	5.30637	0.000188522	0.0200003	1.05354
VSNL1	1.52675	3.84608	3.6345	0.00344036	0.0364824	-1.73008
TMEM99	1.53232	2.75409	3.32031	0.0061327	0.0446494	-2.28318
RAP1A	1.53306	6.20235	3.88265	0.00219067	0.0323822	-1.29688
SERPINE2	1.53422	4.91319	4.04391	0.00163887	0.0304633	-1.01806
ELMOD2	1.53446	2.95826	4.6193	0.000596085	0.0243517	-0.0466604
F2RL2	1.5367	3.58659	3.39986	0.00529487	0.0420058	-2.14287
ZNF208	1.5375	2.30543	3.3243	0.00608769	0.0445389	-2.27614
MICU2	1.53797	4.65223	3.32516	0.00607804	0.0445183	-2.27463
CEP70	1.53802	4.73484	3.54446	0.00405761	0.0381996	-1.88822
MRPS28	1.53862	4.32322	3.23121	0.00723192	0.047032	-2.44038
NEDD1	1.53898	4.70294	4.12211	0.00142514	0.02954	-0.883765
SKAP2	1.53899	5.46241	6.36876	3.61926e-05	0.0115595	2.60881
TMTC3	1.5401	5.4551	4.46738	0.000775472	0.0251402	-0.299127
FAM208B	1.54148	4.38163	6.41475	3.38161e-05	0.0115595	2.67206
MCM8	1.5423	3.48502	5.04796	0.000288463	0.0224498	0.648085
WDR89	1.54281	4.38765	5.56253	0.000124815	0.0177908	1.44509
SNX16	1.54352	3.54013	3.99361	0.00179363	0.0312456	-1.10476
TPPP3	1.54358	6.58148	3.55971	0.00394564	0.037701	-1.86141
RRP15	1.54477	3.45904	5.9584	6.72007e-05	0.0142197	2.02954
CIB2	1.54556	3.33847	3.78176	0.00263022	0.0343662	-1.47247
C1GALT1	1.54558	5.37872	3.98815	0.0018113	0.0312456	-1.11419
OSMR	1.55053	5.66168	5.78574	8.77965e-05	0.0148957	1.77774
CENPF	1.55377	3.71467	5.30717	0.000188279	0.0200003	1.05477
DPP4	1.55417	4.1441	3.75511	0.00276084	0.0347225	-1.51899
ENTPD1	1.55478	5.75691	4.02029	0.00170976	0.0308258	-1.05875
BMI1	1.55573	5.52143	3.5648	0.00390896	0.0376411	-1.85247
PAM	1.5567	6.19566	3.32497	0.00608014	0.0445183	-2.27496
BCAP29	1.5601	5.02461	4.71393	0.000506761	0.023815	0.108986
THEM4	1.5633	3.2475	3.7128	0.002982	0.0352951	-1.59294
MTERF3	1.5644	3.17122	6.76991	2.0206e-05	0.00957343	3.14924
CTSL	1.56584	6.92718	4.1623	0.00132673	0.0290521	-0.815003
USP14	1.56638	5.51425	3.54327	0.00406648	0.0381998	-1.89031
NDC80	1.56888	2.64117	4.93377	0.00034914	0.0228959	0.46566
DSG3	1.57024	3.39816	3.58871	0.00374128	0.037188	-1.81046
LYSMD3	1.57034	5.91949	3.48125	0.0045575	0.0399736	-1.99945
FANCI	1.57051	4.36945	3.47847	0.00458093	0.0399964	-2.00436
GEM	1.57106	6.21346	4.0308	0.00167783	0.0307193	-1.04063
NREP	1.57116	4.85677	4.25842	0.00111888	0.0280436	-0.65127
GALC	1.57154	6.00822	4.74899	0.000477316	0.0236437	0.166346
ITGB3BP	1.57213	4.39631	4.46545	0.000778093	0.0251631	-0.302366
MFSD1	1.57321	6.78214	3.59288	0.00371278	0.0370099	-1.80313
NCAPG	1.57794	3.94538	4.97405	0.000326335	0.0226551	0.530235
PRIM2	1.57914	2.84824	7.05955	1.34402e-05	0.00929639	3.5239
LY96	1.5801	3.04763	4.5745	0.000643981	0.0245724	-0.1208
RBM41	1.58222	4.25093	4.08261	0.00152924	0.0301039	-0.951519
PSMA3	1.5872	5.72821	3.48979	0.00448649	0.0397833	-1.98442
SESN3	1.59323	5.24202	3.41381	0.00516032	0.041547	-2.11827
NSMCE2	1.59358	4.72854	3.25035	0.00698007	0.0462665	-2.40661
TTK	1.59402	2.99561	4.24529	0.00114515	0.028252	-0.673568
IL18	1.59627	3.93106	5.33884	0.000178831	0.0200003	1.10374
C10orf10	1.59635	6.92869	4.62185	0.000593482	0.0243517	-0.0424644
LSM5	1.59919	3.98413	5.33102	0.000181116	0.0200003	1.09166
GJA1	1.59968	5.15825	3.88254	0.00219111	0.0323822	-1.29707
YWHAZ	1.59983	5.23117	3.84201	0.00235786	0.032917	-1.36752
UACA	1.60187	5.6178	3.71182	0.00298731	0.0353133	-1.59465
GOLT1B	1.60229	5.14768	4.43525	0.000820163	0.0255331	-0.352925
RAB23	1.60445	5.19973	5.49335	0.000139393	0.0179651	1.34037
SLC26A2	1.60451	3.85481	4.67581	0.000540931	0.0243517	0.0464408
ZMPSTE24	1.61045	6.22484	4.77337	0.000457901	0.0232962	0.206124
RNF170	1.61143	4.81981	3.39626	0.00533013	0.042152	-2.14922
LZIC	1.61418	5.53111	3.77477	0.00266384	0.0346219	-1.48467
STXBP3	1.61507	5.14899	3.70957	0.00299958	0.0353853	-1.59859
ATL3	1.61535	5.97879	3.29313	0.00644881	0.0451037	-2.33113
NMI	1.61583	4.03167	5.72823	9.60627e-05	0.015779	1.69279
HEATR5A	1.61638	2.8111	4.2352	0.00116578	0.0283175	-0.690723
CYB5B	1.61717	8.87588	3.30763	0.00627823	0.0450417	-2.30556
CTNNB1	1.61794	7.39457	3.94849	0.0019453	0.0318154	-1.18276
PAICS	1.61937	4.69429	5.54924	0.000127485	0.0179036	1.42504
SLC40A1	1.62302	7.57292	3.23394	0.00719551	0.0469357	-2.43558
FKBP1A	1.62405	4.22252	3.58381	0.00377501	0.037258	-1.81906
AOC1	1.62716	5.99551	3.80327	0.00252947	0.033871	-1.43498
CSNK1G3	1.62861	4.87505	5.90702	7.27335e-05	0.0142197	1.95511
ERI1	1.62885	3.35322	6.59154	2.61148e-05	0.0109854	2.91206
HMMR	1.63182	2.68135	5.2117	0.000220074	0.0208551	0.906201
MRPL46	1.63196	6.66107	3.15611	0.00831174	0.0497407	-2.57284
REG4	1.63278	4.85408	3.32992	0.00602472	0.0444432	-2.26622
ALG6	1.63634	3.15453	5.50591	0.000136618	0.0179651	1.35945
ARL6IP5	1.63773	7.74982	3.42769	0.00502999	0.041119	-2.09381
COX11	1.64208	4.50496	4.43868	0.000815271	0.0255085	-0.34718
ZNF271P	1.6424	3.69477	5.50873	0.000136004	0.0179651	1.36372
RALB	1.64264	6.50282	3.44027	0.00491474	0.0407718	-2.07164
SRPK1	1.64677	6.02751	4.21414	0.00121007	0.0283985	-0.726556
SNRPD1	1.64924	4.01548	6.28465	4.10097e-05	0.011595	2.49228
EIF1AX	1.65131	4.18428	3.26379	0.00680862	0.0458584	-2.38291
CCDC126	1.65168	4.77337	5.03947	0.000292566	0.0224498	0.634595
NUDCD1	1.65259	4.80465	4.62668	0.00058856	0.0243517	-0.0344761
RNF219	1.65324	4.81842	4.73537	0.000488536	0.0236437	0.144084
GLIPR1	1.65562	6.45818	3.49601	0.00443542	0.039682	-1.97346
FAHD1	1.65632	4.66379	5.16871	0.000236192	0.0213278	0.838839
FBXO32	1.66142	5.4744	4.51739	0.00071091	0.0246424	-0.215683
MIS18BP1	1.66264	3.32942	4.60239	0.000613715	0.0243517	-0.0746191
POF1B	1.66455	6.03108	3.9792	0.00184068	0.0314318	-1.12965
LRRCC1	1.66498	3.12591	6.0589	5.76261e-05	0.0133597	2.17391
GUCY1A3	1.66732	6.1623	4.46363	0.000780556	0.0251631	-0.305399
IMPA1	1.6685	5.71927	4.33555	0.000976656	0.0269491	-0.520651
THBS2	1.67077	6.62838	3.3201	0.00613513	0.0446494	-2.28355
CSE1L	1.67351	5.62616	3.98093	0.00183498	0.0313655	-1.12666
LAPTM4B	1.67528	6.9028	3.759	0.00274138	0.0347225	-1.5122
ALDH1B1	1.67535	5.80601	3.624	0.00350713	0.0365604	-1.74851
NIPSNAP3A	1.67909	4.75875	3.5105	0.00431882	0.0392617	-1.94796
RECQL	1.68055	4.33312	4.39424	0.000881115	0.026255	-0.421767
FERMT1	1.68253	5.69223	5.70978	9.88846e-05	0.0160887	1.66544
GLRX	1.6837	4.45086	4.28026	0.00107656	0.0277539	-0.614217
SLC46A3	1.6843	4.32241	4.80226	0.000435964	0.0230693	0.253141
DNAH14	1.68437	2.82784	6.73453	2.12535e-05	0.00957343	3.10259
CLDN2	1.68453	4.34911	5.01793	0.000303261	0.0224498	0.600306
TNFSF10	1.69072	6.67907	4.03814	0.0016559	0.0305734	-1.02799
DNAJC8	1.69262	3.66075	4.06431	0.00158011	0.0302466	-0.982969
RRM2B	1.69302	4.72679	4.91295	0.000361581	0.0229246	0.432176
TMEM106C	1.69801	6.70131	3.35683	0.00573258	0.0434243	-2.21876
KDELR3	1.70049	6.0338	4.00602	0.0017541	0.0310605	-1.08335
STIL	1.7019	3.25274	8.29689	2.64344e-06	0.00760633	4.98572
CDC6	1.70354	4.31189	4.30761	0.00102587	0.027307	-0.567882
CEP55	1.7057	3.49311	4.86666	0.00039092	0.0229246	0.357536
PSMB3	1.70573	7.65552	4.02281	0.00170204	0.0307384	-1.0544
DNAJB4	1.70742	4.92077	3.84508	0.00234478	0.0329051	-1.36217
RB1	1.70953	5.83436	4.55684	0.000663949	0.0246424	-0.150099
A1CF	1.71069	3.29016	3.18887	0.00782202	0.0485285	-2.51507
HGF	1.71091	3.66442	3.55804	0.00395771	0.0377066	-1.86434
P4HA1	1.71744	6.07183	3.68379	0.00314404	0.0357205	-1.64371
SKA3	1.71967	3.25396	4.78386	0.000449805	0.0231885	0.223211
SPARC	1.72391	8.75484	3.21402	0.00746589	0.0476844	-2.47071
AGR3	1.72456	3.89701	3.71248	0.00298372	0.0352951	-1.5935
SLC27A2	1.73126	4.00056	5.01668	0.000303894	0.0224498	0.598311
CHMP2B	1.73384	5.70991	4.28563	0.00106639	0.0276572	-0.6051
KIF11	1.7348	2.96828	5.45867	0.000147367	0.0181656	1.28759
MS4A4A	1.736	3.80407	4.86541	0.000391748	0.0229246	0.355511
FAM177A1	1.73627	2.76809	4.43684	0.000817894	0.0255085	-0.350265
ACAA2	1.73637	6.07922	4.25377	0.00112811	0.0280436	-0.659157
ANKS4B	1.73847	4.67225	6.29921	4.01297e-05	0.011595	2.51253
ITGA2	1.73894	5.59772	4.41282	0.000852941	0.0260242	-0.390556
CXCL11	1.73952	3.94438	3.41242	0.00517359	0.041618	-2.12072
LIPA	1.74169	6.76033	4.64902	0.00056638	0.0243517	0.00236189
SPDL1	1.74743	3.79297	4.82803	0.000417319	0.0230693	0.29499
SMC2	1.74785	4.19399	4.06995	0.00156423	0.0301433	-0.973261
MYL12A	1.7526	2.87444	5.86254	7.79133e-05	0.0144393	1.89033
TAF7	1.75892	5.5168	3.72052	0.00294029	0.0352878	-1.57943
LRRC6	1.75987	3.08083	7.75087	5.29879e-06	0.00761568	4.36745
CORO1C	1.76987	7.68207	3.292	0.00646227	0.0451037	-2.33312
DTL	1.77077	4.79835	5.93754	6.93908e-05	0.0142197	1.99938
MORF4L2	1.77086	7.13604	3.29671	0.00640622	0.0450943	-2.32481
UBE2D1	1.77373	4.97893	3.6485	0.00335345	0.0363177	-1.70555
SNRNP40	1.77562	4.96373	4.07786	0.00154227	0.0301039	-0.959677
CHMP5	1.7765	4.88183	3.61104	0.00359133	0.0368157	-1.77125
FCHO2	1.78205	3.96033	5.48826	0.000140533	0.0179651	1.33265
CTSA	1.78296	8.22696	3.44238	0.00489567	0.0407158	-2.06793
SLC39A5	1.78661	6.07459	4.2942	0.0010504	0.0274141	-0.590585
FCGR3A	1.79896	5.52727	3.53905	0.00409811	0.0382967	-1.89773
XRCC4	1.80038	4.66637	6.29438	4.0419e-05	0.011595	2.50582
AHNAK2	1.80175	5.04825	6.62257	2.49675e-05	0.0107654	2.95368
ZNF146	1.80343	4.4791	4.12971	0.00140596	0.0294279	-0.870746
CALML4	1.80396	6.5472	6.22546	4.4805e-05	0.0120742	2.4096
LRRC40	1.8059	4.0408	4.98795	0.000318834	0.0224498	0.55246
CDK1	1.80713	2.96112	4.35436	0.000944915	0.0268667	-0.488913
CALU	1.80755	6.15857	7.89135	4.41644e-06	0.00760633	4.53044
EPCAM	1.8134	7.15474	5.4322	0.000153777	0.0181656	1.24717
ATP6V1C1	1.82018	5.64848	3.45594	0.00477486	0.0404281	-2.04403
TRIP13	1.82226	4.80131	3.26266	0.00682279	0.0458584	-2.38489
GPRC5A	1.82393	6.89336	4.07984	0.00153681	0.0301039	-0.956269
PRR11	1.82734	3.72769	4.57715	0.000641036	0.0245143	-0.116402
CCNB1	1.8279	6.39973	3.96952	0.00187303	0.0314432	-1.14639
PIGK	1.82975	4.73659	4.58083	0.000636979	0.0245143	-0.110311
FAM60A	1.83292	4.96721	3.90235	0.00211408	0.0320681	-1.26269
HHLA2	1.84365	2.93681	3.37127	0.00558171	0.0429	-2.19328
NBN	1.84576	4.7011	4.21407	0.00121023	0.0283985	-0.726684
HSPH1	1.84719	6.16482	4.67749	0.000539376	0.0243517	0.0492008
GTF2H3	1.84802	4.84626	3.88723	0.00217262	0.0323028	-1.28893
CRYZ	1.84861	5.17029	3.45482	0.00478476	0.0404921	-2.04601
KLK6	1.85932	4.92502	3.31492	0.00619408	0.0447382	-2.29268
ELOVL5	1.86324	6.86375	6.4464	3.22775e-05	0.011361	2.71538
RAB31	1.86634	6.71602	4.39306	0.000882929	0.026255	-0.423742
GPR160	1.87731	4.80574	3.55253	0.00399794	0.0379068	-1.87403
VNN1	1.88838	4.48173	4.18201	0.00128105	0.0289571	-0.781333
OLR1	1.89097	3.72815	4.33196	0.000982846	0.0269491	-0.52672
TSPAN3	1.89965	9.67245	3.74969	0.0027882	0.0349477	-1.52846
GPNMB	1.90007	7.28252	4.89847	0.0003705	0.0229246	0.408867
IFITM1	1.90177	7.28274	3.87527	0.00222011	0.0325874	-1.3097
CASP1	1.90604	4.4947	4.42901	0.000829138	0.0256735	-0.363376
TMEM176A	1.90646	7.61107	3.5047	0.00436515	0.039553	-1.95818
TUBA1A	1.90851	5.66706	3.45675	0.00476775	0.0403893	-2.0426
FGD6	1.90879	3.93072	6.9289	1.61324e-05	0.00929639	3.35649
SDHAF3	1.9171	4.86569	3.60084	0.00365902	0.0369158	-1.78915
TYROBP	1.91812	7.04767	3.25515	0.00691836	0.0460905	-2.39815
MSR1	1.91926	4.74647	3.60141	0.00365525	0.0369125	-1.78816
VIL1	1.92009	5.85343	4.96769	0.000329828	0.0226551	0.52006
ATP6V1D	1.92265	4.8318	3.66205	0.00327137	0.0361444	-1.68179
PLS1	1.92751	5.72526	5.51578	0.000134479	0.0179651	1.37441
ZNF675	1.92817	2.74733	4.07022	0.0015635	0.0301433	-0.972811
SFRP2	1.93565	6.73638	4.2077	0.00122397	0.0284465	-0.73753
MRPL47	1.93675	5.15479	3.35471	0.00575508	0.0435002	-2.2225
IFIT2	1.94791	4.84079	6.52428	2.8799e-05	0.0110172	2.82132
DPM1	1.95053	5.49886	3.28026	0.0066042	0.0453989	-2.35384
HSPA1A	1.95302	7.10502	3.30457	0.00631384	0.0450914	-2.31095
CLDN12	1.96488	6.69651	3.29041	0.00648136	0.0451037	-2.33593
SLC28A3	1.96708	4.27951	4.81852	0.000424102	0.0230693	0.279555
AKR1C4	1.97073	2.46887	4.15131	0.0013529	0.0291668	-0.833775
HIST1H4L	1.98705	4.94753	3.92138	0.00204269	0.0319066	-1.22969
NUP107	1.98757	5.14443	5.39983	0.000162016	0.0188618	1.1976
SEPT7	2.00081	4.8093	4.53704	0.000687102	0.0246424	-0.182991
ZWILCH	2.00189	3.48817	5.63484	0.000111285	0.0169852	1.55374
NAP1L1	2.00564	4.38873	4.26519	0.00110557	0.0279379	-0.639771
SI	2.01934	2.68157	3.67806	0.00317709	0.0357205	-1.65374
VPS26A	2.02092	5.72524	5.80223	8.5568e-05	0.0148957	1.80199
FAM210A	2.02219	4.09043	3.29726	0.00639973	0.0450943	-2.32384
TIGAR	2.03077	3.74423	3.73215	0.00287865	0.0351865	-1.5591
PBK	2.03345	3.85796	4.94091	0.000344982	0.0228959	0.477114
ARSE	2.03471	5.52231	5.90987	7.24136e-05	0.0142197	1.95926
LPAR6	2.03859	4.37965	6.2919	4.05692e-05	0.011595	2.50236
HIST1H2BC	2.06764	5.20276	4.59071	0.000626205	0.0243517	-0.0939448
FCER1G	2.07397	5.73523	3.7559	0.00275685	0.0347225	-1.51761
DLGAP5	2.07649	3.27425	4.76083	0.000467785	0.0235358	0.185669
MINPP1	2.08254	5.08729	3.5855	0.00376337	0.0372567	-1.8161
MEP1A	2.08277	3.72293	4.52742	0.000698657	0.0246424	-0.198996
CDCA7	2.08483	5.52453	8.19918	2.98641e-06	0.00760633	4.87806
LCE2D	2.08552	2.1169	3.64619	0.00336761	0.0363177	-1.70959
SLC35A1	2.08791	6.03427	3.85977	0.00228323	0.0326571	-1.33663
ARHGAP11A	2.08794	3.60752	5.25647	0.000204514	0.0203143	0.976047
FAM198B	2.09917	5.69967	4.73433	0.000489407	0.0236437	0.142377
RAD51AP1	2.09981	4.39351	4.85992	0.0003954	0.0229246	0.346631
PLBD1	2.10143	6.35802	3.39343	0.00535805	0.0421814	-2.15421
CKAP2	2.10303	4.87751	4.40968	0.000857628	0.0260242	-0.395819
TMEM106B	2.11015	5.43837	3.67358	0.00320319	0.0358444	-1.66159
DYNLT3	2.11063	5.39146	3.32724	0.00605469	0.044512	-2.27096
THY1	2.11471	6.75801	3.92989	0.00201158	0.0319066	-1.21495
FIBIN	2.12111	4.05165	3.86561	0.00225926	0.0326571	-1.32649
ACE2	2.13633	3.8894	5.16938	0.000235934	0.0213278	0.839881
TMEM62	2.13754	5.02401	4.52695	0.000699221	0.0246424	-0.199771
GUCY2C	2.14052	3.64285	3.76698	0.00270183	0.0347225	-1.49826
PLA2G4A	2.14998	3.9238	6.01951	6.11942e-05	0.0133597	2.11752
ANXA13	2.16345	3.34805	7.82289	4.82503e-06	0.00760633	4.45135
SULF1	2.16388	6.14229	3.8026	0.00253252	0.0338855	-1.43613
COMMD6	2.16548	4.8323	3.93515	0.00199259	0.0319066	-1.20584
PLA2G7	2.16652	5.20766	4.07751	0.00154323	0.0301039	-0.960275
GPX8	2.16662	3.88322	3.99897	0.00177645	0.0312456	-1.09552
ZNF267	2.1716	4.68205	4.9941	0.000315572	0.0224498	0.562287
OGN	2.17623	4.84237	3.91827	0.00205421	0.0319066	-1.2351
RPS27L	2.17711	3.93797	3.44303	0.0048898	0.0407158	-2.06678
GCNT3	2.18418	7.69391	4.50209	0.000730047	0.0246858	-0.241179
IFI44L	2.19265	5.41245	3.99705	0.00178257	0.0312456	-1.09882
EIF3E	2.20013	5.5489	3.32626	0.00606568	0.0445183	-2.27269
HSD17B11	2.21423	6.49217	5.52099	0.000133364	0.0179651	1.3823
PSMA4	2.21835	7.23846	3.51668	0.00427007	0.039028	-1.93709
MUC13	2.24194	7.20184	3.3917	0.00537515	0.0422155	-2.15725
LACTB2	2.24282	4.23824	7.00922	1.44159e-05	0.00929639	3.45971
MUC17	2.25214	5.2211	4.46451	0.000779371	0.0251631	-0.303942
ZNF667-AS1	2.26351	4.02385	3.2891	0.00649708	0.0451037	-2.33824
CALCRL	2.27107	4.67058	3.60774	0.00361309	0.0368219	-1.77705
SERPINB5	2.27353	3.87042	7.29372	9.74177e-06	0.00929639	3.81749
IFIT1	2.28195	6.00821	7.28605	9.84388e-06	0.00929639	3.80801
SEPT10	2.28581	4.55025	5.93361	6.98118e-05	0.0142197	1.99369
CCNB2	2.28753	3.87875	4.94283	0.000343868	0.0228959	0.480207
ECT2	2.29508	4.51545	5.2721	0.000199355	0.0201529	1.00037
PERP	2.31035	6.5344	4.59059	0.000626328	0.0243517	-0.0941341
FAM58A	2.32602	4.45485	5.30417	0.000189199	0.0200003	1.05013
SLC16A4	2.33255	4.34572	4.11713	0.00143785	0.0295573	-0.892301
HSP90AA1	2.33385	9.01122	3.45272	0.00480331	0.0406291	-2.04971
FAR2	2.33618	4.84006	6.37047	3.61011e-05	0.0115595	2.61117
MGP	2.34192	6.64405	4.49417	0.000740169	0.0247216	-0.254397
HIST1H2BK	2.35093	4.87448	3.61102	0.00359142	0.0368157	-1.77128
TM4SF20	2.3516	4.54517	4.8767	0.000384353	0.0229246	0.373748
CKS2	2.35815	4.94911	4.4141	0.000851031	0.0260242	-0.388404
CCDC59	2.36258	4.82123	4.32296	0.000998525	0.0271031	-0.541925
MYB	2.37123	4.60742	8.5001	2.05795e-06	0.00760633	5.20558
DNAJC9	2.37282	4.83106	3.63233	0.00345409	0.0364824	-1.7339
LBHD1	2.37784	4.92177	3.50228	0.00438457	0.039553	-1.96243
FABP1	2.38907	3.83341	3.61743	0.00354956	0.0367463	-1.76004
HEPH	2.39474	5.4515	8.25438	2.78719e-06	0.00760633	4.93903
NT5E	2.39637	5.27747	5.27749	0.00019761	0.0201529	1.00874
HIST1H2AB	2.39719	3.8344	4.6434	0.000571876	0.0243517	-0.00689845
TIMP1	2.41474	9.44649	3.81938	0.0024566	0.0334668	-1.40691
MMP7	2.41519	5.33038	3.33913	0.00592313	0.0440252	-2.24998
LYPLA1	2.41662	3.28057	6.49578	3.0023e-05	0.0110172	2.78267
S100A10	2.41933	10.1019	4.96465	0.000331512	0.0226551	0.51519
ABRACL	2.42237	5.64146	6.22999	4.45021e-05	0.0120742	2.41594
MSMO1	2.46418	4.94265	5.50906	0.000135932	0.0179651	1.36422
CHRNA5	2.48478	3.78384	4.61382	0.000601741	0.0243517	-0.0557196
C14orf142	2.4867	3.39533	5.92695	7.05315e-05	0.0142197	1.98404
RNASE2	2.52026	2.74287	4.00168	0.00176782	0.0311754	-1.09084
MMD	2.54894	5.21508	6.89428	1.69384e-05	0.00929639	3.31168
CFTR	2.57338	4.4206	3.89856	0.00212861	0.0321754	-1.26927
CLDN7	2.61955	6.88495	5.07426	0.000276122	0.022294	0.689829
FAP	2.66305	3.62988	5.39785	0.000162533	0.0188618	1.19457
IFIT3	2.7172	5.72934	6.94957	1.56708e-05	0.00929639	3.38315
LGR5	2.75294	4.61884	5.44992	0.000149454	0.0181656	1.27424
CLRN3	2.78526	4.27538	8.71703	1.5829e-06	0.00760633	5.43438
CXCL10	2.80672	4.29915	5.95272	6.77892e-05	0.0142197	2.02134
SLC5A1	2.83684	5.31082	5.88655	7.50696e-05	0.0142197	1.92535
CLDN1	2.85497	5.51936	5.23606	0.000211458	0.0205756	0.944247
CLDN4	2.88347	6.34564	4.98781	0.000318907	0.0224498	0.55224
ANXA1	2.97938	7.97416	4.0549	0.00160695	0.0303871	-0.999153
OMD	2.99817	3.70053	8.02884	3.70343e-06	0.00760633	4.6873
CALM2	3.01699	5.80683	4.61804	0.000597388	0.0243517	-0.0487549
SFRP4	3.02771	6.13151	3.60694	0.0036184	0.0368219	-1.77845
TPMT	3.05607	3.4246	6.832	1.8498e-05	0.00929639	3.23063
PLEKHS1	3.08291	5.01583	5.47782	0.000142907	0.0179906	1.31676
CST1	3.22356	6.39286	4.15957	0.00133317	0.0290521	-0.819657
RCN1	3.28361	5.44332	4.13594	0.00139043	0.0293626	-0.860074
GREM1	3.41213	7.51014	4.04477	0.00163635	0.0304633	-1.01658
ASPN	3.56419	5.71108	6.29209	4.05577e-05	0.011595	2.50262
CEACAM6	3.94024	6.92364	5.84926	7.95345e-05	0.0144393	1.87093
CDH17	3.95632	5.07599	6.26584	4.21777e-05	0.0117329	2.46606
OLFM4	4.17254	7.7286	4.65664	0.000559022	0.0243517	0.0149

## Sheet: GSE63089
Gene	logFC	AveExpr	t	P.Value	adj.P.Val	B
GIF	-4.33298	6.99604	-8.51109	3.05186e-13	1.42569e-11	19.7293
PGA4	-3.85561	7.74895	-6.46391	4.78324e-09	6.68302e-08	10.263
CPA2	-3.77388	5.73264	-9.39254	4.27088e-15	3.42283e-13	23.9251
ATP4B	-3.71618	7.99947	-8.19304	1.41285e-12	5.60961e-11	18.2242
GKN1	-3.67358	8.97201	-6.8373	8.62261e-10	1.51693e-08	11.9371
ATP4A	-3.6684	7.4495	-9.06108	2.13129e-14	1.43003e-12	22.3449
GKN2	-3.28709	9.53801	-6.60393	2.52482e-09	3.8239e-08	10.887
KCNE2	-3.21071	6.23672	-9.52953	2.19757e-15	1.90211e-13	24.5784
LIPF	-3.16881	9.77284	-6.43032	5.57206e-09	7.61911e-08	10.1139
TFF2	-2.93708	9.15322	-7.67455	1.68807e-11	4.86226e-10	15.7899
GHRL	-2.68364	5.58399	-10.4806	2.20162e-17	3.66463e-15	29.1049
SLC5A5	-2.62333	6.93275	-9.65298	1.2076e-15	1.12999e-13	25.1671
CHIA	-2.61594	5.9025	-6.44018	5.32799e-09	7.32601e-08	10.1577
AQP4	-2.60509	3.86747	-10.1912	8.90776e-17	1.20471e-14	27.7305
MT1M	-2.59646	7.70865	-8.62318	1.7758e-13	9.06809e-12	20.2613
AKR1B15	-2.46958	6.56021	-5.86829	6.85797e-08	6.69213e-07	7.66792
SOSTDC1	-2.45108	5.87173	-8.66419	1.45647e-13	7.62646e-12	20.4561
PSCA	-2.40755	7.76174	-6.9778	4.49204e-10	8.51717e-09	12.5751
SST	-2.38874	7.30017	-6.72547	1.44486e-09	2.36408e-08	11.4324
ESRRG	-2.34887	4.94349	-10.8579	3.58262e-18	7.65663e-16	30.89
VSIG1	-2.27436	7.91216	-5.29831	7.92854e-07	5.50325e-06	5.29302
CA2	-2.2673	8.99055	-7.06564	2.98271e-10	5.94173e-09	12.9758
FGA	-2.20885	4.20121	-8.4917	3.35134e-13	1.55536e-11	19.6373
CXCL17	-2.19016	7.57601	-5.97404	4.3049e-08	4.46508e-07	8.12098
CCKAR	-2.17381	5.92384	-8.51084	3.05547e-13	1.42569e-11	19.7281
FBP2	-2.13103	5.52161	-10.8634	3.48883e-18	7.5494e-16	30.9161
MYOC	-2.11729	4.38855	-11.6526	8.05488e-20	3.16905e-17	34.6197
ADH7	-2.10152	4.14081	-8.25376	1.05503e-12	4.35885e-11	18.511
MFSD4A	-2.00097	6.46007	-8.05643	2.72272e-12	9.98581e-11	17.5802
PDIA2	-1.99546	6.50596	-8.15991	1.65671e-12	6.43033e-11	18.0679
ANXA10	-1.96035	7.39305	-5.06175	2.11565e-06	1.27078e-05	4.34446
CHGA	-1.9268	5.84906	-9.43982	3.39568e-15	2.79917e-13	24.1506
AADAC	-1.91857	4.79783	-6.34444	8.22106e-09	1.06923e-07	9.73441
DPT	-1.91497	6.95224	-8.67562	1.3781e-13	7.25117e-12	20.5104
KCNJ16	-1.86976	4.45241	-7.81871	8.49236e-12	2.72243e-10	16.4638
PGC	-1.86768	11.5278	-5.20691	1.16145e-06	7.66231e-06	4.92374
SULT2A1	-1.86601	4.01625	-9.85321	4.57501e-16	5.14272e-14	26.1215
MT1G	-1.84811	9.95783	-6.11332	2.32002e-08	2.60453e-07	8.72295
GC	-1.82205	3.95422	-7.73461	1.26825e-11	3.81157e-10	16.0704
VSIG2	-1.82191	7.96352	-7.75974	1.12511e-11	3.43507e-10	16.1879
TMED6	-1.81407	4.58403	-6.57748	2.84964e-09	4.24275e-08	10.7687
CA9	-1.80717	7.291	-7.72426	1.33235e-11	3.95615e-10	16.022
SCNN1G	-1.77119	4.67838	-7.95813	4.36074e-12	1.50676e-10	17.1179
LIFR	-1.76327	5.64653	-7.33209	8.54518e-11	1.99534e-09	14.2001
CKB	-1.72286	7.55859	-9.11668	1.62767e-14	1.13159e-12	22.6098
DPCR1	-1.71499	6.59128	-4.2564	4.99108e-05	0.000198258	1.31071
TFF1	-1.70625	10.7851	-4.45796	2.32802e-05	0.000101105	2.03909
PDILT	-1.68235	3.99007	-9.24698	8.65248e-15	6.56613e-13	23.231
ASAH2	-1.67958	4.50082	-7.26319	1.18187e-10	2.65017e-09	13.8823
SULT1B1	-1.67719	6.41321	-5.85157	7.3794e-08	7.15257e-07	7.59666
AKR7A3	-1.65421	8.0979	-8.35773	6.39479e-13	2.79546e-11	19.0027
ETNPPL	-1.64803	2.78511	-9.55413	1.95034e-15	1.70517e-13	24.6958
SLC26A9	-1.62475	5.44757	-8.58531	2.13244e-13	1.0517e-11	20.0815
C2orf40	-1.61883	6.60852	-6.53925	3.39356e-09	4.94495e-08	10.5981
CLIC6	-1.61605	6.08441	-7.1331	2.1759e-10	4.48952e-09	13.2846
NRG4	-1.59412	3.97587	-8.21799	1.25315e-12	5.06854e-11	18.342
CKMT2	-1.5909	5.18476	-11.0625	1.34249e-18	3.22776e-16	31.8549
GCNT4	-1.57671	5.26379	-6.17379	1.77087e-08	2.0588e-07	8.98615
AZGP1	-1.56615	7.10278	-4.5797	1.45462e-05	6.69706e-05	2.48951
TCN1	-1.56448	6.67841	-4.20879	5.95838e-05	0.000231113	1.14192
FABP4	-1.53782	4.74134	-3.51525	0.000683456	0.00194979	-1.16287
FIGF	-1.52567	4.50552	-5.72871	1.26134e-07	1.12668e-06	7.0756
PIK3C2G	-1.50306	4.69014	-5.95372	4.70918e-08	4.818e-07	8.03362
HPGD	-1.50024	6.96993	-5.59616	2.23691e-07	1.83958e-06	6.5193
ERO1B	-1.49304	4.80069	-8.28962	8.87787e-13	3.70325e-11	18.6805
KLK11	-1.49272	6.31773	-7.53591	3.26096e-11	8.63156e-10	15.1443
FAM3B	-1.49185	7.19484	-5.66428	1.6676e-07	1.43193e-06	6.80442
ASB11	-1.49032	2.10798	-6.30218	9.9484e-09	1.25798e-07	9.54837
ADH1C	-1.48213	8.7939	-5.00422	2.67696e-06	1.55506e-05	4.11742
SULT1C2	-1.46669	6.60704	-4.6015	1.33617e-05	6.2279e-05	2.57096
SCNN1B	-1.45093	5.54917	-10.2364	7.16055e-17	9.91651e-15	27.9452
HRASLS2	-1.4455	5.10426	-5.15985	1.41198e-06	8.98962e-06	4.73497
CAPN9	-1.43697	5.5006	-7.25137	1.24941e-10	2.78002e-09	13.8279
PP7080	-1.43551	6.83533	-6.98141	4.41724e-10	8.41373e-09	12.5915
APOBEC2	-1.43214	4.7031	-11.0177	1.66389e-18	3.89238e-16	31.6439
KRT20	-1.42791	7.0664	-3.90397	0.000180012	0.000607206	0.0924185
CWH43	-1.4158	3.17459	-10.0113	2.12742e-16	2.57537e-14	26.8745
GSTA1	-1.40509	5.02796	-4.83106	5.39063e-06	2.83725e-05	3.44305
ALDH3A1	-1.4033	7.07107	-6.20253	1.55704e-08	1.84706e-07	9.11158
AKR1C2	-1.39724	6.78501	-4.73797	7.81156e-06	3.90375e-05	3.08631
CLDN18	-1.39673	9.33701	-4.29515	4.31724e-05	0.000175189	1.44902
LTF	-1.3865	6.71576	-5.30583	7.68215e-07	5.36449e-06	5.32357
CASQ2	-1.38518	5.39889	-5.33298	6.85381e-07	4.86056e-06	5.434
SLC26A7	-1.37647	2.73307	-10.641	1.0164e-17	1.8718e-15	29.8648
MT1A	-1.37622	7.81462	-5.74288	1.18601e-07	1.06877e-06	7.13543
SOX21	-1.37179	6.20291	-10.069	1.60873e-16	2.0035e-14	27.1493
UGT2B15	-1.36748	4.23276	-5.01839	2.52655e-06	1.48211e-05	4.1732
GPR155	-1.36352	5.92868	-6.17396	1.7695e-08	2.05859e-07	8.98691
MAL	-1.35652	7.07433	-6.86938	7.43214e-10	1.33048e-08	12.0824
KCNJ15	-1.34704	5.74091	-7.23344	1.35921e-10	2.99736e-09	13.7454
FUT9	-1.34171	3.86452	-6.39246	6.61559e-09	8.87771e-08	9.94641
ADHFE1	-1.33668	5.17145	-9.85599	4.51373e-16	5.11617e-14	26.1348
COLCA1	-1.33269	6.33372	-7.80583	9.03094e-12	2.85804e-10	16.4035
BCAS1	-1.32663	6.97072	-5.95386	4.70611e-08	4.818e-07	8.03426
CYSTM1	-1.31755	9.26365	-6.00108	3.81968e-08	4.03678e-07	8.23739
RDH12	-1.31158	5.24853	-8.268	9.85166e-13	4.08974e-11	18.5783
C16orf89	-1.30679	6.23718	-8.6874	1.3018e-13	6.95538e-12	20.5664
SYTL5	-1.30082	4.90092	-6.27432	1.12786e-08	1.39361e-07	9.42598
TTR	-1.29701	5.65588	-3.85853	0.000211349	0.000697652	-0.0592933
ADH1B	-1.29603	5.70419	-4.46718	2.24711e-05	9.81079e-05	2.07293
ACSM6	-1.29226	3.51829	-11.4006	2.67042e-19	8.56066e-17	33.4421
SPINK1	-1.28596	9.34165	-2.94194	0.00412508	0.00948456	-2.82644
PRR4	-1.28563	5.90872	-6.35564	7.8151e-09	1.02335e-07	9.78382
DNER	-1.26923	4.95743	-8.88628	4.97168e-14	2.96775e-12	21.5123
SCGB2A1	-1.26032	4.74515	-8.20448	1.33723e-12	5.33382e-11	18.2782
CYP2C8	-1.25958	3.34309	-5.94539	4.88527e-08	4.97757e-07	7.9979
ADTRP	-1.25837	5.87299	-4.64313	1.13536e-05	5.4144e-05	2.7272
PI16	-1.25459	6.68092	-8.1358	1.86013e-12	7.06155e-11	17.9542
MAMDC2	-1.24643	5.63284	-6.28566	1.0717e-08	1.33758e-07	9.47579
DUOX2	-1.23838	6.61469	-4.22411	5.62892e-05	0.000220308	1.1961
EPHA7	-1.23661	4.7828	-4.90702	3.9716e-06	2.184e-05	3.73718
MAP7D2	-1.22742	4.39868	-7.66121	1.79872e-11	5.15056e-10	15.7276
TRIM50	-1.22492	4.62513	-7.10581	2.47223e-10	5.02309e-09	13.1596
SLC1A2	-1.22129	3.68604	-9.19312	1.12355e-14	8.17215e-13	22.9742
JCHAIN	-1.20742	11.0271	-4.28992	4.40282e-05	0.000178202	1.4303
CNTD1	-1.20437	4.19371	-8.90028	4.64555e-14	2.79233e-12	21.579
CAPN13	-1.19649	5.09027	-8.24754	1.0871e-12	4.47003e-11	18.4816
LYPD6B	-1.19344	5.90101	-7.32278	8.9286e-11	2.06872e-09	14.1571
LYVE1	-1.19152	6.02384	-4.23378	5.43001e-05	0.000213537	1.23038
APLP1	-1.18616	5.69719	-8.77598	8.48073e-14	4.79771e-12	20.9875
C6orf58	-1.18535	5.81551	-2.29035	0.0242825	0.0445999	-4.41399
PCOLCE2	-1.18181	4.64019	-7.08556	2.71764e-10	5.46828e-09	13.0669
S100P	-1.18058	8.33581	-4.88913	4.26891e-06	2.32168e-05	3.66765
GRIA4	-1.17069	2.80597	-14.1332	8.46369e-25	2.9303e-21	45.8641
FAM101A	-1.16665	6.64558	-6.63104	2.22988e-09	3.41909e-08	11.0083
CCKBR	-1.16446	5.58926	-8.85115	5.89347e-14	3.44669e-12	21.3452
CKM	-1.1609	4.94161	-7.90351	5.66327e-12	1.90363e-10	16.8614
MYH11	-1.15904	8.08095	-3.79931	0.000260051	0.000838312	-0.255052
LINC00982	-1.15696	5.80461	-13.0715	1.0555e-22	1.21812e-19	41.1355
HOMER2	-1.15639	5.91005	-8.16631	1.60654e-12	6.26369e-11	18.0981
SLC28A2	-1.15578	5.13885	-4.27194	4.70943e-05	0.000188497	1.36609
ACADL	-1.15284	3.2584	-8.33002	7.30815e-13	3.12374e-11	18.8716
SLC9A2	-1.15103	5.78991	-4.6236	1.22564e-05	5.78439e-05	2.65378
ORM2	-1.14666	4.71123	-5.33602	6.76687e-07	4.80986e-06	5.44636
ADAM28	-1.14129	6.93628	-5.48356	3.62244e-07	2.80197e-06	6.05174
KIAA1324	-1.14007	7.5977	-3.97687	0.000138822	0.000484605	0.338394
POPDC3	-1.13155	3.854	-5.10858	1.74511e-06	1.08061e-05	4.53035
REG1A	-1.13134	10.0323	-2.85385	0.00533412	0.0118917	-3.06068
HBB	-1.13118	6.73805	-3.97541	0.000139549	0.000486847	0.333446
BTG2	-1.12421	7.84564	-7.81379	8.69419e-12	2.77685e-10	16.4408
MT1X	-1.12248	5.04461	-5.35078	6.35896e-07	4.57111e-06	5.50655
FMO5	-1.105	5.72486	-5.61403	2.07135e-07	1.72399e-06	6.59393
FHL1	-1.1003	7.05797	-4.7776	6.67362e-06	3.41392e-05	3.23767
NCAM1	-1.09651	5.55601	-8.53776	2.68306e-13	1.2725e-11	19.8558
FAM177B	-1.08634	4.53918	-7.36149	7.43913e-11	1.76168e-09	14.3359
CYP2C18	-1.0805	6.22558	-3.69529	0.000372502	0.00115006	-0.593558
DUOXA2	-1.07564	5.81158	-4.98378	2.90949e-06	1.66826e-05	4.03709
HTR1B	-1.0745	5.6825	-9.04153	2.34306e-14	1.52484e-12	22.2517
FOSB	-1.06921	7.8146	-5.0032	2.68811e-06	1.55996e-05	4.11341
ALDH1A1	-1.06491	8.95997	-4.99685	2.75863e-06	1.59129e-05	4.08844
GPX3	-1.06483	7.18433	-7.01847	3.71688e-10	7.22955e-09	12.7604
SLC2A12	-1.06094	5.10457	-5.81885	8.51594e-08	8.10442e-07	7.45737
CFD	-1.05671	8.03105	-6.55136	3.21101e-09	4.72266e-08	10.6521
MT1JP	-1.05637	3.67847	-4.75408	7.32811e-06	3.70061e-05	3.14772
RBPMS2	-1.05632	7.03343	-7.5031	3.80945e-11	9.82792e-10	14.9918
SLC9A3	-1.05347	6.17063	-7.12687	2.24023e-10	4.61674e-09	13.2561
PDK4	-1.04878	7.91936	-3.71029	0.000353825	0.00110084	-0.545164
RAP1GAP	-1.04757	5.86848	-5.81779	8.55544e-08	8.13307e-07	7.45287
ZBTB16	-1.04737	6.05811	-6.01301	3.62317e-08	3.85499e-07	8.28881
FCGBP	-1.04704	6.95342	-3.85993	0.000210307	0.000694777	-0.0546253
SCUBE2	-1.04658	5.39442	-12.1471	7.79515e-21	4.35296e-18	36.9136
BVES	-1.04657	4.46092	-6.46142	4.83783e-09	6.7484e-08	10.2519
ADIPOQ	-1.04345	5.26342	-3.26859	0.00152001	0.0039592	-1.90732
TMEM100	-1.03576	4.00815	-5.34009	6.65201e-07	4.74466e-06	5.46293
PLA2G1B	-1.02847	4.64924	-5.51543	3.16192e-07	2.49253e-06	6.18357
MT1E	-1.02618	6.31253	-8.66393	1.45824e-13	7.62646e-12	20.4549
FBXL13	-1.0245	3.29162	-6.9659	4.74772e-10	8.93345e-09	12.5209
METTL7A	-1.02379	6.70248	-5.72436	1.28542e-07	1.14406e-06	7.05723
SMIM11A	-1.02337	6.46426	-8.00588	3.46931e-12	1.23321e-10	17.3423
EGR1	-1.02205	8.65406	-4.99835	2.74185e-06	1.58526e-05	4.09432
TMPRSS2	-1.01455	7.55041	-4.11944	8.28155e-05	0.000307901	0.828669
ACER2	-1.01124	4.50819	-5.51295	3.19557e-07	2.51105e-06	6.17331
HAPLN1	-1.01105	4.01081	-8.03862	2.96547e-12	1.07621e-10	17.4963
TNFRSF17	-1.00891	3.77411	-3.83061	0.000233113	0.000760396	-0.151858
B4GALNT3	-1.00565	6.32961	-6.98428	4.35864e-10	8.33728e-09	12.6046
KLF2	-1.00483	7.96363	-12.2155	5.65465e-21	3.28843e-18	37.2288
GINS2	1.00302	4.39538	7.88986	6.04511e-12	2.01244e-10	16.7974
P4HA3	1.0031	4.16241	7.85826	7.03063e-12	2.30506e-10	16.6492
DGKH	1.00343	4.61438	8.42753	4.56755e-13	2.05909e-11	19.3332
MEP1A	1.01048	4.06942	3.00525	0.00341818	0.00804187	-2.65445
FCGR3A	1.01353	6.11469	5.67361	1.60167e-07	1.38425e-06	6.84359
TM4SF20	1.01472	4.33972	3.42071	0.000932628	0.00257369	-1.45316
CEACAM7	1.0177	4.35744	3.6294	0.000466193	0.00139793	-0.804376
NAA25	1.01879	4.30974	10.7452	6.15666e-18	1.22503e-15	30.3577
EPCAM	1.01925	7.71537	4.39034	3.01356e-05	0.000127207	1.79228
BORA	1.02133	3.9449	10.565	1.46586e-17	2.53755e-15	29.5048
LIF	1.0228	4.79945	5.95379	4.70762e-08	4.818e-07	8.03395
PIGW	1.02331	4.06389	10.6316	1.06336e-17	1.90226e-15	29.8204
PMEPA1	1.02477	6.59063	8.75155	9.54486e-14	5.29587e-12	20.8713
MIS18BP1	1.02563	3.77532	9.91792	3.34377e-16	3.91108e-14	26.4298
SLC3A1	1.02586	4.16842	4.42757	2.61505e-05	0.000111997	1.92787
CSE1L	1.0284	6.23282	9.49126	2.64577e-15	2.24514e-13	24.396
CPS1	1.02863	4.60736	3.48026	0.00076727	0.0021583	-1.271
RSPH1	1.02892	3.22784	7.37046	7.13119e-11	1.69805e-09	14.3773
CDC45	1.02928	4.80228	10.4495	2.55822e-17	4.17786e-15	28.9573
SPAG5	1.02995	4.33978	8.61452	1.85168e-13	9.41096e-12	20.2202
CTSB	1.03366	9.31184	9.11675	1.62713e-14	1.13159e-12	22.6102
KDELC1	1.03853	4.23407	10.0459	1.79897e-16	2.22443e-14	27.0394
PTTG1	1.03885	7.21294	5.5476	2.7553e-07	2.2164e-06	6.31708
DPP4	1.04081	4.80084	5.79431	9.47946e-08	8.89908e-07	7.35317
CXCL1	1.04208	7.20913	4.61007	1.29219e-05	6.06372e-05	2.60306
PARPBP	1.0425	1.97017	11.2502	5.47093e-19	1.55258e-16	32.7372
OLFML2B	1.04522	5.3139	8.08434	2.38143e-12	8.80874e-11	17.7117
PRKDC	1.04525	6.57009	10.3878	3.44576e-17	5.42268e-15	28.6644
HKDC1	1.04571	4.79554	7.64943	1.90234e-11	5.41635e-10	15.6727
SNRPD1	1.04898	4.59701	9.80966	5.64995e-16	6.2297e-14	25.914
MMP10	1.05094	2.76957	8.01568	3.31015e-12	1.18393e-10	17.3884
EPHB2	1.05162	6.01624	7.76359	1.10468e-11	3.38425e-10	16.2058
TGFBI	1.05356	7.89485	7.64247	1.96633e-11	5.57106e-10	15.6403
SCML1	1.05932	4.43488	9.25536	8.30799e-15	6.33567e-13	23.271
CLDN3	1.0595	6.91293	6.48436	4.35827e-09	6.17398e-08	10.3538
DIO2	1.06199	4.17584	8.92134	4.19502e-14	2.54807e-12	21.6793
ARSE	1.06438	5.49515	5.81827	8.53742e-08	8.1204e-07	7.45492
C4BPA	1.06465	2.47065	6.33214	8.69056e-09	1.11853e-07	9.68023
CCL20	1.06987	5.38762	3.29407	0.001402	0.00369406	-1.83236
POLD3	1.07215	5.39427	10.994	1.86381e-18	4.30193e-16	31.5324
ZWINT	1.07296	4.82398	7.5627	2.87194e-11	7.76815e-10	15.2688
IFI30	1.07317	9.05463	6.6141	2.4099e-09	3.66589e-08	10.9325
DKK1	1.07471	4.29085	4.06644	0.000100479	0.000364119	0.644993
ENO1	1.07653	10.1218	8.95149	3.62497e-14	2.24917e-12	21.8228
KLK6	1.0782	4.27358	4.75269	7.36867e-06	3.71566e-05	3.14242
FBXO5	1.08274	4.54811	8.86695	5.45942e-14	3.22765e-12	21.4203
FAM60A	1.08312	5.58318	7.23056	1.37775e-10	3.03438e-09	13.7321
NCAPH	1.08372	4.57864	8.67666	1.3712e-13	7.23882e-12	20.5154
MASTL	1.08548	4.50467	9.11995	1.60208e-14	1.12282e-12	22.6254
NME1	1.0916	7.36751	8.29482	8.65826e-13	3.62036e-11	18.7051
HIST1H3I	1.09334	8.87955	5.00312	2.689e-06	1.55996e-05	4.11309
NDC1	1.09411	4.85939	10.9565	2.23112e-18	5.08196e-16	31.3555
KIF15	1.09921	2.84742	10.2169	7.86881e-17	1.07257e-14	27.8524
MUC13	1.09964	7.69229	3.55936	0.000590077	0.00171678	-1.02536
FAM26E	1.1002	4.32343	9.695	9.85011e-16	9.31778e-14	25.3675
NUDCD1	1.10108	5.2791	10.8159	4.38346e-18	9.14242e-16	30.6916
FERMT1	1.10127	5.76406	6.71507	1.51575e-09	2.46378e-08	11.3856
LAMC2	1.10168	6.02972	6.68886	1.71001e-09	2.73333e-08	11.2677
SRPX2	1.10474	5.73214	8.06441	2.62038e-12	9.65136e-11	17.6178
KRT7	1.10735	6.19637	4.94508	3.40479e-06	1.90931e-05	3.88555
COL5A2	1.11489	6.48492	9.10601	1.71414e-14	1.18221e-12	22.559
CDCA2	1.11709	3.89427	11.0987	1.12916e-18	2.83287e-16	32.025
ADAM12	1.11748	4.21379	7.58209	2.61948e-11	7.16363e-10	15.359
RECQL	1.11829	4.99061	8.93764	3.87646e-14	2.37962e-12	21.7569
LEF1	1.11935	5.05082	9.39865	4.14621e-15	3.33837e-13	23.9543
PLAU	1.1226	6.50481	9.19388	1.11944e-14	8.17215e-13	22.9778
FOXM1	1.12556	5.4088	9.65107	1.21887e-15	1.1344e-13	25.158
KRT23	1.12779	4.25984	3.93623	0.000160519	0.000548183	0.200866
MACC1	1.12997	5.87047	5.74844	1.15771e-07	1.04873e-06	7.1589
CYP2B6	1.1319	4.32873	5.62372	1.98665e-07	1.66622e-06	6.63446
S100A10	1.13711	11.2854	7.5574	2.94498e-11	7.91623e-10	15.2442
HIST1H2BB	1.1419	2.86952	4.27156	4.71613e-05	0.000188682	1.36473
PLA2G2A	1.14251	6.69171	4.32795	3.81617e-05	0.000156879	1.56675
CCNA2	1.14526	5.47553	7.26738	1.15881e-10	2.6086e-09	13.9016
APOBEC3B	1.14683	3.64185	7.1062	2.46769e-10	5.01977e-09	13.1614
LYPLA1	1.14701	3.6419	5.77244	1.0428e-07	9.62771e-07	7.26048
RAD51	1.15299	3.36197	11.6365	8.69728e-20	3.27301e-17	34.5443
MCM10	1.15363	3.54343	11.1025	1.10861e-18	2.82222e-16	32.043
DEPDC1B	1.15626	5.17096	8.4874	3.42154e-13	1.57948e-11	19.617
CXCL9	1.15781	4.24905	5.28532	8.37239e-07	5.75593e-06	5.24031
MYO1B	1.16028	5.94786	9.75396	7.40133e-16	7.71834e-14	25.6485
SLC39A5	1.16125	6.01246	5.31519	7.38634e-07	5.19143e-06	5.36157
FAM58A	1.16147	4.80315	5.80273	9.13752e-08	8.62014e-07	7.38889
FKBP1A	1.16324	4.96518	7.0677	2.95414e-10	5.89841e-09	12.9852
CEP170	1.16913	4.93803	9.56954	1.80994e-15	1.61505e-13	24.7693
BRCA1	1.17109	3.65314	12.2823	4.13308e-21	2.55528e-18	37.5366
COL6A3	1.17489	7.46095	7.02675	3.57607e-10	6.98706e-09	12.7982
AURKA	1.17519	4.90506	8.7102	1.1659e-13	6.34412e-12	20.6747
IL18	1.1761	4.44583	7.18279	1.72399e-10	3.68444e-09	13.5126
HEPH	1.18168	5.77542	6.76263	1.21748e-09	2.04223e-08	11.5998
HIST1H1B	1.1839	6.89175	5.37075	5.84531e-07	4.24447e-06	5.58811
CXCL5	1.18477	7.58902	4.49785	1.99707e-05	8.80572e-05	2.18585
AGT	1.18647	6.02579	7.23421	1.3543e-10	2.99416e-09	13.7489
VCAN	1.18675	6.71507	8.17969	1.50647e-12	5.9001e-11	18.1612
CXCL8	1.19335	7.39576	3.73334	0.000326854	0.0010282	-0.470529
HIST1H3C	1.19473	7.84339	3.96535	0.000144671	0.000501985	0.299297
GJB2	1.19622	5.52501	9.85562	4.52183e-16	5.11617e-14	26.133
PDSS1	1.19748	6.94151	8.62354	1.77274e-13	9.06809e-12	20.263
HGF	1.1976	4.29471	6.77283	1.16149e-09	1.96707e-08	11.6458
ANGPT2	1.20298	4.84307	7.89563	5.88065e-12	1.96525e-10	16.8244
KIF18A	1.21041	2.53712	10.7733	5.37749e-18	1.10821e-15	30.4907
ETV4	1.21934	5.49426	8.38168	5.6978e-13	2.50341e-11	19.116
GEN1	1.22148	3.86723	8.93911	3.8491e-14	2.37124e-12	21.7638
SMC2	1.2264	4.54669	9.73265	8.20679e-16	8.25975e-14	25.5469
RNASE2	1.22895	2.81124	5.68649	1.5148e-07	1.32104e-06	6.89774
REG4	1.22913	5.30546	3.65793	0.000423166	0.00128561	-0.713435
BRCA2	1.23043	2.81847	13.4502	1.8589e-23	3.21794e-20	42.8381
MCM8	1.2308	3.92618	11.5248	1.47836e-19	5.11837e-17	34.0231
HIST1H1A	1.23604	6.57362	4.78646	6.44235e-06	3.31127e-05	3.27159
SPINK4	1.2393	5.3017	2.75811	0.0070109	0.0151272	-3.30852
SPDL1	1.2394	4.3404	10.6749	8.6352e-18	1.67959e-15	30.0251
UBE2T	1.24039	4.84341	7.41216	5.85694e-11	1.43004e-09	14.5702
CFTR	1.2491	4.4356	5.29311	8.10325e-07	5.59089e-06	5.27193
FAM111B	1.25243	3.87932	9.07654	1.97736e-14	1.33711e-12	22.4185
GAS2L3	1.25303	4.63156	9.60681	1.51061e-15	1.36912e-13	24.947
CENPI	1.25448	3.36202	12.3199	3.4653e-21	2.22177e-18	37.7096
HOXB13	1.25683	4.30942	5.38366	5.53508e-07	4.04978e-06	5.64092
KNTC1	1.25922	3.99075	12.6852	6.30384e-22	5.38562e-19	39.3823
FGD6	1.26097	4.45066	8.65505	1.52228e-13	7.90212e-12	20.4126
DDIAS	1.26204	3.25706	11.5456	1.33876e-19	4.82818e-17	34.1206
KIF14	1.26274	2.85937	12.1196	8.87173e-21	4.79933e-18	36.7866
GPX8	1.26311	4.5795	7.5865	2.56512e-11	7.04059e-10	15.3796
HMMR	1.26462	2.94458	10.359	3.96014e-17	6.01351e-15	28.5276
NUP107	1.26549	5.73803	10.1003	1.38264e-16	1.75992e-14	27.2982
ATAD5	1.26694	2.90988	12.7301	5.11762e-22	4.66269e-19	39.5869
ADGRG7	1.26802	3.1748	5.79582	9.41733e-08	8.84883e-07	7.35957
EXO1	1.26829	4.44863	9.77726	6.61081e-16	7.06418e-14	25.7596
SPARC	1.27177	9.49734	7.35533	7.65846e-11	1.81114e-09	14.3074
GINS1	1.27926	5.23273	10.4223	2.91692e-17	4.67544e-15	28.8282
LOX	1.28	5.52278	6.57753	2.84898e-09	4.24275e-08	10.769
SGO1	1.28807	3.89241	8.85116	5.89342e-14	3.44669e-12	21.3452
F2RL2	1.28972	4.11803	9.00451	2.80363e-14	1.81096e-12	22.0753
PLK1	1.29244	5.97573	8.54286	2.61782e-13	1.24497e-11	19.88
MUC17	1.29745	5.17501	4.03787	0.000111445	0.000399011	0.546683
ASPM	1.29936	2.97355	12.9042	2.28436e-22	2.19692e-19	40.3782
GPRC5A	1.30753	6.98023	8.25257	1.06112e-12	4.37356e-11	18.5053
KIF20B	1.3089	2.56981	11.8713	2.8605e-20	1.26969e-17	35.6368
TNFRSF11B	1.30973	3.8359	7.77324	1.05499e-11	3.26707e-10	16.251
BGN	1.31273	7.56681	8.38419	5.62927e-13	2.4796e-11	19.1279
KIF2C	1.32121	3.94168	11.7203	5.84257e-20	2.46685e-17	34.9352
OLR1	1.32712	3.68626	9.77088	6.81843e-16	7.19719e-14	25.7292
INHBA	1.334	5.26871	9.04479	2.30633e-14	1.51231e-12	22.2673
LUM	1.33514	7.70286	5.51758	3.13299e-07	2.47763e-06	6.19248
SPC25	1.33628	2.5995	10.0929	1.43328e-16	1.81106e-14	27.2628
ATAD2	1.34577	4.54568	12.0209	1.41206e-20	6.60652e-18	36.3301
CCNE1	1.3459	5.27694	5.43156	4.51889e-07	3.39524e-06	5.83743
RFC3	1.36917	5.30178	12.3411	3.13833e-21	2.08952e-18	37.8069
ZWILCH	1.37506	3.66068	14.1625	7.42061e-25	2.9303e-21	45.9929
MSR1	1.3791	5.25534	7.95912	4.34024e-12	1.50268e-10	17.1225
CDC20	1.38034	5.25847	6.88243	6.99586e-10	1.2616e-08	12.1416
TTK	1.38281	3.25384	10.2466	6.81537e-17	9.51459e-15	27.9938
DTL	1.38881	4.80954	11.3601	3.23824e-19	1.00102e-16	33.2526
PI3	1.39032	6.92995	4.56811	1.52172e-05	6.96522e-05	2.44628
MFAP2	1.39382	6.29695	11.4131	2.51586e-19	8.21738e-17	33.5006
CENPK	1.39695	3.58607	9.38336	4.46535e-15	3.5622e-13	23.8814
KNL1	1.39988	3.65409	13.0097	1.40316e-22	1.50885e-19	40.8563
DSCC1	1.40077	2.896	16.4681	3.37112e-29	2.91787e-25	55.7563
KIAA1524	1.40794	2.86513	12.9979	1.48174e-22	1.50885e-19	40.8028
RTKN2	1.41274	2.92909	13.991	1.60294e-24	4.5934e-21	45.2389
LACTB2	1.41278	4.44643	11.0644	1.33048e-18	3.22776e-16	31.8637
MELK	1.41669	3.81322	9.43547	3.46797e-15	2.84521e-13	24.1299
KIF20A	1.41917	4.05489	10.7563	5.8366e-18	1.17485e-15	30.4102
BUB1B	1.43192	3.28015	12.0226	1.4006e-20	6.60652e-18	36.3382
BRIP1	1.43309	3.60911	12.0717	1.11117e-20	5.82891e-18	36.5655
MKI67	1.43775	4.98286	8.43166	4.47753e-13	2.02907e-11	19.3528
NOX1	1.4381	3.12979	5.69055	1.48841e-07	1.30196e-06	6.91481
TRIM29	1.43947	5.10603	7.79668	9.4338e-12	2.95849e-10	16.3607
COL12A1	1.44009	6.31716	8.33678	7.07414e-13	3.03872e-11	18.9035
SLC27A2	1.44454	4.54822	7.7331	1.27745e-11	3.82593e-10	16.0633
ITGA2	1.44487	5.76663	9.72014	8.71964e-16	8.48009e-14	25.4873
VIL1	1.46282	5.92469	6.67187	1.84884e-09	2.92019e-08	11.1914
BUB1	1.4677	4.37124	11.1373	9.38458e-19	2.49933e-16	32.2068
HELLS	1.4715	3.16233	13.3933	2.41106e-23	3.79435e-20	42.5832
RCN1	1.47353	6.97499	5.15663	1.43093e-06	9.09358e-06	4.72208
DNAJC9	1.47522	5.51013	7.11999	2.31358e-10	4.75094e-09	13.2245
COL1A2	1.47852	9.0708	8.01662	3.29519e-12	1.18101e-10	17.3929
SHCBP1	1.48674	4.14392	13.4814	1.61231e-23	3.10119e-20	42.9776
THBS2	1.49064	6.70816	9.07857	1.95796e-14	1.32919e-12	22.4282
FAR2	1.49278	5.22599	10.1082	1.33083e-16	1.71926e-14	27.3357
NCAPG	1.49654	4.10229	11.9622	1.86229e-20	8.48373e-18	36.0583
TYMS	1.4968	5.91175	11.093	1.16038e-18	2.86963e-16	31.9982
COL3A1	1.50912	8.7086	7.80922	8.88608e-12	2.82251e-10	16.4194
CHI3L1	1.51928	5.54658	7.95358	4.45679e-12	1.53383e-10	17.0965
FAM72D	1.5206	4.15421	13.3069	3.57913e-23	4.42559e-20	42.1959
DSG3	1.52393	3.63544	6.66713	1.88952e-09	2.96814e-08	11.1702
CXCL10	1.53453	5.29159	5.59709	2.22799e-07	1.83312e-06	6.52318
TRIP13	1.54233	4.76947	10.3847	3.49679e-17	5.45342e-15	28.65
WDHD1	1.54307	4.02202	15.6059	1.3116e-27	7.56836e-24	52.1876
SKA3	1.54512	3.39629	13.4989	1.48863e-23	3.10119e-20	43.0558
SLC6A14	1.56926	4.85213	5.06145	2.1183e-06	1.27155e-05	4.34326
KIF4A	1.5694	4.64305	12.0609	1.1695e-20	5.95447e-18	36.5152
STIL	1.57105	3.48361	12.3519	2.98236e-21	2.06511e-18	37.8569
HIST1H2BM	1.57963	9.13321	5.60995	2.10807e-07	1.74774e-06	6.57688
GUCY2C	1.59095	3.95297	6.0297	3.36477e-08	3.61786e-07	8.36085
PLA2G7	1.59804	5.8512	7.98017	3.92402e-12	1.37508e-10	17.2214
FANCI	1.61947	4.51759	12.4479	1.90455e-21	1.49862e-18	38.2972
TIMP1	1.62447	10.073	8.50259	3.17975e-13	1.47969e-11	19.689
CHEK1	1.63442	4.5334	12.4012	2.36896e-21	1.78301e-18	38.083
NUSAP1	1.6437	4.4596	11.7397	5.33172e-20	2.30743e-17	35.0251
CEMIP	1.64718	4.57963	8.65018	1.55851e-13	8.05352e-12	20.3895
HIST1H4L	1.65257	5.8457	6.53815	3.41072e-09	4.96576e-08	10.5932
KIF11	1.65536	3.12864	12.6775	6.5333e-22	5.38562e-19	39.3472
CCL18	1.65582	6.295	4.98421	2.90435e-06	1.66646e-05	4.0388
PRC1	1.65853	5.27786	11.423	2.39998e-19	7.98964e-17	33.547
RAD51AP1	1.65883	4.6906	10.768	5.51716e-18	1.12362e-15	30.4655
HIST1H3B	1.6592	7.87479	6.70538	1.58488e-09	2.5641e-08	11.342
DEPDC1	1.65969	3.06838	10.1745	9.65765e-17	1.296e-14	27.651
KIAA0101	1.66014	5.08398	7.288	1.05171e-10	2.40186e-09	13.9966
CHRNA5	1.66512	3.76414	9.72553	8.49498e-16	8.35549e-14	25.513
CEP55	1.67962	3.76482	11.0488	1.43367e-18	3.39975e-16	31.7903
CENPF	1.68811	3.91896	12.3855	2.54951e-21	1.83894e-18	38.0109
PLEKHS1	1.68992	4.34002	6.2307	1.3722e-08	1.6565e-07	9.23477
ANLN	1.70582	4.84308	10.2961	5.36638e-17	7.74145e-15	28.2288
CDKN3	1.7074	4.69996	8.86682	5.46301e-14	3.22765e-12	21.4197
ASPN	1.71482	6.39438	6.33511	8.5747e-09	1.10589e-07	9.69332
SULF1	1.7223	6.17087	9.34458	5.38948e-15	4.26015e-13	23.6964
MYB	1.74474	4.85326	9.49318	2.62121e-15	2.23526e-13	24.4051
PRR11	1.75014	4.06811	11.5542	1.28528e-19	4.73392e-17	34.1606
KIF23	1.75182	4.47631	13.3504	2.93281e-23	4.04061e-20	42.3911
NDC80	1.76617	2.9166	17.7056	2.07696e-31	3.59542e-27	60.7038
LGR5	1.7742	4.8259	6.3488	8.06052e-09	1.05231e-07	9.75365
CKAP2	1.77513	5.49443	13.9583	1.85742e-24	4.5934e-21	45.0946
NUF2	1.77895	3.70542	11.7084	6.18257e-20	2.54825e-17	34.8796
CDK1	1.78536	3.31287	11.1099	1.07018e-18	2.76506e-16	32.0777
ECT2	1.7944	4.90524	11.5317	1.43016e-19	5.05256e-17	34.0557
CCNB1	1.79762	6.51542	9.81436	5.52266e-16	6.12838e-14	25.9364
SERPINB5	1.79866	4.0834	7.58377	2.59867e-11	7.11796e-10	15.3668
THY1	1.80445	7.01271	10.4603	2.42799e-17	4.00294e-15	29.0086
CKS2	1.82108	5.58025	8.04721	2.8457e-12	1.03928e-10	17.5368
GGH	1.84203	4.82928	8.65472	1.52464e-13	7.90212e-12	20.4111
RRM2	1.85799	7.21862	7.0071	3.91923e-10	7.55521e-09	12.7085
ARHGAP11A	1.85903	3.99222	12.2138	5.69885e-21	3.28843e-18	37.2212
HIST1H2AB	1.86879	4.51889	8.23275	1.16726e-12	4.78826e-11	18.4117
COL1A1	1.88273	9.19062	8.84556	6.05537e-14	3.52945e-12	21.3185
CLRN3	1.89978	4.45987	6.73439	1.38675e-09	2.28847e-08	11.4725
TPX2	1.90273	5.46498	9.77348	6.73302e-16	7.15064e-14	25.7416
ANXA13	1.90677	3.98709	7.6802	1.64335e-11	4.76515e-10	15.8162
DLGAP5	1.96479	3.51168	13.343	3.03437e-23	4.04061e-20	42.3578
CCNB2	1.966	3.89458	10.8411	3.88239e-18	8.19611e-16	30.811
CST2	1.99044	5.95828	9.91129	3.45296e-16	4.01169e-14	26.3982
MMP3	2.04572	4.39763	9.06214	2.12035e-14	1.42823e-12	22.3499
CLDN4	2.05714	6.67949	8.22503	1.21141e-12	4.93428e-11	18.3753
SPP1	2.07745	6.10789	7.3312	8.58112e-11	1.99661e-09	14.196
MMP1	2.10933	5.97102	7.68173	1.63137e-11	4.73837e-10	15.8234
DMBT1	2.13997	6.62919	5.08951	1.88763e-06	1.15425e-05	4.45455
PBK	2.19061	4.20995	12.0267	1.37351e-20	6.60652e-18	36.3573
MMP12	2.2017	4.83346	7.23534	1.34715e-10	2.98217e-09	13.7541
CDC6	2.21022	4.64419	10.5929	1.28153e-17	2.26373e-15	29.6369
CLDN1	2.21889	5.50518	10.5586	1.51157e-17	2.59077e-15	29.4746
MMP7	2.25529	5.79875	7.76818	1.08074e-11	3.33487e-10	16.2273
TOP2A	2.27668	4.95238	10.1194	1.26055e-16	1.65314e-14	27.3891
CLDN7	2.3245	6.92864	8.42098	4.71426e-13	2.10875e-11	19.3022
FAP	2.3573	3.69986	11.19	7.29406e-19	2.00425e-16	32.4545
OLFM4	2.37158	7.11627	5.18502	1.27205e-06	8.24426e-06	4.83582
CEACAM6	2.469	6.38269	6.03182	3.33326e-08	3.58621e-07	8.37001
CDH17	2.49648	5.29216	6.63754	2.16435e-09	3.33932e-08	11.0375
SFRP4	2.49917	6.09369	9.00102	2.8514e-14	1.83497e-12	22.0587
CST1	3.40886	5.5555	11.3256	3.81795e-19	1.13953e-16	33.0907

## Sheet: GSE79973
Gene	logFC	AveExpr	t	P.Value	adj.P.Val	B
GKN2	-8.78692	10.3977	-5.6682	1.404e-05	0.00324937	3.27624
GKN1	-8.64454	9.9992	-5.46471	2.22906e-05	0.00387945	2.84268
ATP4A	-7.79817	7.90108	-5.95655	7.35004e-06	0.00242273	3.88192
PGA4	-7.64306	10.8436	-5.17672	4.31809e-05	0.00481581	2.2214
GIF	-7.3983	9.84591	-4.87449	8.71002e-05	0.00696641	1.56119
LIPF	-6.30602	11.4864	-3.87696	0.000910392	0.0234601	-0.645711
SOSTDC1	-5.56797	8.8518	-4.15479	0.000472763	0.0165512	-0.0306785
CHIA	-5.42435	6.33602	-3.99443	0.000690202	0.0202963	-0.386035
KCNE2	-5.41725	9.1608	-4.05167	0.000603017	0.0186344	-0.259274
DPCR1	-5.40928	9.69441	-4.39833	0.000266182	0.0123735	0.509533
CWH43	-5.06977	6.08562	-6.16616	4.6198e-06	0.00212894	4.31533
ETNPPL	-4.92238	6.8171	-5.08359	5.35621e-05	0.00539861	2.01876
ESRRG	-4.87323	9.11633	-5.10374	5.11196e-05	0.00522116	2.06267
PSAPL1	-4.82664	8.37284	-6.50863	2.18891e-06	0.00159934	5.01012
KCNJ16	-4.82036	6.8132	-7.46406	2.95438e-07	0.000782139	6.855
MT1M	-4.79919	9.471	-6.8883	9.73399e-07	0.00125565	5.76008
VSIG1	-4.7407	9.52012	-3.72319	0.0013072	0.0284381	-0.984399
KRT20	-4.72636	10.7852	-3.95872	0.00075084	0.0212472	-0.465044
LTF	-4.60521	11.1219	-3.56596	0.0018897	0.0341654	-1.32858
PGC	-4.54293	12.1363	-3.31318	0.00340249	0.0469078	-1.87553
CXCL17	-4.47371	9.1094	-3.53108	0.0020502	0.0358538	-1.40458
AKR1B10	-4.40089	12.3591	-4.90238	8.16148e-05	0.00675107	1.62242
AQP4	-4.38225	5.3307	-5.89148	8.49885e-06	0.00247932	3.74617
ATP4B	-4.13645	6.42182	-5.33401	3.00624e-05	0.00410622	2.56178
ADH7	-4.12601	7.01668	-7.41937	3.23569e-07	0.000782139	6.77187
ADH1C	-4.02293	12.1049	-4.36511	0.00028786	0.012759	0.435859
GC	-3.99371	7.0201	-4.34187	0.00030407	0.01322	0.384318
SLC26A9	-3.99241	8.56479	-4.92617	7.72145e-05	0.00658746	1.67459
MAL	-3.97285	8.30927	-5.36356	2.80928e-05	0.00406517	2.62544
CPA2	-3.91097	8.97639	-5.31907	3.11118e-05	0.00411135	2.52954
CHGA	-3.89807	8.62367	-4.67636	0.000138451	0.00888496	1.12486
FBP2	-3.86127	6.55043	-3.4377	0.00254879	0.0405624	-1.60724
ALDH3A1	-3.81767	8.21222	-5.24505	3.68856e-05	0.00440001	2.36955
CAPN9	-3.72576	8.26737	-4.60521	0.000163608	0.00980354	0.967668
ADGRG2	-3.72109	7.95418	-3.56475	0.00189505	0.0341654	-1.33122
CA9	-3.67309	9.15552	-4.29095	0.000342868	0.0140383	0.271351
PIK3C2G	-3.59579	8.66147	-3.66026	0.00151525	0.0306645	-1.12245
PNLIPRP2	-3.56489	7.02277	-4.50725	0.000205969	0.0109556	0.750903
SH3GL2	-3.54274	5.94326	-4.22181	0.000403611	0.0155134	0.11797
RDH12	-3.50108	7.11028	-4.71907	0.00012526	0.00840266	1.21912
VSIG2	-3.471	9.86111	-4.10143	0.000536202	0.0175944	-0.148986
GATA6-AS1	-3.4686	10.1926	-6.98792	7.89435e-07	0.00114494	5.95321
CNTD1	-3.39663	6.40651	-4.79077	0.000105911	0.00756013	1.3771
LOC101926959	-3.37638	4.96303	-4.39073	0.000270995	0.0124526	0.492667
SULT2A1	-3.34202	6.7489	-5.44464	2.33357e-05	0.00390564	2.79966
CPB1	-3.32315	5.36235	-7.46931	2.92302e-07	0.000782139	6.86475
CLIC6	-3.30634	9.21917	-6.00627	6.58032e-06	0.0022723	3.98527
KCNJ13	-3.29867	4.95724	-4.64042	0.000150626	0.00936866	1.0455
ADIPOQ	-3.28381	6.226	-5.32928	3.03906e-05	0.00410622	2.55158
BTNL8	-3.24916	7.93805	-3.91198	0.000838306	0.0224322	-0.568383
CKMT2	-3.2461	7.81379	-5.46594	2.22279e-05	0.00387945	2.84532
SLC28A2	-3.23467	6.73354	-5.11502	4.98016e-05	0.00513475	2.08724
FGG	-3.22709	6.10893	-4.04302	0.000615452	0.0188165	-0.27844
DNER	-3.22302	7.60592	-4.20568	0.000419271	0.0157735	0.0821837
HPGD	-3.20926	11.0564	-4.94062	7.46591e-05	0.00649684	1.70627
TMED6	-3.18186	9.45447	-3.34285	0.00317662	0.0454654	-1.81181
PDILT	-3.16767	6.93909	-3.50019	0.00220344	0.0375011	-1.47173
LINC00992	-3.13203	5.84365	-3.688	0.00141978	0.0295099	-1.06164
LYPD6B	-3.12876	9.19392	-5.0197	6.21199e-05	0.00595338	1.8793
DCAF12L1	-3.08696	5.50824	-5.41455	2.4997e-05	0.00398712	2.7351
HAPLN4	-3.08453	5.33672	-4.61111	0.000161356	0.0097594	0.980717
COL2A1	-3.06916	5.63838	-4.50299	0.000208045	0.0109855	0.741464
FCGBP	-3.06835	10.7786	-3.62838	0.00163283	0.0317006	-1.19224
SPINK2	-3.05387	5.84722	-3.86808	0.000929656	0.0237937	-0.665333
LOC101930400	-3.02871	9.2936	-5.89168	8.49503e-06	0.00247932	3.74659
FAM3B	-3.01807	11.9091	-3.33893	0.00320564	0.0457003	-1.82025
S100G	-3.01381	3.74627	-3.62831	0.00163309	0.0317006	-1.1924
LOC643201	-3.00993	5.33552	-8.52186	3.70998e-08	0.000608833	8.73105
ACER2	-2.99902	10.1748	-4.34324	0.000303088	0.0132138	0.387361
SCNN1B	-2.97418	6.16745	-5.46038	2.25121e-05	0.00388691	2.8334
MFSD4A	-2.97044	8.09144	-3.90667	0.000848855	0.022673	-0.580108
LINC00675	-2.96519	8.2724	-6.13757	4.92038e-06	0.00212894	4.25656
CAPN13	-2.95721	6.55346	-6.71337	1.41065e-06	0.00125578	5.41725
HMGCS2	-2.94471	7.71861	-3.84911	0.000972118	0.024225	-0.707181
LINC00982	-2.91691	7.05704	-6.03877	6.12228e-06	0.00226763	4.05264
MUC5AC	-2.91621	8.60598	-3.71414	0.00133528	0.028689	-1.00428
RFX6	-2.90426	7.17734	-3.5403	0.00200651	0.0353956	-1.3845
FAM150B	-2.89893	6.99208	-4.4245	0.000250268	0.0119182	0.567546
CA2	-2.89719	12.9042	-3.28737	0.00361159	0.0485001	-1.93081
PLA2G1B	-2.87727	5.43828	-4.06316	0.000586881	0.0183442	-0.233806
AZGP1	-2.86202	8.40123	-6.41241	2.69601e-06	0.00169531	4.81662
VSTM2A	-2.85792	5.83645	-6.01738	6.42001e-06	0.00226763	4.0083
TRIM74	-2.85672	7.76032	-6.3376	3.17273e-06	0.00178043	4.66524
ADTRP	-2.84441	9.70015	-4.53187	0.000194381	0.0105719	0.805411
SULT1C2	-2.83751	10.9681	-3.64508	0.00157015	0.0311826	-1.15569
CKM	-2.83146	4.19462	-3.82725	0.00102346	0.0248127	-0.755395
AADAC	-2.82162	10.1637	-4.06638	0.000582443	0.0183347	-0.226677
KIAA1324	-2.80964	9.04856	-3.55611	0.00193372	0.0345771	-1.35005
SLC2A2	-2.80956	2.72346	-3.31229	0.00340948	0.0469154	-1.87743
CYP2C18	-2.80866	9.89425	-5.05476	5.72642e-05	0.00566265	1.95588
TRIM50	-2.7998	5.26679	-5.52731	1.93269e-05	0.00375407	2.97657
PCAT18	-2.79465	6.77174	-3.89505	0.00087242	0.0230769	-0.605778
PKIB	-2.78933	8.83784	-4.83212	9.61556e-05	0.00721333	1.46808
UPK1B	-2.75601	7.52043	-3.68466	0.00143095	0.0296762	-1.06896
APOBEC2	-2.75389	7.63922	-5.28488	3.36544e-05	0.0042567	2.45572
NKX2-2	-2.73836	4.6866	-3.76318	0.00118994	0.0270503	-0.896482
MGAM	-2.73468	7.73139	-4.06068	0.000590331	0.0183677	-0.239309
GHRL	-2.72942	7.3323	-4.61002	0.000161771	0.0097594	0.978297
HEPACAM2	-2.72939	7.85301	-3.52112	0.00209842	0.0362724	-1.42624
BCAS1	-2.72583	9.97801	-3.68103	0.00144322	0.0298543	-1.07694
GUCA2B	-2.71947	5.81882	-4.23005	0.000395835	0.0153501	0.13626
CCKBR	-2.71712	6.14205	-6.47021	2.3785e-06	0.00166917	4.93302
LOC284578	-2.71345	5.31983	-4.68666	0.000135147	0.00872441	1.1476
CAPN8	-2.68977	10.9625	-3.58563	0.00180474	0.0335861	-1.28567
SULT1B1	-2.68892	8.40024	-8.09638	8.39576e-08	0.000608833	7.9975
FGA	-2.6874	5.98292	-4.00747	0.000669293	0.0198102	-0.357165
CNTN3	-2.63933	7.22433	-4.06508	0.000584233	0.0183347	-0.22956
SMIM6	-2.63457	8.94159	-6.02791	6.27162e-06	0.00226763	4.03014
SCNN1G	-2.62623	5.69769	-5.83444	9.65642e-06	0.00256639	3.62673
CLUL1	-2.56165	5.21026	-4.57743	0.000174639	0.0100344	0.906236
WIF1	-2.55417	6.08092	-3.66589	0.00149538	0.0304266	-1.11012
SIGLEC11	-2.55405	6.67875	-4.04276	0.000615827	0.0188165	-0.279012
MT1F	-2.55046	11.9593	-6.58328	1.86376e-06	0.00144807	5.15928
LINC01105	-2.54891	5.80571	-4.80751	0.000101847	0.00744705	1.41394
SPINK7	-2.54237	5.58953	-3.5703	0.00187064	0.0340629	-1.31913
LOC105372793	-2.53932	4.75559	-4.13409	0.000496434	0.0169891	-0.0765881
AMPD1	-2.53858	7.55525	-3.39689	0.0028024	0.0426718	-1.69543
JCHAIN	-2.53658	13.5056	-3.3432	0.00317408	0.0454654	-1.81107
ACADL	-2.53316	5.81603	-3.98705	0.000702321	0.0203992	-0.402368
SMIM5	-2.51525	8.19898	-5.08327	5.36015e-05	0.00539861	2.01807
MT1G	-2.50618	8.51569	-4.47739	0.000220962	0.0113373	0.684764
KCNJ15	-2.49756	7.54217	-4.59829	0.000166288	0.00985721	0.952368
LRRC31	-2.49009	8.28074	-4.42434	0.000250361	0.0119182	0.567195
SSTR1	-2.48737	7.05634	-5.82826	9.79131e-06	0.00256639	3.61375
HAPLN1	-2.47063	6.1361	-5.47472	2.17871e-05	0.00387945	2.86412
PLLP	-2.47017	10.3559	-5.8714	8.88931e-06	0.00247932	3.70416
PP7080	-2.45102	9.33716	-5.48319	2.13704e-05	0.00387697	2.88225
SYTL5	-2.45018	6.97691	-3.44079	0.00253054	0.0403606	-1.60056
IGHA2	-2.42404	9.6628	-4.71036	0.000127843	0.00843607	1.19991
HDC	-2.40905	8.09068	-5.48906	2.10864e-05	0.00387697	2.89481
PBLD	-2.39574	9.96266	-7.62548	2.13187e-07	0.00077298	7.15265
SMIM24	-2.35856	9.70584	-3.57516	0.00184949	0.0339527	-1.30852
GSTA3	-2.35687	6.11966	-3.31713	0.00337156	0.0467636	-1.86706
LOC101927256	-2.33654	3.26949	-4.24889	0.000378625	0.0149492	0.178059
PLIN1	-2.33341	5.02918	-5.33707	2.98523e-05	0.00410622	2.56837
AKR1C1	-2.32845	8.47198	-5.40233	2.57059e-05	0.00399077	2.70883
TMEM95	-2.31203	4.69626	-5.18139	4.27183e-05	0.0047904	2.23153
LRRC66	-2.31005	8.64156	-5.10935	5.04602e-05	0.00517812	2.07488
COL6A5	-2.29481	5.72255	-4.46965	0.000225029	0.0115041	0.667595
ENPP6	-2.27708	5.51836	-4.28889	0.000344538	0.0140383	0.266783
SMC1B	-2.2732	3.94337	-4.16792	0.000458343	0.0165248	-0.00156855
RAB27B	-2.26493	9.06335	-3.93113	0.000801296	0.0218175	-0.526045
ALDOB	-2.24633	7.23556	-4.38244	0.000276341	0.0125246	0.474285
SPINK13	-2.24541	6.22092	-4.62988	0.000154401	0.00954261	1.0222
CYP2C9	-2.23744	7.87272	-6.06042	5.83547e-06	0.00226763	4.09743
STYK1	-2.22601	9.08643	-4.94247	7.43392e-05	0.00649498	1.71031
CYP2C19	-2.19066	6.57747	-4.66296	0.00014287	0.00906163	1.09527
RASSF6	-2.18551	10.3584	-5.20041	4.08839e-05	0.00465669	2.2728
GSTA1	-2.18335	9.26481	-3.94356	0.000778169	0.0215129	-0.498578
PIR-FIGF	-2.18004	6.82916	-4.22479	0.000400779	0.0154318	0.124591
MT1E	-2.16046	12.7911	-6.41304	2.6923e-06	0.00169531	4.8179
AKR7A3	-2.12822	10.9835	-4.78482	0.000107395	0.00758562	1.36401
MT1H	-2.12441	12.7172	-6.82158	1.12084e-06	0.00125578	5.62987
LOC339593	-2.11344	3.9624	-3.9263	0.000810485	0.0219305	-0.536737
ACKR4	-2.11252	9.51159	-4.92879	7.67447e-05	0.00658746	1.68033
ADHFE1	-2.11012	7.75491	-3.85742	0.000953277	0.0239671	-0.688844
DRD5	-2.10986	6.29696	-3.95791	0.000752269	0.0212472	-0.466826
EXD1	-2.10542	3.26168	-4.06444	0.000585113	0.0183347	-0.230972
XK	-2.09855	10.2453	-3.89133	0.000880091	0.0231236	-0.613983
APOBEC1	-2.09133	7.96111	-3.65502	0.001534	0.0308716	-1.13394
HHIP	-2.08366	6.72921	-4.15235	0.0004755	0.0165512	-0.0361047
ANGPTL3	-2.08327	4.66953	-3.96056	0.000747581	0.0212455	-0.460962
SLC2A12	-2.08291	8.29016	-4.46514	0.000227428	0.0115282	0.657615
ADRB2	-2.07534	8.24453	-4.98114	6.79422e-05	0.00623548	1.79499
LINC00520	-2.07205	8.34506	-4.06019	0.000591007	0.0183677	-0.240385
DGKK	-2.06634	4.33587	-3.65555	0.00153208	0.0308614	-1.13277
ANG	-2.05751	10.259	-5.19185	4.16991e-05	0.00470033	2.25423
VILL	-2.04855	9.28308	-3.51981	0.00210483	0.0362757	-1.42908
GPAT3	-2.04397	9.29937	-4.77271	0.00011048	0.00775321	1.33734
CYP4F12	-2.04297	7.7775	-5.49725	2.06961e-05	0.00387697	2.91234
LOC400043	-2.04119	10.6852	-3.77096	0.00116838	0.0267792	-0.87937
LOC285095	-2.03177	3.10854	-3.27413	0.00372369	0.0495468	-1.95913
DDX60	-2.01799	12.3525	-4.91244	7.97245e-05	0.00672251	1.64448
LOC101928443	-2.00261	3.67796	-3.47683	0.00232683	0.0387004	-1.52247
SH3RF2	-1.98961	7.39727	-4.09359	0.000546219	0.0178692	-0.166372
ADH1A	-1.97949	6.81603	-5.3362	2.99119e-05	0.00410622	2.5665
STX19	-1.97675	7.3713	-5.39963	2.58652e-05	0.00399077	2.70303
LIFR	-1.9728	7.93166	-4.04294	0.00061557	0.0188165	-0.278619
NKX6-2	-1.97193	4.98382	-3.36429	0.00302264	0.0441623	-1.7657
CFC1B	-1.97123	5.54721	-5.24829	3.66114e-05	0.00440001	2.37657
KCNQ1DN	-1.9691	4.65818	-4.38945	0.00027181	0.0124526	0.489842
LDHD	-1.96905	6.44135	-3.7493	0.00122942	0.0274534	-0.927021
IPO9-AS1	-1.96851	4.5976	-4.20441	0.000420529	0.0157735	0.0793665
GATA5	-1.94719	6.47782	-3.32793	0.00328832	0.0463769	-1.84388
CYP3A5	-1.94609	10.4944	-5.22329	3.87819e-05	0.00451177	2.32242
WFDC11	-1.93918	3.50813	-4.25285	0.000375103	0.014837	0.186845
ALDH1A1	-1.93109	12.3993	-4.15943	0.00046762	0.0165416	-0.0204008
BHLHA15	-1.93003	8.19844	-3.73059	0.00128468	0.028117	-0.968152
TMEM100	-1.91779	9.27001	-3.56371	0.00189966	0.0341654	-1.33348
ZNF664-FAM101A	-1.91767	9.99185	-3.93704	0.000790209	0.0216511	-0.512978
DPEP3	-1.91722	4.5173	-3.83291	0.00100992	0.0247141	-0.742919
MT1HL1	-1.91405	12.885	-5.4126	2.51085e-05	0.00398712	2.73091
KLF4	-1.89992	11.4967	-4.6914	0.000133651	0.00865353	1.15808
ADAM28	-1.89558	8.89386	-4.1302	0.000501012	0.0170571	-0.0852135
SLC26A7	-1.88945	5.23161	-3.71783	0.00132374	0.0285979	-0.996163
LNX1	-1.88762	8.63417	-5.88389	8.64436e-06	0.00247932	3.73029
IRX5	-1.8623	6.84282	-3.43656	0.00255558	0.0405855	-1.60972
KCNA3	-1.84946	7.31415	-3.32696	0.00329573	0.0463769	-1.84596
NR0B2	-1.84324	7.75048	-3.84814	0.000974347	0.0242397	-0.709327
VSTM2A-OT1	-1.83544	5.15662	-4.83996	9.44103e-05	0.00718296	1.48532
HRASLS2	-1.83146	6.17743	-5.11787	4.94743e-05	0.00512687	2.09344
TMPRSS2	-1.81663	8.97327	-5.32495	3.06942e-05	0.00410622	2.54224
RPRM	-1.81193	7.33709	-3.57919	0.00183215	0.0338931	-1.29973
EPN3	-1.80504	8.87436	-4.38861	0.00027235	0.0124526	0.487976
LINC01133	-1.79761	7.63065	-3.36097	0.00304605	0.0443681	-1.77286
DSG4	-1.79075	5.00088	-3.29322	0.00356311	0.0481252	-1.91829
CYSTM1	-1.78728	13.9771	-4.99453	6.58603e-05	0.00609698	1.82428
FGD4	-1.78261	9.09077	-5.87182	8.88083e-06	0.00247932	3.70505
TTTY1B	-1.77699	4.93049	-4.56838	0.000178394	0.0101331	0.886207
SLC16A7	-1.7762	8.65838	-3.56844	0.00187876	0.0341323	-1.32316
CHAD	-1.77575	4.08845	-3.31766	0.00336743	0.0467636	-1.86592
LOC100652777	-1.77543	10.1602	-3.65371	0.0015387	0.030909	-1.13679
BMP2	-1.76157	9.87663	-5.99197	6.79286e-06	0.00230904	3.95558
LOC100505851	-1.75944	4.68599	-3.64006	0.00158873	0.0312974	-1.16668
ASB3	-1.75675	5.74433	-4.33224	0.000311051	0.0133733	0.362963
CSMD3	-1.7535	5.49234	-3.64718	0.00156246	0.0311562	-1.15111
MYOC	-1.73633	7.74851	-3.46362	0.00239951	0.0392582	-1.5511
CPNE4	-1.7308	4.58068	-3.5325	0.00204338	0.035792	-1.40147
SELENBP1	-1.72796	9.94305	-4.23711	0.000389295	0.0152446	0.151925
ITPKA	-1.72626	7.03001	-3.6419	0.00158192	0.0312576	-1.16267
IGFALS	-1.71858	6.03464	-4.17935	0.000446147	0.0163675	0.0237808
TREH	-1.71592	4.30723	-3.43787	0.00254777	0.0405624	-1.60687
PDK4	-1.71175	8.76257	-3.72033	0.001316	0.0285725	-0.990679
RNASE1	-1.71074	7.52892	-3.48924	0.00226045	0.0381217	-1.49552
SCNN1A	-1.71052	7.0091	-3.97601	0.000720832	0.020798	-0.42678
NKX2-3	-1.69183	7.36455	-3.39651	0.0028049	0.0426718	-1.69626
SYTL2	-1.68523	10.9245	-4.29191	0.000342089	0.0140383	0.273491
OASL	-1.68053	9.07426	-6.2729	3.65456e-06	0.0018951	4.53368
MT1X	-1.67827	12.9771	-5.40861	2.53391e-05	0.00399077	2.72233
ZBTB7C	-1.669	4.68284	-4.9478	7.34215e-05	0.00646674	1.722
PPP1R36	-1.66533	9.00415	-4.85354	9.14639e-05	0.00712296	1.51517
TMEM266	-1.65877	7.29322	-4.7513	0.000116155	0.0080078	1.29018
SGK2	-1.6577	8.57076	-4.52806	0.000196131	0.0106405	0.796975
KIT	-1.65179	10.1347	-4.03047	0.000633937	0.0191546	-0.306221
SIGLEC15	-1.65053	7.91684	-5.76095	1.13896e-05	0.00278405	3.47222
NTN4	-1.64497	10.5947	-3.7698	0.00117156	0.0267792	-0.881919
SMPD3	-1.63763	7.15884	-4.86663	8.87119e-05	0.00704353	1.54393
SERTM1	-1.62618	5.79916	-4.02966	0.000635157	0.0191648	-0.308026
STS	-1.62502	7.67333	-4.96276	7.09098e-05	0.006401	1.75476
RAB27A	-1.61405	11.4341	-4.16626	0.000460145	0.0165248	-0.00525589
LOC105371708	-1.61223	6.42061	-3.67044	0.00147952	0.0302509	-1.10015
UBL3	-1.6105	11.9314	-5.32394	3.0766e-05	0.00410622	2.54004
FKBP1A-SDCBP2	-1.60969	11.2567	-4.27625	0.000354965	0.0143536	0.238741
KLHDC7A	-1.60719	6.70159	-3.81289	0.00105864	0.0254156	-0.787044
CDHR2	-1.60476	8.16737	-4.32476	0.000316587	0.0134602	0.346368
GAB4	-1.60226	4.13479	-4.06901	0.000578841	0.0183347	-0.220851
FMO5	-1.59531	8.75693	-4.45428	0.000233317	0.011692	0.633551
MIR29C	-1.59472	9.67963	-3.56565	0.00189108	0.0341654	-1.32926
NR3C2	-1.59171	9.52509	-4.0794	0.000564822	0.018231	-0.197826
RAB26	-1.58923	7.49736	-5.09703	5.192e-05	0.00527813	2.04805
C5orf30	-1.58861	9.86174	-4.88509	8.49722e-05	0.00684655	1.58447
GRIP2	-1.58802	7.05294	-4.38953	0.000271764	0.0124526	0.490001
DGKD	-1.58681	10.3377	-6.40313	2.75092e-06	0.00169531	4.79789
KCNMB2	-1.58209	6.26828	-3.68606	0.00142627	0.0296074	-1.0659
SCIN	-1.57174	7.19459	-3.77374	0.00116076	0.0266937	-0.873248
MYF6	-1.57143	3.50285	-3.58887	0.0017911	0.0334754	-1.27859
BPIFC	-1.57041	3.55236	-3.39507	0.00281432	0.0427763	-1.69937
GPRC5C	-1.56643	8.43739	-5.9053	8.24033e-06	0.00247932	3.77505
FA2H	-1.56284	8.62888	-4.95185	7.27339e-05	0.00644849	1.73085
CIDEC	-1.55922	8.19167	-4.85282	9.16169e-05	0.00712296	1.5136
JPH4	-1.55635	5.93685	-4.06048	0.000590611	0.0183677	-0.239756
MRAP2	-1.5531	9.36951	-3.58132	0.00182301	0.0337816	-1.29507
SIDT2	-1.55052	10.9818	-6.43835	2.54847e-06	0.00169531	4.86891
ATP13A4	-1.54601	5.65224	-4.58355	0.000172149	0.010022	0.919756
FAM20A	-1.54473	7.5484	-4.49022	0.000214391	0.0111562	0.71318
PXMP2	-1.53664	10.5648	-5.39342	2.62352e-05	0.00399124	2.68969
LOC100506236	-1.53488	2.71071	-3.94855	0.000769053	0.0213675	-0.487525
CYP3A4	-1.52555	6.6367	-3.77603	0.00115454	0.0266161	-0.868224
ASPA	-1.51372	5.4113	-3.87529	0.000913983	0.0235032	-0.649399
GCNT2	-1.51199	7.96622	-5.16219	4.46549e-05	0.00482594	2.18983
KAZALD1	-1.51169	6.85603	-4.12799	0.000503633	0.0171196	-0.0901167
F2RL1	-1.51031	9.90485	-4.65133	0.00014682	0.0092582	1.0696
SPTSSB	-1.50956	7.3558	-3.28441	0.00363637	0.0487165	-1.93714
LINC00317	-1.50179	4.72982	-3.5911	0.00178176	0.0333868	-1.27371
FER1L4	-1.49697	7.9119	-4.10592	0.000530558	0.0175834	-0.139046
EGFEM1P	-1.49458	4.50087	-3.93357	0.000796705	0.0217929	-0.520656
TST	-1.48964	12.2193	-6.69774	1.45849e-06	0.00125578	5.3864
MAOA	-1.48651	9.751	-3.29051	0.0035855	0.0483239	-1.92409
OPCML	-1.4836	5.05087	-3.32958	0.00327579	0.0462758	-1.84033
IQGAP2	-1.48188	9.10542	-3.84109	0.000990662	0.0243544	-0.724882
CLDN23	-1.48125	7.90702	-3.26768	0.00377957	0.0498632	-1.97292
ANKRD22	-1.48033	10.625	-4.13534	0.000494976	0.0169891	-0.0738258
NOSTRIN	-1.47265	9.94499	-3.83051	0.00101564	0.0247149	-0.748202
PDGFD	-1.46932	8.96257	-4.1332	0.000497478	0.0169891	-0.0785619
RNASE4	-1.46544	12.0897	-3.9064	0.000849391	0.022673	-0.5807
LOC101927263	-1.45916	7.97124	-4.3222	0.000318504	0.0135069	0.340688
GPX3	-1.45137	8.73092	-4.6766	0.000138371	0.00888496	1.1254
KLRB1	-1.44692	9.16383	-3.41615	0.00267981	0.0417453	-1.65385
ADGRL3	-1.44503	6.78636	-4.5446	0.000188652	0.0104402	0.833577
ACPT	-1.44427	7.41106	-3.65913	0.00151927	0.0307172	-1.12492
LINC01252	-1.44301	5.804	-3.27008	0.00375869	0.0498281	-1.96779
SLC14A1	-1.44154	6.48201	-4.7313	0.000121725	0.00824959	1.24608
C1orf116	-1.44047	9.74287	-4.0144	0.000658443	0.0196494	-0.341824
CCDC160	-1.43964	4.95453	-4.08774	0.000553815	0.0179557	-0.179344
MT2A	-1.43714	13.5184	-5.28684	3.35032e-05	0.0042567	2.45995
HSD17B4	-1.42887	7.89715	-4.58377	0.00017206	0.010022	0.920246
MYRIP	-1.42617	7.24471	-3.71526	0.00133178	0.0286859	-1.00182
SCARA5	-1.4184	6.82781	-3.37306	0.00296181	0.0438743	-1.74682
DEFA4	-1.41563	5.83959	-3.40446	0.00275357	0.0422253	-1.67909
SLC9A2	-1.41467	6.13844	-3.717	0.00132633	0.0286254	-0.99799
PAQR8	-1.4142	10.8184	-4.2253	0.000400301	0.0154318	0.125714
ZNF57	-1.41173	9.987	-8.10008	8.33541e-08	0.000608833	8.00401
ASPHD2	-1.41077	9.23113	-3.79701	0.00109894	0.02593	-0.82202
PTPRH	-1.40558	8.83583	-3.88679	0.000889561	0.0231765	-0.624016
CYP2S1	-1.4052	7.35462	-4.3132	0.000325336	0.0136535	0.320723
C6orf141	-1.4032	7.71714	-4.38656	0.000273672	0.0124555	0.483418
CSTA	-1.4018	10.4624	-3.30909	0.0034348	0.0471148	-1.88429
PTGR1	-1.40067	10.5304	-5.67695	1.3765e-05	0.00321997	3.29478
MYO1A	-1.39802	8.14299	-3.59012	0.00178585	0.0334348	-1.27586
LOC100507281	-1.39411	8.42937	-4.30693	0.000330185	0.0137055	0.306807
C4orf19	-1.38856	9.71726	-3.32021	0.0033476	0.0467636	-1.86045
MIR4680	-1.3881	11.1244	-5.24583	3.68192e-05	0.00440001	2.37125
CBR1	-1.38735	10.5467	-7.03916	7.09153e-07	0.00110197	6.05197
SGK1	-1.38486	12.9751	-4.27787	0.000353604	0.0143252	0.242353
DISP1	-1.37522	8.67361	-4.30959	0.000328116	0.0137055	0.312718
ADA	-1.37185	9.17714	-3.48946	0.00225931	0.0381217	-1.49505
MADCAM1	-1.369	8.22341	-3.31671	0.0033748	0.0467636	-1.86795
LOC105378130	-1.36014	5.60923	-4.84345	9.36451e-05	0.00718296	1.49298
ALDH6A1	-1.35856	8.77683	-3.91406	0.000834201	0.0224006	-0.563781
FBP1	-1.35803	10.5861	-4.32928	0.000313235	0.0133879	0.356379
SEPP1	-1.35637	9.31358	-4.06455	0.000584958	0.0183347	-0.230725
CD79A	-1.35411	7.23865	-3.46226	0.00240714	0.0392582	-1.55405
TMEM171	-1.35063	7.81647	-3.37764	0.00293048	0.0436065	-1.73694
GCNT1	-1.34801	10.0863	-4.20062	0.000424301	0.0158602	0.070973
ENTPD5	-1.34212	7.20912	-4.61168	0.00016114	0.0097594	0.981975
CDHR3	-1.34041	6.52713	-4.55024	0.000186165	0.0103581	0.846066
PPARG	-1.33767	9.96891	-3.46384	0.00239828	0.0392582	-1.55062
CYFIP2	-1.32929	8.72579	-3.89174	0.000879257	0.0231236	-0.613095
LOC100505501	-1.31891	7.73357	-3.61471	0.00168595	0.0322755	-1.22214
GGT6	-1.31271	8.78949	-3.3537	0.00309782	0.0448092	-1.7885
PPFIBP2	-1.31125	10.2528	-5.90933	8.16649e-06	0.00247932	3.78347
FLRT3	-1.31054	10.3271	-3.6207	0.00166248	0.0320917	-1.20905
DAPK2	-1.30695	7.55231	-5.41955	2.47126e-05	0.00398239	2.74584
SOX2	-1.29942	5.88782	-3.71818	0.00132268	0.0285979	-0.995413
TMEM161B	-1.29825	8.70225	-5.26902	3.49053e-05	0.00433923	2.42142
CYB5A	-1.29406	10.6261	-6.30939	3.37425e-06	0.00183517	4.60795
FMO4	-1.2933	8.37389	-5.23035	3.81562e-05	0.00447434	2.33771
FOLR1	-1.29205	9.67698	-4.37936	0.000278352	0.0125634	0.467464
FOXA1	-1.29079	8.19923	-3.65604	0.00153032	0.0308545	-1.13169
LOC400568	-1.28479	4.16988	-3.48244	0.00229659	0.0384326	-1.51029
GDPD1	-1.27955	8.12194	-5.3894	2.64777e-05	0.00400015	2.68105
ELOVL6	-1.27857	9.66272	-4.25348	0.000374549	0.014837	0.188237
GOT1	-1.26788	9.6973	-5.25263	3.62475e-05	0.00440001	2.38596
FBXO39	-1.26753	5.05321	-3.48019	0.00230866	0.0385263	-1.51517
KLF2	-1.26615	9.60358	-3.7557	0.00121105	0.0273335	-0.912941
RELL1	-1.26565	7.58269	-5.82156	9.93939e-06	0.00257418	3.5997
PYM1	-1.26312	7.43453	-5.44363	2.33897e-05	0.00390564	2.79749
LOC101927391	-1.26196	7.55055	-3.67149	0.00147587	0.0302437	-1.09784
TMEM220	-1.26194	9.258	-3.386	0.00287418	0.043212	-1.71892
ARRDC4	-1.25379	10.9651	-4.48639	0.000216332	0.0112055	0.704697
PM20D1	-1.25078	6.15059	-3.88853	0.000885925	0.0231765	-0.620177
HSPB2-C11orf52	-1.25003	8.83523	-5.40562	2.5513e-05	0.00399077	2.71591
SLC5A9	-1.24798	5.21786	-3.95454	0.000758276	0.0212855	-0.474288
RAB37	-1.24621	7.49782	-3.73879	0.00126016	0.0278242	-0.950125
AHCYL2	-1.24522	8.75156	-3.89425	0.000874068	0.0230769	-0.607547
NEDD4L	-1.23873	8.38637	-5.61303	1.59077e-05	0.0033711	3.15917
RNF212B	-1.23747	6.5366	-3.27519	0.00371461	0.0495069	-1.95686
ARHGEF28	-1.23573	8.2441	-4.09075	0.000549889	0.0179224	-0.172662
OLMALINC	-1.23225	8.71244	-4.36617	0.000287142	0.012759	0.43821
LOC100499194	-1.23222	3.81825	-4.03305	0.000630095	0.019065	-0.300514
PRELID2	-1.23035	8.7018	-6.14487	4.84174e-06	0.00212894	4.27159
TMPRSS6	-1.22788	5.29731	-4.44583	0.000238007	0.0117348	0.61482
LOC100507487	-1.2276	8.10843	-4.95795	7.17075e-05	0.00641974	1.74423
LOC100507403	-1.21644	6.04585	-3.33688	0.00322089	0.0458651	-1.82466
TRPA1	-1.2097	7.4146	-3.36451	0.00302113	0.0441623	-1.76523
BLNK	-1.20934	11.6429	-4.90377	8.13518e-05	0.00675107	1.62546
SCN4A	-1.20341	4.52596	-3.67181	0.00147476	0.0302437	-1.09714
TOX3	-1.20126	9.80329	-3.59206	0.00177777	0.0333697	-1.27163
ETFDH	-1.19929	9.62014	-5.9256	7.87522e-06	0.00247932	3.81742
CTB-49A3.2	-1.1947	5.98017	-4.37786	0.000279342	0.012582	0.464123
EDDM3A	-1.19119	4.30975	-3.34653	0.00314971	0.0453187	-1.80392
ABLIM1	-1.18712	11.3054	-4.39317	0.00026944	0.0124526	0.498082
CCDC68	-1.18696	9.9603	-3.32709	0.00329471	0.0463769	-1.84567
BRS3	-1.18293	3.52974	-3.86067	0.000946006	0.0239671	-0.68167
ACSF2	-1.1813	8.38444	-5.03137	6.04587e-05	0.00587178	1.90481
GRAMD1C	-1.18038	9.60143	-7.30399	4.09719e-07	0.000891343	6.5558
RNF128	-1.17734	12.3444	-4.09042	0.000550318	0.0179224	-0.173394
LOC202181	-1.17521	7.29989	-4.97941	6.82163e-05	0.00623548	1.7912
PTER	-1.17472	10.7968	-5.80117	1.0405e-05	0.00263209	3.55686
ATP8B1	-1.17213	12.1479	-5.62848	1.53604e-05	0.0033711	3.192
HERPUD1	-1.17068	9.64609	-3.64447	0.00157239	0.0311826	-1.15702
KBTBD12	-1.17001	7.88281	-3.88713	0.000888859	0.0231765	-0.623276
SLC26A4	-1.16861	6.17057	-3.75289	0.00121907	0.0273612	-0.919117
IRS4	-1.16777	5.95455	-4.06149	0.000589208	0.0183677	-0.237522
C1orf210	-1.16404	7.76512	-4.44593	0.000237951	0.0117348	0.615043
PIWIL2	-1.15838	5.93476	-7.75539	1.64372e-07	0.00077298	7.38921
HADH	-1.15614	11.2297	-6.11556	5.16535e-06	0.00212894	4.21125
SLC5A5	-1.15406	6.788	-3.96844	0.000733816	0.0210055	-0.443528
GRIA3	-1.15135	4.66538	-3.49537	0.00222836	0.0377849	-1.48221
CYB5R1	-1.1512	7.87691	-3.85757	0.000952951	0.0239671	-0.688523
SLC9A1	-1.15108	7.23256	-4.24472	0.000382374	0.0150698	0.168792
ADIPOR2	-1.14667	10.8362	-4.3387	0.00030635	0.0132235	0.377287
LANCL3	-1.14601	5.58058	-3.30037	0.00350477	0.0476837	-1.90298
FAM41AY2	-1.14473	5.74444	-3.27203	0.00374179	0.0496963	-1.96361
DHRS7	-1.1424	8.52606	-4.46236	0.000228921	0.0115282	0.651454
RETSAT	-1.13458	10.4808	-5.19742	4.11665e-05	0.00466447	2.26632
GATA6	-1.1309	9.18796	-4.23071	0.00039522	0.0153501	0.137724
TDRD9	-1.12994	6.30569	-4.29582	0.000338947	0.0139391	0.282169
[truncated: 477 more rows]
