# Supplementary material for: Prognostic value of gastric cancer‐associated gene signatures: Evidence based on a meta‐analysis using integrated bioinformatics methods
Source: J Cell Mol Med. 2018 Aug 22;22(11):5743–7. doi: 10.1111/jcmm.13823 (PMC6201382; doi:10.1111/jcmm.13823)
Supplement: Supplementary file 7 [file JCMM-22-5743-s007.xlsx]

## Sheet: Sheet1
Name	Pvalue	adjPvalue	logFC	Regulation
CST1	7.63455e-24	1.94246e-19	3.45441	Up
SULF1	1.12922e-19	2.87307e-15	2.25995	Up
SFRP4	4.86459e-19	1.2377e-14	2.5096	Up
THY1	1.83197e-18	4.66109e-14	1.99119	Up
CLDN1	7.23177e-18	1.83998e-13	2.23571	Up
SPP1	8.42255e-18	2.14295e-13	2.10988	Up
FAP	1.23923e-17	3.15296e-13	2.48963	Up
CLDN7	1.23923e-17	3.15296e-13	2.32855	Up
TIMP1	2.50274e-17	6.36771e-13	1.91839	Up
THBS2	2.11537e-16	5.38212e-12	2.27013	Up
CEACAM6	7.05713e-16	1.79554e-11	1.84175	Up
MMP7	7.17684e-16	1.826e-11	1.81123	Up
CXCL8	8.66979e-16	2.20585e-11	1.81019	Up
CDH17	1.79308e-15	4.56213e-11	1.99174	Up
BGN	3.30883e-15	8.41866e-11	1.82616	Up
ASPN	2.16844e-14	5.51717e-10	1.86943	Up
CLDN4	5.95601e-14	1.51539e-09	1.80918	Up
ANXA13	1.4009e-13	3.5643e-09	1.5641	Up
CLRN3	2.15295e-13	5.47775e-09	1.59775	Up
COL1A2	7.1848e-13	1.82803e-08	1.53511	Up
PLA2G7	7.38099e-13	1.87794e-08	1.49649	Up
CLDN3	9.86098e-13	2.50893e-08	1.56751	Up
SPARC	1.45161e-12	3.69333e-08	1.43921	Up
COL12A1	2.20835e-12	5.61871e-08	1.3712	Up
GREM1	2.59634e-12	6.60586e-08	1.86406	Up
COL6A3	3.66543e-12	9.32594e-08	1.60533	Up
PMEPA1	4.81334e-12	1.22466e-07	1.23095	Up
KLK6	8.69496e-12	2.21226e-07	1.21748	Up
SERPINH1	1.00916e-11	2.56762e-07	1.5261	Up
FNDC1	1.1812e-11	3.00533e-07	1.75857	Up
SERPINB5	1.21113e-11	3.08147e-07	1.50244	Up
OLFM4	1.66837e-11	4.24483e-07	2.11853	Up
SFRP2	1.7085e-11	4.34695e-07	1.75633	Up
CTHRC1	1.7503e-11	4.45329e-07	1.74456	Up
CDH11	2.96234e-11	7.53708e-07	1.10456	Up
COL5A2	3.25556e-11	8.28313e-07	1.25863	Up
COL3A1	3.30677e-11	8.41343e-07	1.18494	Up
CTSK	3.51193e-11	8.93541e-07	1.14767	Up
GPNMB	4.59215e-11	1.16838e-06	1.35051	Up
TGFBI	4.77889e-11	1.21589e-06	1.09883	Up
PLEKHS1	6.59342e-11	1.67756e-06	1.30622	Up
COL10A1	9.25622e-11	2.35506e-06	2.04025	Up
PLAU	9.74611e-11	2.4797e-06	1.06767	Up
OLFML2B	1.00093e-10	2.54667e-06	1.2593	Up
SULF2	1.08358e-10	2.75694e-06	1.02699	Up
CTSL	1.21107e-10	3.08134e-06	1.11176	Up
THBS4	1.27241e-10	3.23739e-06	1.57874	Up
IL32	1.29945e-10	3.30619e-06	1.36281	Up
SERPINE2	1.42053e-10	3.61426e-06	1.10045	Up
TPX2	1.54579e-10	3.93296e-06	1.24828	Up
VIL1	2.20786e-10	5.61745e-06	1.25023	Up
MUC17	2.23144e-10	5.67746e-06	1.09536	Up
COL1A1	2.39318e-10	6.08896e-06	1.55403	Up
ARPC1B	2.59605e-10	6.60512e-06	1.07451	Up
CDH3	3.41799e-10	8.69638e-06	1.55935	Up
RARRES1	3.69376e-10	9.39804e-06	1.44586	Up
PLA2G2A	3.77597e-10	9.6072e-06	1.69095	Up
EDNRA	3.85557e-10	9.80973e-06	1.07506	Up
C3	4.32783e-10	1.10113e-05	1.33759	Up
CXCL1	4.71767e-10	1.20032e-05	1.2682	Up
RAB31	5.26573e-10	1.33976e-05	1.22604	Up
MFAP2	5.30756e-10	1.3504e-05	1.54484	Up
GPX8	5.33157e-10	1.35651e-05	1.1324	Up
LY6E	5.42638e-10	1.38063e-05	1.44215	Up
SLC19A3	5.49041e-10	1.39692e-05	1.06242	Up
CEMIP	8.20104e-10	2.08659e-05	1.58259	Up
INHBA	9.10676e-10	2.31703e-05	2.00201	Up
PI3	9.20099e-10	2.34101e-05	1.29816	Up
LUM	1.04736e-09	2.66479e-05	1.24127	Up
CXCL9	1.35372e-09	3.44428e-05	1.15714	Up
IGFBP7	1.37513e-09	3.49875e-05	1.04467	Up
CTSB	1.5414e-09	3.92178e-05	1.02021	Up
OLR1	1.64265e-09	4.17938e-05	1.12628	Up
COL8A1	1.66212e-09	4.22893e-05	1.35361	Up
VCAN	1.69026e-09	4.30052e-05	1.15369	Up
CST2	1.77871e-09	4.52558e-05	1.2745	Up
HKDC1	2.28481e-09	5.81325e-05	1.22246	Up
ISLR	2.36078e-09	6.00652e-05	1.20711	Up
KLHL23	2.38347e-09	6.06426e-05	1.02048	Up
GUCY1A3	3.29166e-09	8.37498e-05	1.16913	Up
NOX4	3.6458e-09	9.27601e-05	1.25284	Up
LIPG	3.6748e-09	9.3498e-05	1.10516	Up
MMP12	4.43266e-09	0.00011278	1.26464	Up
FAR2	4.93365e-09	0.000125527	1.05136	Up
FCER1G	5.04258e-09	0.000128298	1.11393	Up
KRT23	5.68006e-09	0.000144518	1.32301	Up
CXCL10	6.47589e-09	0.000164766	1.20661	Up
FAM198B	6.81203e-09	0.000173318	1.11852	Up
F2RL2	7.34683e-09	0.000186925	1.00136	Up
GPRC5A	8.94083e-09	0.000227482	1.0513	Up
ETV4	9.44615e-09	0.000240339	1.07023	Up
CKS2	9.68679e-09	0.000246461	1.15072	Up
HEPH	1.06573e-08	0.000271153	1.09631	Up
CLDN2	1.07061e-08	0.000272396	1.43086	Up
COL4A1	1.08523e-08	0.000276115	1.16862	Up
ECT2	1.1055e-08	0.000281273	1.17069	Up
ESM1	1.18976e-08	0.00030271	1.01424	Up
TNFRSF11B	1.19929e-08	0.000305134	1.17348	Up
TYROBP	1.30343e-08	0.000331631	1.00066	Up
S100A10	1.33463e-08	0.00033957	1.22349	Up
NID2	1.35228e-08	0.00034406	1.11751	Up
MSR1	1.35495e-08	0.000344741	1.12142	Up
FBN1	1.48309e-08	0.000377342	1.04638	Up
TRIM29	1.5596e-08	0.000396809	1.22695	Up
NUF2	1.68743e-08	0.000429333	1.04611	Up
MMP3	1.91049e-08	0.000486086	1.34731	Up
ANLN	2.21572e-08	0.000563744	1.0821	Up
TNFRSF12A	2.3978e-08	0.000610072	1.05093	Up
DTL	2.56426e-08	0.000652425	1.00686	Up
MSLN	2.78415e-08	0.00070837	1.28286	Up
FN1	2.85065e-08	0.000725291	1.2638	Up
TRIP13	3.00527e-08	0.00076463	1.05864	Up
TREM2	3.11228e-08	0.000791858	1.02512	Up
TOP2A	3.21298e-08	0.00081748	1.23285	Up
CPXM1	3.47583e-08	0.000884357	1.21607	Up
MMP1	3.73527e-08	0.000950365	1.1753	Up
CHI3L1	4.41584e-08	0.00112352	1.38913	Up
PRRX1	4.8994e-08	0.00124655	1.18851	Up
CAMK2N1	4.96318e-08	0.00126278	1.18493	Up
MMP11	7.81821e-08	0.00198919	1.0149	Up
CDK1	8.67629e-08	0.00220751	1.0106	Up
SRPX2	1.19301e-07	0.00303537	1.042	Up
CCL18	1.45999e-07	0.00371465	1.17874	Up
COL11A1	1.90631e-07	0.00485022	1.82567	Up
CCNB2	2.00048e-07	0.00508982	1.10401	Up
AHNAK2	2.22284e-07	0.00565558	1.03498	Up
TREM1	2.35545e-07	0.00599298	1.01679	Up
SERPINF1	2.35639e-07	0.00599536	1.02206	Up
TMEM176A	2.47864e-07	0.0063064	1.02368	Up
CHRDL2	2.48803e-07	0.00633029	1.34281	Up
WNT2	2.56914e-07	0.00653667	1.14992	Up
THBS1	3.20581e-07	0.00815655	1.09921	Up
KIF23	3.63523e-07	0.00924912	1.02774	Up
COMP	3.64767e-07	0.00928077	1.00238	Up
MYB	4.50745e-07	0.0114683	1.01824	Up
LAIR2	5.20802e-07	0.0132508	1.05503	Up
HOXB7	5.51235e-07	0.0140251	1.04678	Up
SERPINE1	6.68473e-07	0.017008	1.04731	Up
PBK	9.01792e-07	0.0229443	1.00782	Up
ITGBL1	1.82881e-06	0.0465303	1.00855	Up
GIF	1.96103e-27	4.98944e-23	-4.99283	Down
GKN1	7.73699e-25	1.96852e-20	-4.77509	Down
GKN2	6.95126e-24	1.76861e-19	-4.61723	Down
ATP4A	7.63455e-24	1.94246e-19	-4.78277	Down
PSCA	3.29377e-21	8.38034e-17	-3.08094	Down
KCNE2	3.81456e-21	9.7054e-17	-3.67525	Down
LIPF	1.45161e-20	3.69333e-16	-4.12555	Down
CA9	1.64019e-20	4.17314e-16	-2.55296	Down
VSIG2	3.67389e-20	9.34748e-16	-2.50597	Down
VSIG1	7.64299e-20	1.94461e-15	-2.98107	Down
ATP4B	1.59792e-19	4.06558e-15	-3.76956	Down
CXCL17	3.02226e-19	7.68954e-15	-2.76124	Down
CPA2	3.94735e-19	1.00433e-14	-3.37484	Down
ANXA10	5.77087e-19	1.46828e-14	-2.46513	Down
PGC	8.79146e-19	2.23681e-14	-3.06332	Down
TFF2	1.05954e-18	2.6958e-14	-3.03506	Down
PGA4	1.46175e-18	3.71912e-14	-3.94347	Down
SOSTDC1	1.95881e-18	4.98381e-14	-3.05937	Down
ALDH3A1	2.71534e-18	6.90863e-14	-2.25766	Down
FBP2	3.083e-18	7.84407e-14	-2.56104	Down
CA2	6.72307e-18	1.71055e-13	-2.29824	Down
CHIA	8.30674e-18	2.11348e-13	-2.85866	Down
PIK3C2G	8.902e-18	2.26494e-13	-1.99572	Down
MAL	1.16754e-17	2.97058e-13	-2.08414	Down
SST	1.23129e-17	3.13276e-13	-2.93116	Down
CAPN9	1.44115e-17	3.66672e-13	-2.29766	Down
KCNJ16	1.86089e-17	4.73466e-13	-2.46551	Down
ESRRG	1.95661e-17	4.97819e-13	-2.74111	Down
DPCR1	3.65521e-17	9.29995e-13	-2.86106	Down
TFF1	7.10896e-17	1.80873e-12	-2.2755	Down
CHGA	7.61801e-17	1.93825e-12	-2.43214	Down
TMED6	1.02181e-16	2.59979e-12	-2.19877	Down
ADH1C	1.31375e-16	3.34257e-12	-2.34101	Down
CAPN13	2.23986e-16	5.69888e-12	-1.82287	Down
LTF	4.38369e-16	1.11534e-11	-2.16091	Down
SLC26A9	5.15632e-16	1.31192e-11	-2.13777	Down
AKR7A3	5.35879e-16	1.36344e-11	-1.82629	Down
CLDN18	8.94337e-16	2.27546e-11	-1.9118	Down
MFSD4A	1.21585e-15	3.09348e-11	-2.22855	Down
GHRL	1.51433e-15	3.85292e-11	-2.61677	Down
KLK11	2.758e-15	7.01719e-11	-1.78973	Down
LYPD6B	3.50199e-15	8.91011e-11	-1.79787	Down
SULT1C2	3.88541e-15	9.88565e-11	-1.89195	Down
CLIC6	8.79608e-15	2.23799e-10	-2.14545	Down
FGA	9.72752e-15	2.47497e-10	-1.8308	Down
FAM3B	1.30462e-14	3.31936e-10	-1.9944	Down
HRASLS2	1.53224e-14	3.89847e-10	-1.45938	Down
HPGD	1.57614e-14	4.01017e-10	-1.88427	Down
JCHAIN	1.78153e-14	4.53275e-10	-2.02352	Down
PP7080	1.98245e-14	5.04395e-10	-1.63167	Down
KRT20	3.06986e-14	7.81063e-10	-2.18955	Down
ADTRP	3.20237e-14	8.1478e-10	-1.6067	Down
C6orf58	4.10511e-14	1.04446e-09	-1.83957	Down
SCNN1B	4.10511e-14	1.04446e-09	-1.68166	Down
IRX3	6.51707e-14	1.65814e-09	-1.58248	Down
ADH7	6.83332e-14	1.7386e-09	-2.14255	Down
CKMT2	1.89186e-13	4.81347e-09	-1.79976	Down
TCN1	2.08529e-13	5.30561e-09	-1.46347	Down
SLC28A2	2.29542e-13	5.84024e-09	-1.65798	Down
ERO1B	2.92305e-13	7.43712e-09	-1.41085	Down
EPN3	3.81456e-13	9.7054e-09	-1.26258	Down
SULT2A1	6.33468e-13	1.61173e-08	-1.90114	Down
PLLP	8.61949e-13	2.19306e-08	-1.39163	Down
APLP1	8.88739e-13	2.26122e-08	-1.32548	Down
SCGB2A1	1.09874e-12	2.79553e-08	-2.19199	Down
SSTR1	1.15952e-12	2.95018e-08	-1.44337	Down
DNER	1.17854e-12	2.99855e-08	-1.72211	Down
CCKBR	1.36826e-12	3.48126e-08	-1.84873	Down
TFCP2L1	1.8279e-12	4.65073e-08	-1.13135	Down
TRIM50	2.007e-12	5.1064e-08	-1.69575	Down
CKM	2.1024e-12	5.34915e-08	-1.75233	Down
LDHD	2.47983e-12	6.30943e-08	-1.15941	Down
MT1M	2.57041e-12	6.5399e-08	-2.34433	Down
CYP2C18	2.5814e-12	6.56784e-08	-1.65213	Down
REG1A	2.69968e-12	6.86879e-08	-1.58764	Down
NRG4	3.29006e-12	8.37089e-08	-1.51756	Down
BCAS1	3.5878e-12	9.12844e-08	-1.5989	Down
MAP7D2	3.66543e-12	9.32594e-08	-1.83275	Down
GC	3.825e-12	9.73194e-08	-1.97373	Down
ORM2	4.73737e-12	1.20533e-07	-1.55177	Down
ADHFE1	5.22327e-12	1.32896e-07	-1.30694	Down
SIDT2	6.70411e-12	1.70573e-07	-1.11601	Down
CYSTM1	8.8561e-12	2.25326e-07	-1.24147	Down
ETNPPL	9.68881e-12	2.46512e-07	-2.03518	Down
APOBEC2	1.04707e-11	2.66405e-07	-1.58513	Down
KIAA1324	1.13313e-11	2.88303e-07	-1.63438	Down
DGKD	1.42156e-11	3.61687e-07	-1.15613	Down
FUT9	1.78042e-11	4.52991e-07	-1.85403	Down
FCGBP	1.92643e-11	4.90143e-07	-1.64327	Down
FMO5	2.10682e-11	5.36039e-07	-1.17611	Down
SH3GL2	2.37898e-11	6.05284e-07	-1.81517	Down
C16orf89	2.5089e-11	6.38339e-07	-1.81401	Down
SCNN1G	3.07354e-11	7.82001e-07	-1.75412	Down
AQP4	3.26918e-11	8.31777e-07	-1.98788	Down
SULT1B1	3.35867e-11	8.54547e-07	-1.42763	Down
POU2AF1	3.48301e-11	8.86183e-07	-1.02943	Down
GPR155	3.83515e-11	9.75778e-07	-1.4069	Down
ALDH1A1	4.16196e-11	1.05893e-06	-1.44563	Down
LINC00982	4.28915e-11	1.09129e-06	-1.51554	Down
GATA5	4.44738e-11	1.13155e-06	-1.31446	Down
IGFBP2	4.6909e-11	1.1935e-06	-1.31936	Down
MT1G	4.90926e-11	1.24906e-06	-1.60326	Down
PDILT	5.2137e-11	1.32652e-06	-1.90544	Down
HDC	8.17538e-11	2.08006e-06	-1.25591	Down
AADAC	8.49618e-11	2.16168e-06	-1.63175	Down
REG3A	8.87102e-11	2.25705e-06	-1.26987	Down
ALDOB	9.22387e-11	2.34683e-06	-1.01285	Down
CKB	9.47766e-11	2.4114e-06	-1.58259	Down
MSMB	9.90823e-11	2.52095e-06	-1.98387	Down
ST6GALNAC1	1.08358e-10	2.75694e-06	-1.29018	Down
PIGR	1.15684e-10	2.94336e-06	-1.2592	Down
AZGP1	1.33432e-10	3.39491e-06	-1.70697	Down
CWH43	1.51282e-10	3.84908e-06	-2.05176	Down
LIFR	1.5917e-10	4.04975e-06	-1.50937	Down
TMEM171	1.6102e-10	4.09683e-06	-1.20287	Down
TNFRSF17	1.67116e-10	4.25194e-06	-1.39331	Down
FAM46C	1.97191e-10	5.01714e-06	-1.1901	Down
MLPH	2.01166e-10	5.11828e-06	-1.09922	Down
UGT2B15	2.72498e-10	6.93317e-06	-1.38819	Down
SPINK1	2.95238e-10	7.51173e-06	-1.18611	Down
GPER1	3.08947e-10	7.86053e-06	-1.26057	Down
RDH12	3.39383e-10	8.63492e-06	-1.71824	Down
SLC2A12	3.66078e-10	9.31413e-06	-1.29338	Down
AKR1B10	3.7288e-10	9.48719e-06	-2.02456	Down
CYP3A5	3.98838e-10	1.01476e-05	-1.2108	Down
ADAM28	4.30288e-10	1.09478e-05	-1.22209	Down
B3GNT6	6.06189e-10	1.54233e-05	-1.18577	Down
PDIA2	6.10856e-10	1.5542e-05	-1.7964	Down
FAM189A2	6.27804e-10	1.59732e-05	-1.2045	Down
SELENBP1	6.47294e-10	1.64691e-05	-1.05451	Down
AKR1B15	6.69419e-10	1.7032e-05	-1.36249	Down
ITPKA	7.08907e-10	1.80367e-05	-1.15502	Down
IRX2	8.14713e-10	2.07287e-05	-1.16344	Down
ANG	8.8964e-10	2.26351e-05	-1.01361	Down
KCNJ15	9.45682e-10	2.4061e-05	-1.51707	Down
ADRB2	9.7039e-10	2.46896e-05	-1.11982	Down
FA2H	1.35933e-09	3.45855e-05	-1.03091	Down
MT1H	1.43242e-09	3.64452e-05	-1.12437	Down
DUOX2	1.43564e-09	3.6527e-05	-1.25511	Down
CYP2C9	1.66461e-09	4.23526e-05	-1.14802	Down
XK	1.71709e-09	4.3688e-05	-1.11804	Down
MAMDC2	1.84328e-09	4.68986e-05	-1.17385	Down
GPT2	2.43085e-09	6.18481e-05	-1.13114	Down
PBLD	2.46132e-09	6.26234e-05	-1.24125	Down
VILL	3.20789e-09	8.16184e-05	-1.14483	Down
GPRC5C	3.44189e-09	8.7572e-05	-1.12405	Down
RAB27B	3.8228e-09	9.72634e-05	-1.06711	Down
ZNF385B	3.94484e-09	0.000100368	-1.1865	Down
MT1E	4.53187e-09	0.000115304	-1.29177	Down
PLA2G1B	4.66164e-09	0.000118606	-1.17236	Down
GUCA2B	5.08539e-09	0.000129388	-1.27552	Down
PXMP2	5.08539e-09	0.000129388	-1.08669	Down
CCKAR	5.94883e-09	0.000151356	-1.54003	Down
KLF4	6.03776e-09	0.000153619	-1.01829	Down
GCNT1	6.12734e-09	0.000155898	-1.07824	Down
GGT6	7.61414e-09	0.000193727	-1.01569	Down
AMPD1	9.5347e-09	0.000242591	-1.28623	Down
ADGRG2	9.93193e-09	0.000252698	-1.74194	Down
GSTA1	1.10398e-08	0.000280886	-1.41417	Down
PTPRZ1	1.11498e-08	0.000283684	-1.28775	Down
TMPRSS2	1.14542e-08	0.000291429	-1.30489	Down
SLC5A5	1.30499e-08	0.000332027	-1.52427	Down
COL2A1	1.34513e-08	0.000342243	-1.27159	Down
RNASE1	1.35228e-08	0.00034406	-1.03849	Down
ARL14	1.45346e-08	0.000369803	-1.29077	Down
CNTD1	1.51052e-08	0.000384322	-1.40364	Down
ACER2	1.5274e-08	0.000388617	-1.47344	Down
HYAL1	2.05827e-08	0.000523685	-1.07856	Down
MYOC	2.32384e-08	0.000591253	-1.13021	Down
SIGLEC11	2.34891e-08	0.000597633	-1.18724	Down
B4GALNT3	2.42692e-08	0.000617481	-1.05351	Down
HOMER2	2.45634e-08	0.000624966	-1.11533	Down
SYTL5	2.7602e-08	0.000702278	-1.2942	Down
VSTM2A	2.95e-08	0.000750568	-1.2564	Down
B3GAT1	3.11228e-08	0.000791858	-1.0561	Down
AKR1C1	3.73527e-08	0.000950365	-1.10204	Down
RAP1GAP	4.08369e-08	0.00103901	-1.01525	Down
LINC00261	4.1885e-08	0.00106568	-1.37533	Down
ASB11	5.05495e-08	0.00128613	-1.10651	Down
ADH1A	5.41134e-08	0.00137681	-1.21774	Down
DPT	7.52512e-08	0.00191462	-1.11521	Down
SLC9A2	9.67976e-08	0.00246282	-1.08653	Down
PLAC8	1.03339e-07	0.00262924	-1.07356	Down
CARNS1	1.64736e-07	0.00419139	-1.03685	Down
SLC1A2	1.69306e-07	0.00430765	-1.00659	Down
CYP2C19	1.86999e-07	0.00475782	-1.07309	Down
COLCA1	2.04266e-07	0.00519714	-1.02213	Down
SPTSSB	2.71021e-07	0.0068956	-1.02098	Down
MYRIP	2.7584e-07	0.0070182	-1.0536	Down
CHGB	3.21102e-07	0.00816979	-1.22566	Down
LINC00675	3.75469e-07	0.00955307	-1.16444	Down
SMIM5	4.07214e-07	0.0103607	-1.02299	Down
KCNJ13	4.45279e-07	0.0113292	-1.24749	Down
CYP2C8	5.94094e-07	0.0151155	-1.00324	Down
CTSE	6.12546e-07	0.015585	-1.1164	Down
RASSF6	6.56116e-07	0.0166935	-1.10981	Down
IL1R2	7.09199e-07	0.0180442	-1.19872	Down
PKIB	7.56052e-07	0.0192362	-1.29307	Down
SMIM24	8.00529e-07	0.0203679	-1.05266	Down
S100P	8.72397e-07	0.0221964	-1.1498	Down
FBXL13	1.02389e-06	0.0260508	-1.14077	Down
GSTA3	1.43881e-06	0.0366076	-1.1251	Down
SPINK7	1.52922e-06	0.038908	-1.12834	Down
FAM150B	1.66537e-06	0.0423719	-1.08879	Down
ACADL	1.70931e-06	0.04349	-1.10845	Down
UPK1B	1.84824e-06	0.0470249	-1.52255	Down
