# Supplementary material for: Prognostic value of gastric cancer‐associated gene signatures: Evidence based on a meta‐analysis using integrated bioinformatics methods
Source: J Cell Mol Med. 2018 Aug 22;22(11):5743–7. doi: 10.1111/jcmm.13823 (PMC6201382; doi:10.1111/jcmm.13823)
Supplement: Supplementary file 8 [file JCMM-22-5743-s008.xlsx]

## Sheet: up_GO
Category	Term	Count	%	PValue	Genes	List Total	Pop Hits	Pop Total	Fold Enrichment	Bonferroni	Benjamini	FDR
GOTERM_CC_FAT	GO:0005576~extracellular region	79	58.0882	3.63786e-32	F2RL2, ASPN, CTHRC1, MSR1, IGFBP7, MMP7, MMP3, MMP1, CXCL10, WNT2, TNFRSF11B, SERPINE2, SERPINE1, TGFBI, COL12A1, COL11A1, COL10A1, LAIR2, OLFML2B, CST2, CST1, MMP12, MMP11, INHBA, CTSK, CHRDL2, BGN, SERPINF1, SERPINB5, CPXM1, COL1A2, PLA2G2A, PLA2G7, MFAP2, VCAN, TREM1, COL1A1, CTSB, TREM2, CXCL1, OLFM4, C3, LUM, COL3A1, CXCL9, IL32, ESM1, GREM1, ITGBL1, TIMP1, ISLR, FNDC1, COMP, COL6A3, MSLN, C…	127	2010	12782	3.95573	6.54814e-30	6.54814e-30	4.48092e-29
GOTERM_CC_FAT	GO:0044421~extracellular region part	57	41.9118	3.78466e-30	ASPN, CTHRC1, MSR1, IGFBP7, MMP7, MMP3, MMP1, CXCL10, WNT2, TNFRSF11B, SERPINE2, TGFBI, COL12A1, COL11A1, COL10A1, MMP12, MMP11, INHBA, CTSK, BGN, SERPINF1, SERPINB5, CPXM1, COL1A2, PLA2G2A, PLA2G7, VCAN, MFAP2, COL1A1, CXCL1, OLFM4, C3, LUM, COL3A1, CXCL9, IL32, GREM1, TIMP1, COMP, COL6A3, COL8A1, THBS1, THBS4, FN1, SPP1, COL4A1, FBN1, CHI3L1, NID2, SPARC, COL5A2, CCL18, SULF2, PI3, SFRP4, SULF1…	127	960	12782	5.97584	6.81239e-28	3.40619e-28	4.66175e-27
GOTERM_CC_FAT	GO:0031012~extracellular matrix	34	25	8.52051e-24	ASPN, CTHRC1, LUM, COL3A1, MMP7, MMP3, MMP1, TIMP1, WNT2, TNFRSF11B, COMP, TGFBI, COL6A3, COL12A1, COL8A1, THBS1, COL11A1, COL10A1, THBS4, FN1, COL4A1, FBN1, CHI3L1, NID2, SPARC, COL5A2, MMP12, MMP11, BGN, PI3, COL1A2, VCAN, MFAP2, COL1A1	127	345	12782	9.9187	1.53369e-21	5.11231e-22	1.04951e-20
GOTERM_CC_FAT	GO:0005578~proteinaceous extracellular matrix	33	24.2647	1.13903e-23	ASPN, CTHRC1, LUM, COL3A1, MMP7, MMP3, MMP1, TIMP1, WNT2, TNFRSF11B, COMP, TGFBI, COL6A3, COL12A1, COL8A1, COL11A1, COL10A1, THBS4, FN1, COL4A1, FBN1, CHI3L1, NID2, SPARC, COL5A2, MMP12, MMP11, BGN, PI3, COL1A2, VCAN, MFAP2, COL1A1	127	320	12782	10.3791	2.05026e-21	5.12564e-22	1.403e-20
GOTERM_BP_FAT	GO:0007155~cell adhesion	33	24.2647	2.82208e-15	CLDN7, OLFM4, CLDN4, CLDN3, TNFRSF12A, IGFBP7, COL3A1, IL32, CDH3, ITGBL1, ISLR, COMP, TGFBI, COL6A3, MSLN, COL12A1, COL8A1, THBS1, GPNMB, COL11A1, THBS2, THBS4, FN1, SPP1, OLR1, NID2, THY1, CDH17, CPXM1, CLDN1, CLDN2, VCAN, CDH11	118	700	13528	5.40465	3.24185e-12	3.24185e-12	4.4742e-12
GOTERM_BP_FAT	GO:0022610~biological adhesion	33	24.2647	3.03488e-15	CLDN7, OLFM4, CLDN4, CLDN3, TNFRSF12A, IGFBP7, COL3A1, IL32, CDH3, ITGBL1, ISLR, COMP, TGFBI, COL6A3, MSLN, COL12A1, COL8A1, THBS1, GPNMB, COL11A1, THBS2, THBS4, FN1, SPP1, OLR1, NID2, THY1, CDH17, CPXM1, CLDN1, CLDN2, VCAN, CDH11	118	701	13528	5.39694	3.5012e-12	1.7506e-12	4.82947e-12
GOTERM_MF_FAT	GO:0005201~extracellular matrix structural constituent	15	11.0294	5.90941e-15	COL4A1, LUM, FBN1, COL3A1, CHI3L1, COL5A2, WNT2, BGN, COMP, COL1A2, COL12A1, COL1A1, COL11A1, MUC17, FN1	106	86	12983	21.363	1.32394e-12	1.32394e-12	7.51621e-12
GOTERM_CC_FAT	GO:0005615~extracellular space	33	24.2647	7.33636e-14	CXCL1, OLFM4, MSR1, C3, IGFBP7, COL3A1, MMP7, CXCL9, IL32, GREM1, MMP3, CXCL10, SERPINE2, TGFBI, COL6A3, THBS1, FN1, SPP1, FBN1, CHI3L1, CCL18, INHBA, CTSK, SERPINF1, SULF2, SERPINB5, CPXM1, SFRP4, SULF1, COL1A2, LIPG, PLA2G2A, PLA2G7	127	685	12782	4.84862	1.32094e-11	2.64189e-12	9.03944e-11
GOTERM_CC_FAT	GO:0044420~extracellular matrix part	16	11.7647	4.67246e-13	COL4A1, LUM, FBN1, COL3A1, SPARC, NID2, COL5A2, COL6A3, COL1A2, COL12A1, MFAP2, COL1A1, COL8A1, COL11A1, FN1, COL10A1	127	117	12782	13.7635	8.41127e-11	1.40188e-11	5.75584e-10
GOTERM_CC_FAT	GO:0005581~collagen	11	8.08824	8.99323e-13	COL4A1, LUM, COL6A3, COL3A1, COL1A2, COL12A1, COL1A1, COL8A1, COL5A2, COL11A1, COL10A1	127	35	12782	31.6315	1.61871e-10	2.31244e-11	1.10769e-09
GOTERM_MF_FAT	GO:0005198~structural molecule activity	25	18.3824	1.58119e-10	CLDN7, COL4A1, CLDN4, CLDN3, LUM, FBN1, COL3A1, CHI3L1, COL5A2, KRT23, WNT2, ARPC1B, BGN, COMP, COL1A2, CLDN1, COL12A1, CLDN2, COL1A1, THBS1, COL11A1, THBS2, MUC17, FN1, THBS4	106	634	12983	4.8297	3.55767e-08	1.77883e-08	2.02003e-07
GOTERM_BP_FAT	GO:0001501~skeletal system development	19	13.9706	2.53327e-10	FBN1, COL3A1, PRRX1, SPARC, COL5A2, INHBA, CTSK, CHRDL2, TNFRSF11B, HOXB7, COMP, COL1A2, COL12A1, COL1A1, GPNMB, COL11A1, SPP1, COL10A1, CDH11	118	319	13528	6.82833	2.95886e-07	9.86287e-08	4.08168e-07
GOTERM_BP_FAT	GO:0032963~collagen metabolic process	8	5.88235	3.07715e-09	KLK6, COL3A1, MMP7, COL1A1, MMP3, SERPINH1, MMP1, MMP11	118	28	13528	32.7554	3.59411e-06	8.98528e-07	4.958e-06
GOTERM_BP_FAT	GO:0030199~collagen fibril organization	8	5.88235	4.0274e-09	LUM, COL3A1, COL1A2, COL12A1, COL1A1, SERPINH1, COL5A2, COL11A1	118	29	13528	31.6259	4.70399e-06	9.40801e-07	6.48907e-06
GOTERM_BP_FAT	GO:0044259~multicellular organismal macromolecule metabolic process	8	5.88235	6.68914e-09	KLK6, COL3A1, MMP7, COL1A1, MMP3, SERPINH1, MMP1, MMP11	118	31	13528	29.5856	7.81289e-06	1.30215e-06	1.07778e-05
GOTERM_BP_FAT	GO:0044236~multicellular organismal metabolic process	8	5.88235	2.50923e-08	KLK6, COL3A1, MMP7, COL1A1, MMP3, SERPINH1, MMP1, MMP11	118	37	13528	24.7879	2.93074e-05	4.18682e-06	4.04295e-05
GOTERM_CC_FAT	GO:0005583~fibrillar collagen	6	4.41176	6.44115e-08	LUM, COL3A1, COL1A2, COL1A1, COL5A2, COL11A1	127	12	12782	50.3228	1.1594e-05	1.44926e-06	7.93387e-05
GOTERM_MF_FAT	GO:0004866~endopeptidase inhibitor activity	11	8.08824	2.58112e-07	SERPINE2, SERPINF1, SERPINB5, C3, COL6A3, PI3, SERPINE1, CST2, CST1, SERPINH1, TIMP1	106	145	12983	9.29167	5.80736e-05	1.93582e-05	0.000329749
GOTERM_BP_FAT	GO:0030198~extracellular matrix organization	10	7.35294	2.74213e-07	TNFRSF11B, LUM, TGFBI, COL3A1, COL1A2, COL12A1, COL1A1, SERPINH1, COL5A2, COL11A1	118	104	13528	11.0235	0.000320229	4.00343e-05	0.000441819
GOTERM_MF_FAT	GO:0005518~collagen binding	7	5.14706	3.87604e-07	COMP, LUM, NID2, SPARC, THBS1, SERPINH1, FN1	106	36	12983	23.8158	8.72072e-05	2.18025e-05	0.00049518
GOTERM_MF_FAT	GO:0030414~peptidase inhibitor activity	11	8.08824	4.25761e-07	SERPINE2, SERPINF1, SERPINB5, C3, COL6A3, PI3, SERPINE1, CST2, CST1, SERPINH1, TIMP1	106	153	12983	8.80583	9.57917e-05	1.91591e-05	0.000543926
GOTERM_BP_FAT	GO:0009611~response to wounding	19	13.9706	6.41173e-07	F2RL2, KLK6, CXCL1, NOX4, OLR1, C3, COL3A1, CXCL9, CDH3, CCL18, CXCL10, SERPINE1, PLA2G7, VCAN, CTSB, THBS1, PLAU, FN1, SPP1	118	530	13528	4.10988	0.000748609	8.32065e-05	0.00103307
GOTERM_MF_FAT	GO:0005539~glycosaminoglycan binding	10	7.35294	1.90424e-06	BGN, SERPINE2, COMP, LIPG, VCAN, GPNMB, THBS1, THBS2, THBS4, FN1	106	140	12983	8.74865	0.000428362	7.14064e-05	0.00243271
GOTERM_MF_FAT	GO:0050840~extracellular matrix binding	6	4.41176	2.20295e-06	BGN, TGFBI, SPARC, THBS1, COL11A1, SPP1	106	27	12983	27.218	0.000495543	7.08068e-05	0.00281433
GOTERM_MF_FAT	GO:0005509~calcium ion binding	23	16.9118	3.33855e-06	FBN1, VIL1, MMP7, S100A10, SPARC, NID2, CDH3, MMP3, MMP1, MMP12, MMP11, SULF2, CDH17, COMP, SULF1, PLA2G2A, ANXA13, VCAN, THBS1, THBS2, THBS4, CDH11, COL10A1	106	919	12983	3.06536	0.000750893	9.38925e-05	0.00426506
GOTERM_MF_FAT	GO:0001871~pattern binding	10	7.35294	4.18999e-06	BGN, SERPINE2, COMP, LIPG, VCAN, GPNMB, THBS1, THBS2, THBS4, FN1	106	154	12983	7.95332	0.000942306	0.000104744	0.00535276
GOTERM_MF_FAT	GO:0030247~polysaccharide binding	10	7.35294	4.18999e-06	BGN, SERPINE2, COMP, LIPG, VCAN, GPNMB, THBS1, THBS2, THBS4, FN1	106	154	12983	7.95332	0.000942306	0.000104744	0.00535276
GOTERM_BP_FAT	GO:0032101~regulation of response to external stimulus	10	7.35294	9.5441e-06	EDNRA, SERPINF1, C3, SERPINE1, PLA2G2A, FCER1G, GREM1, THBS1, PLAU, SPP1	118	159	13528	7.21032	0.0110857	0.00111414	0.0153766
GOTERM_MF_FAT	GO:0004857~enzyme inhibitor activity	12	8.82353	1.13492e-05	SERPINE2, SERPINF1, SERPINB5, C3, COL6A3, PI3, SERPINE1, CST2, CST1, SERPINH1, CAMK2N1, TIMP1	106	270	12983	5.44361	0.00255032	0.000255325	0.0144981
GOTERM_BP_FAT	GO:0043062~extracellular structure organization	10	7.35294	1.16639e-05	TNFRSF11B, LUM, TGFBI, COL3A1, COL1A2, COL12A1, COL1A1, SERPINH1, COL5A2, COL11A1	118	163	13528	7.03338	0.0135311	0.00123773	0.0187915
GOTERM_MF_FAT	GO:0008201~heparin binding	8	5.88235	1.93989e-05	SERPINE2, COMP, LIPG, GPNMB, THBS1, THBS2, THBS4, FN1	106	103	12983	9.5131	0.00435528	0.000396721	0.0247801
GOTERM_BP_FAT	GO:0030574~collagen catabolic process	5	3.67647	2.31351e-05	KLK6, MMP7, MMP3, MMP1, MMP11	118	20	13528	28.661	0.0266603	0.00224931	0.0372695
GOTERM_BP_FAT	GO:0016338~calcium-independent cell-cell adhesion	5	3.67647	3.44658e-05	CLDN7, CLDN4, CLDN3, CLDN1, CLDN2	118	22	13528	26.0555	0.0394572	0.00309189	0.0555179
GOTERM_CC_FAT	GO:0031093~platelet alpha granule lumen	6	4.41176	4.84742e-05	SPARC, THBS1, THBS2, THBS4, TIMP1, FN1	127	41	12782	14.7286	0.00868761	0.000969038	0.0596917
GOTERM_BP_FAT	GO:0001503~ossification	8	5.88235	6.12935e-05	CHRDL2, CTSK, SPARC, COL1A1, GPNMB, COL5A2, CDH11, SPP1	118	115	13528	7.97524	0.0690903	0.00510073	0.0987121
GOTERM_BP_FAT	GO:0044243~multicellular organismal catabolic process	5	3.67647	6.85828e-05	KLK6, MMP7, MMP3, MMP1, MMP11	118	26	13528	22.0469	0.0769829	0.00532627	0.110445
GOTERM_CC_FAT	GO:0060205~cytoplasmic membrane-bounded vesicle lumen	6	4.41176	6.86077e-05	SPARC, THBS1, THBS2, THBS4, TIMP1, FN1	127	44	12782	13.7244	0.0122739	0.00123422	0.0844746
GOTERM_MF_FAT	GO:0048407~platelet-derived growth factor binding	4	2.94118	8.09107e-05	COL4A1, COL3A1, COL1A2, COL1A1	106	11	12983	44.5386	0.0180409	0.00151599	0.103318
GOTERM_CC_FAT	GO:0031983~vesicle lumen	6	4.41176	8.52439e-05	SPARC, THBS1, THBS2, THBS4, TIMP1, FN1	127	46	12782	13.1277	0.0152274	0.00139399	0.104948
GOTERM_BP_FAT	GO:0060348~bone development	8	5.88235	9.38772e-05	CHRDL2, CTSK, SPARC, COL1A1, GPNMB, COL5A2, CDH11, SPP1	118	123	13528	7.45652	0.103856	0.00682992	0.15115
GOTERM_MF_FAT	GO:0004867~serine-type endopeptidase inhibitor activity	7	5.14706	9.84294e-05	SERPINE2, SERPINF1, SERPINB5, COL6A3, PI3, SERPINE1, SERPINH1	106	92	12983	9.31922	0.0219042	0.00170222	0.125675
GOTERM_MF_FAT	GO:0030246~carbohydrate binding	12	8.82353	0.000133723	BGN, SERPINE2, OLR1, COMP, LIPG, CHI3L1, VCAN, GPNMB, THBS1, THBS2, THBS4, FN1	106	354	12983	4.1519	0.0296415	0.00214695	0.170702
GOTERM_BP_FAT	GO:0016337~cell-cell adhesion	11	8.08824	0.000138874	CLDN7, CLDN4, OLR1, CDH17, CLDN3, CLDN1, CLDN2, CDH3, COL11A1, CDH11, THY1	118	276	13528	4.56915	0.149743	0.00949675	0.223524
GOTERM_MF_FAT	GO:0005125~cytokine activity	9	6.61765	0.00018029	CXCL1, INHBA, TNFRSF11B, CXCL9, IL32, GREM1, CCL18, SPP1, CXCL10	106	195	12983	5.65298	0.0397571	0.00270095	0.230084
GOTERM_MF_FAT	GO:0019838~growth factor binding	7	5.14706	0.000204115	COL4A1, IGFBP7, COL3A1, COL1A2, COL1A1, ESM1, THBS1	106	105	12983	8.16541	0.0448918	0.00286655	0.260453
GOTERM_CC_FAT	GO:0031091~platelet alpha granule	6	4.41176	0.000219586	SPARC, THBS1, THBS2, THBS4, TIMP1, FN1	127	56	12782	10.7835	0.0387587	0.00328873	0.270139
GOTERM_BP_FAT	GO:0001568~blood vessel development	10	7.35294	0.000273256	EDNRA, BGN, TNFRSF12A, COL3A1, COL1A2, PRRX1, COL1A1, THBS1, PLAU, THY1	118	245	13528	4.67935	0.273275	0.0175774	0.439371
GOTERM_BP_FAT	GO:0001944~vasculature development	10	7.35294	0.000326575	EDNRA, BGN, TNFRSF12A, COL3A1, COL1A2, PRRX1, COL1A1, THBS1, PLAU, THY1	118	251	13528	4.56749	0.317165	0.0198788	0.524891
GOTERM_BP_FAT	GO:0006954~inflammatory response	11	8.08824	0.000512654	NOX4, CXCL1, OLR1, C3, PLA2G7, CXCL9, THBS1, CCL18, SPP1, FN1, CXCL10	118	325	13528	3.88026	0.450603	0.0295027	0.822812
GOTERM_BP_FAT	GO:0032964~collagen biosynthetic process	3	2.20588	0.000729135	COL3A1, COL1A1, SERPINH1	118	5	13528	68.7864	0.573413	0.0397567	1.16835
GOTERM_BP_FAT	GO:0006952~defense response	15	11.0294	0.000846316	CXCL1, NOX4, OLR1, C3, CXCL9, IL32, CCL18, CXCL10, INHBA, PLA2G7, PLA2G2A, THBS1, TYROBP, FN1, SPP1	118	615	13528	2.7962	0.62802	0.0439554	1.35492
GOTERM_MF_FAT	GO:0004175~endopeptidase activity	11	8.08824	0.000903017	KLK6, CTSK, FAP, SERPINE1, MMP7, CTSB, MMP3, MMP12, MMP1, PLAU, MMP11	106	375	12983	3.59278	0.183943	0.0118859	1.14753
GOTERM_CC_FAT	GO:0005604~basement membrane	6	4.41176	0.00102137	COL4A1, FBN1, NID2, SPARC, COL8A1, FN1	127	78	12782	7.74197	0.168015	0.0140497	1.25083
GOTERM_BP_FAT	GO:0042127~regulation of cell proliferation	17	12.5	0.00119495	CXCL1, NOX4, RARRES1, IGFBP7, MMP7, PRRX1, SPARC, MMP12, CXCL10, TIMP1, WNT2, EDNRA, SERPINE1, PLA2G2A, GPNMB, THBS1, PLAU	118	787	13528	2.47643	0.752548	0.0589124	1.90806
GOTERM_MF_FAT	GO:0005178~integrin binding	5	3.67647	0.00130663	TGFBI, COL3A1, GPNMB, THBS1, THY1	106	59	12983	10.3798	0.25486	0.0162107	1.65649
GOTERM_BP_FAT	GO:0018149~peptide cross-linking	4	2.94118	0.00141783	BGN, COL3A1, THBS1, FN1	118	26	13528	17.6375	0.809328	0.0667199	2.26014
GOTERM_MF_FAT	GO:0004222~metalloendopeptidase activity	6	4.41176	0.00153403	FAP, MMP7, MMP3, MMP12, MMP1, MMP11	106	104	12983	7.06622	0.292078	0.0180158	1.94218
GOTERM_BP_FAT	GO:0031589~cell-substrate adhesion	6	4.41176	0.00159064	TNFRSF12A, COL3A1, NID2, THY1, FN1, ITGBL1	118	98	13528	7.01902	0.844226	0.0716755	2.53231
GOTERM_BP_FAT	GO:0043588~skin development	4	2.94118	0.00195538	COL3A1, COL1A2, COL1A1, COL5A2	118	29	13528	15.813	0.898339	0.0841728	3.10444
GOTERM_BP_FAT	GO:0007566~embryo implantation	4	2.94118	0.00215904	IGFBP7, SFRP4, PLAU, SPP1	118	30	13528	15.2859	0.9199	0.0892615	3.42253
GOTERM_BP_FAT	GO:0050729~positive regulation of inflammatory response	4	2.94118	0.00215904	EDNRA, C3, PLA2G2A, FCER1G	118	30	13528	15.2859	0.9199	0.0892615	3.42253
GOTERM_BP_FAT	GO:0032103~positive regulation of response to external stimulus	5	3.67647	0.00226439	EDNRA, C3, PLA2G2A, FCER1G, THBS1	118	64	13528	8.95657	0.929194	0.0902311	3.5867
GOTERM_MF_FAT	GO:0008237~metallopeptidase activity	7	5.14706	0.003673	FAP, CPXM1, MMP7, MMP3, MMP12, MMP1, MMP11	106	183	12983	4.68507	0.563055	0.0405522	4.59227
GOTERM_BP_FAT	GO:0050727~regulation of inflammatory response	5	3.67647	0.00422402	EDNRA, SERPINF1, C3, PLA2G2A, FCER1G	118	76	13528	7.54237	0.992875	0.156745	6.5929
GOTERM_MF_FAT	GO:0070011~peptidase activity, acting on L-amino acid peptides	12	8.82353	0.0047847	KLK6, CTSK, FAP, CPXM1, SERPINE1, MMP7, CTSB, MMP3, MMP12, MMP1, PLAU, MMP11	106	549	12983	2.67718	0.660113	0.0500897	5.94339
GOTERM_BP_FAT	GO:0002683~negative regulation of immune system process	5	3.67647	0.00577748	INHBA, COL3A1, GREM1, THBS1, THY1	118	83	13528	6.90627	0.99885	0.201954	8.91331
GOTERM_CC_FAT	GO:0070160~occluding junction	5	3.67647	0.00580187	CLDN7, CLDN4, CLDN3, CLDN1, CLDN2	127	73	12782	6.89354	0.649143	0.0720827	6.91643
GOTERM_CC_FAT	GO:0005923~tight junction	5	3.67647	0.00580187	CLDN7, CLDN4, CLDN3, CLDN1, CLDN2	127	73	12782	6.89354	0.649143	0.0720827	6.91643
GOTERM_BP_FAT	GO:0006029~proteoglycan metabolic process	4	2.94118	0.00604961	BGN, SULF2, SULF1, COL11A1	118	43	13528	10.6646	0.999164	0.204374	9.31418
GOTERM_MF_FAT	GO:0008009~chemokine activity	4	2.94118	0.00606338	CXCL1, CXCL9, CCL18, CXCL10	106	46	12983	10.6505	0.74549	0.0603056	7.47562
GOTERM_BP_FAT	GO:0042060~wound healing	7	5.14706	0.00627907	F2RL2, KLK6, SERPINE1, COL3A1, CDH3, PLAU, FN1	118	191	13528	4.20162	0.999362	0.205394	9.65091
GOTERM_MF_FAT	GO:0008233~peptidase activity	12	8.82353	0.00663601	KLK6, CTSK, FAP, CPXM1, SERPINE1, MMP7, CTSB, MMP3, MMP12, MMP1, PLAU, MMP11	106	574	12983	2.56058	0.776441	0.0630579	8.15431
GOTERM_MF_FAT	GO:0042379~chemokine receptor binding	4	2.94118	0.00723175	CXCL1, CXCL9, CCL18, CXCL10	106	49	12983	9.99846	0.804668	0.0657806	8.85553
GOTERM_BP_FAT	GO:0010810~regulation of cell-substrate adhesion	4	2.94118	0.00730324	COL1A1, COL8A1, THBS1, SPP1	118	46	13528	9.96905	0.999809	0.228516	11.1396
GOTERM_BP_FAT	GO:0007160~cell-matrix adhesion	5	3.67647	0.0073795	COL3A1, NID2, THY1, FN1, ITGBL1	118	89	13528	6.44068	0.999825	0.224655	11.2495
GOTERM_BP_FAT	GO:0000279~M phase	9	6.61765	0.00774033	KIF23, CDK1, CCNB2, NUF2, CKS2, TPX2, ANLN, PBK, TRIP13	118	329	13528	3.13616	0.999886	0.228417	11.7679
GOTERM_BP_FAT	GO:0006928~cell motion	11	8.08824	0.00810555	WNT2, CTHRC1, ARPC1B, SERPINB5, TNFRSF12A, VCAN, THBS1, ETV4, PLAU, THBS4, FN1	118	475	13528	2.65492	0.999926	0.232066	12.2897
GOTERM_CC_FAT	GO:0030141~secretory granule	7	5.14706	0.00878849	PLA2G2A, SPARC, THBS1, THBS2, THBS4, TIMP1, FN1	127	180	12782	3.914	0.795854	0.100511	10.3028
GOTERM_BP_FAT	GO:0022403~cell cycle phase	10	7.35294	0.00973317	KIF23, CDK1, INHBA, CCNB2, NUF2, CKS2, TPX2, ANLN, PBK, TRIP13	118	414	13528	2.76918	0.999989	0.265641	14.5802
GOTERM_BP_FAT	GO:0048514~blood vessel morphogenesis	7	5.14706	0.0100149	EDNRA, BGN, TNFRSF12A, PRRX1, THBS1, PLAU, THY1	118	211	13528	3.80336	0.999992	0.266098	14.971
GOTERM_BP_FAT	GO:0016477~cell migration	8	5.88235	0.010075	WNT2, CTHRC1, TNFRSF12A, VCAN, THBS1, PLAU, THBS4, FN1	118	276	13528	3.32302	0.999993	0.261596	15.0541
GOTERM_CC_FAT	GO:0031988~membrane-bounded vesicle	13	9.55882	0.010253	WNT2, BGN, SERPINF1, PLA2G2A, SPARC, CTSB, GPNMB, THBS1, THBS2, THBS4, SPP1, TIMP1, FN1	127	568	12782	2.30351	0.843556	0.109472	11.9216
GOTERM_CC_FAT	GO:0044433~cytoplasmic vesicle part	7	5.14706	0.0104884	WNT2, SPARC, THBS1, THBS2, THBS4, TIMP1, FN1	127	187	12782	3.76748	0.850113	0.105634	12.1793
GOTERM_BP_FAT	GO:0007067~mitosis	7	5.14706	0.0121287	KIF23, CDK1, CCNB2, NUF2, TPX2, ANLN, PBK	118	220	13528	3.64777	0.999999	0.299754	17.8494
GOTERM_BP_FAT	GO:0000280~nuclear division	7	5.14706	0.0121287	KIF23, CDK1, CCNB2, NUF2, TPX2, ANLN, PBK	118	220	13528	3.64777	0.999999	0.299754	17.8494
GOTERM_MF_FAT	GO:0030169~low-density lipoprotein binding	3	2.20588	0.0123084	MSR1, OLR1, THBS1	106	21	12983	17.4973	0.938368	0.105476	14.6339
GOTERM_BP_FAT	GO:0000087~M phase of mitotic cell cycle	7	5.14706	0.0131624	KIF23, CDK1, CCNB2, NUF2, TPX2, ANLN, PBK	118	224	13528	3.58263	1	0.314397	19.2235
GOTERM_BP_FAT	GO:0051241~negative regulation of multicellular organismal process	6	4.41176	0.0139115	INHBA, TNFRSF11B, SERPINE1, GUCY1A3, THBS1, PLAU	118	164	13528	4.1943	1	0.322665	20.2059
GOTERM_MF_FAT	GO:0042802~identical protein binding	12	8.82353	0.0142795	CLDN7, INHBA, CLDN4, CLDN3, FAP, COL1A2, CLDN1, CLDN2, COL1A1, THBS1, TOP2A, TRIP13	106	640	12983	2.29652	0.960681	0.117029	16.7849
GOTERM_BP_FAT	GO:0048285~organelle fission	7	5.14706	0.0145395	KIF23, CDK1, CCNB2, NUF2, TPX2, ANLN, PBK	118	229	13528	3.5044	1	0.328226	21.0207
GOTERM_CC_FAT	GO:0031982~vesicle	14	10.2941	0.0147995	SPARC, GPRC5A, TIMP1, WNT2, BGN, SERPINF1, PLA2G2A, CTSB, GPNMB, THBS1, THBS2, FN1, SPP1, THBS4	127	670	12782	2.10304	0.931698	0.138518	16.7777
GOTERM_CC_FAT	GO:0043296~apical junction complex	5	3.67647	0.016515	CLDN7, CLDN4, CLDN3, CLDN1, CLDN2	127	99	12782	5.08311	0.95009	0.145949	18.5452
GOTERM_BP_FAT	GO:0032844~regulation of homeostatic process	5	3.67647	0.0171224	EDNRA, INHBA, TNFRSF11B, SPP1, THY1	118	114	13528	5.02825	1	0.367743	24.2908
GOTERM_BP_FAT	GO:0002888~positive regulation of myeloid leukocyte mediated immunity	2	1.47059	0.0172233	C3, FCER1G	118	2	13528	114.644	1	0.362968	24.4159
GOTERM_BP_FAT	GO:0048870~cell motility	8	5.88235	0.0172248	WNT2, CTHRC1, TNFRSF12A, VCAN, THBS1, PLAU, THBS4, FN1	118	307	13528	2.98747	1	0.356718	24.4178
GOTERM_BP_FAT	GO:0051674~localization of cell	8	5.88235	0.0172248	WNT2, CTHRC1, TNFRSF12A, VCAN, THBS1, PLAU, THBS4, FN1	118	307	13528	2.98747	1	0.356718	24.4178
GOTERM_CC_FAT	GO:0016327~apicolateral plasma membrane	5	3.67647	0.0182313	CLDN7, CLDN4, CLDN3, CLDN1, CLDN2	127	102	12782	4.93361	0.963554	0.152611	20.2789
GOTERM_CC_FAT	GO:0005584~collagen type I	2	1.47059	0.0196188	COL1A2, COL1A1	127	2	12782	100.646	0.971745	0.156194	21.6557
GOTERM_CC_FAT	GO:0016023~cytoplasmic membrane-bounded vesicle	12	8.82353	0.0199087	WNT2, BGN, SERPINF1, PLA2G2A, SPARC, CTSB, GPNMB, THBS1, THBS2, THBS4, TIMP1, FN1	127	550	12782	2.19591	0.97321	0.15171	21.9405
GOTERM_BP_FAT	GO:0040007~growth	6	4.41176	0.0213135	KLK6, INHBA, CCNB2, LY6E, SERPINE1, PLAU	118	183	13528	3.75882	1	0.414559	29.3281
GOTERM_MF_FAT	GO:0032403~protein complex binding	6	4.41176	0.0213751	TGFBI, COL3A1, FCER1G, GPNMB, THBS1, THY1	106	196	12983	3.74942	0.992262	0.164778	24.1215
GOTERM_CC_FAT	GO:0009986~cell surface	9	6.61765	0.0218026	BGN, SULF2, TNFRSF12A, SULF1, FCER1G, CTSB, GREM1, THBS1, THY1	127	348	12782	2.60291	0.981087	0.158456	23.7783
GOTERM_BP_FAT	GO:0031099~regeneration	4	2.94118	0.0218524	KLK6, SERPINE1, VCAN, PLAU	118	69	13528	6.64603	1	0.415873	29.9525
GOTERM_BP_FAT	GO:0003013~circulatory system process	6	4.41176	0.0226778	WNT2, EDNRA, OLR1, COL1A2, GUCY1A3, CXCL10	118	186	13528	3.6982	1	0.421195	30.8989
GOTERM_BP_FAT	GO:0008015~blood circulation	6	4.41176	0.0226778	WNT2, EDNRA, OLR1, COL1A2, GUCY1A3, CXCL10	118	186	13528	3.6982	1	0.421195	30.8989
GOTERM_BP_FAT	GO:0010811~positive regulation of cell-substrate adhesion	3	2.20588	0.0242132	COL8A1, THBS1, SPP1	118	28	13528	12.2833	1	0.435932	32.6273
GOTERM_BP_FAT	GO:0022402~cell cycle process	11	8.08824	0.0245066	KIF23, CDK1, INHBA, CCNB2, NUF2, CKS2, TPX2, ANLN, PBK, THBS1, TRIP13	118	565	13528	2.23201	1	0.433479	32.953
GOTERM_CC_FAT	GO:0031410~cytoplasmic vesicle	13	9.55882	0.0245183	SPARC, GPRC5A, TIMP1, WNT2, BGN, SERPINF1, PLA2G2A, CTSB, GPNMB, THBS1, THBS2, FN1, THBS4	127	642	12782	2.038	0.988533	0.169875	26.3442
GOTERM_BP_FAT	GO:0043009~chordate embryonic development	8	5.88235	0.0248062	EDNRA, CCNB2, LY6E, HOXB7, SFRP2, PRRX1, COL1A1, COL11A1	118	331	13528	2.77085	1	0.431192	33.284
GOTERM_BP_FAT	GO:0031349~positive regulation of defense response	4	2.94118	0.0253077	EDNRA, C3, PLA2G2A, FCER1G	118	73	13528	6.28187	1	0.431585	33.8347
GOTERM_BP_FAT	GO:0048545~response to steroid hormone stimulus	6	4.41176	0.0255739	WNT2, TNFRSF11B, IGFBP7, COL1A1, THBS1, SPP1	118	192	13528	3.58263	1	0.428991	34.1253
GOTERM_BP_FAT	GO:0002866~positive regulation of acute inflammatory response to antigenic stimulus	2	1.47059	0.0257243	C3, FCER1G	118	3	13528	76.4294	1	0.425032	34.2889
GOTERM_BP_FAT	GO:0002885~positive regulation of hypersensitivity	2	1.47059	0.0257243	C3, FCER1G	118	3	13528	76.4294	1	0.425032	34.2889
GOTERM_BP_FAT	GO:0009792~embryonic development ending in birth or egg hatching	8	5.88235	0.0258928	EDNRA, CCNB2, LY6E, HOXB7, SFRP2, PRRX1, COL1A1, COL11A1	118	334	13528	2.74597	1	0.421412	34.4717
GOTERM_BP_FAT	GO:0051216~cartilage development	4	2.94118	0.0262149	CHRDL2, PRRX1, COL1A1, COL11A1	118	74	13528	6.19698	1	0.419776	34.82
GOTERM_BP_FAT	GO:0001558~regulation of cell growth	6	4.41176	0.0265897	INHBA, TNFRSF12A, IGFBP7, ESM1, GREM1, SPP1	118	194	13528	3.54569	1	0.418828	35.223
GOTERM_BP_FAT	GO:0048706~embryonic skeletal system development	4	2.94118	0.02904	HOXB7, PRRX1, COL1A1, COL11A1	118	77	13528	5.95554	1	0.442006	37.8009
GOTERM_MF_FAT	GO:0004620~phospholipase activity	4	2.94118	0.0296304	F2RL2, EDNRA, LIPG, PLA2G2A	106	83	12983	5.90271	0.99885	0.214709	31.9047
GOTERM_BP_FAT	GO:0030155~regulation of cell adhesion	5	3.67647	0.0310294	TGFBI, COL1A1, COL8A1, THBS1, SPP1	118	137	13528	4.18409	1	0.458607	39.8228
GOTERM_BP_FAT	GO:0042246~tissue regeneration	3	2.20588	0.0310706	KLK6, SERPINE1, PLAU	118	32	13528	10.7479	1	0.453578	39.8639
GOTERM_MF_FAT	GO:0008034~lipoprotein binding	3	2.20588	0.0324161	MSR1, OLR1, THBS1	106	35	12983	10.4984	0.999398	0.225603	34.3604
GOTERM_BP_FAT	GO:0007584~response to nutrient	5	3.67647	0.0332183	TNFRSF11B, IGFBP7, LIPG, COL1A1, SPP1	118	140	13528	4.09443	1	0.470816	41.9761
GOTERM_BP_FAT	GO:0002863~positive regulation of inflammatory response to antigenic stimulus	2	1.47059	0.0341524	C3, FCER1G	118	4	13528	57.322	1	0.474939	42.8728
GOTERM_BP_FAT	GO:0043589~skin morphogenesis	2	1.47059	0.0341524	COL1A2, COL1A1	118	4	13528	57.322	1	0.474939	42.8728
GOTERM_BP_FAT	GO:0008285~negative regulation of cell proliferation	8	5.88235	0.0371688	NOX4, WNT2, CXCL1, RARRES1, IGFBP7, PLA2G2A, GPNMB, THBS1	118	361	13528	2.54059	1	0.499055	45.6806
GOTERM_BP_FAT	GO:0030193~regulation of blood coagulation	3	2.20588	0.0385961	SERPINE1, THBS1, PLAU	118	36	13528	9.55367	1	0.507017	46.9636
GOTERM_BP_FAT	GO:0001525~angiogenesis	5	3.67647	0.0394877	EDNRA, TNFRSF12A, THBS1, PLAU, THY1	118	148	13528	3.87311	1	0.509821	47.7505
GOTERM_CC_FAT	GO:0005911~cell-cell junction	6	4.41176	0.0398451	CLDN7, CLDN4, CLDN3, CLDN1, CLDN2, CDH3	127	190	12782	3.17828	0.999337	0.253796	39.3977
GOTERM_BP_FAT	GO:0031214~biomineral formation	3	2.20588	0.0405756	COL1A1, GPNMB, SPP1	118	37	13528	9.29546	1	0.514268	48.6959
GOTERM_BP_FAT	GO:0000278~mitotic cell cycle	8	5.88235	0.0415523	KIF23, CDK1, INHBA, CCNB2, NUF2, TPX2, ANLN, PBK	118	370	13528	2.47879	1	0.517597	49.531
GOTERM_BP_FAT	GO:0009991~response to extracellular stimulus	6	4.41176	0.0421716	TNFRSF11B, SFRP2, IGFBP7, LIPG, COL1A1, SPP1	118	220	13528	3.12666	1	0.517778	50.0539
GOTERM_BP_FAT	GO:0002883~regulation of hypersensitivity	2	1.47059	0.0425083	C3, FCER1G	118	5	13528	45.8576	1	0.515577	50.336
GOTERM_BP_FAT	GO:0002864~regulation of acute inflammatory response to antigenic stimulus	2	1.47059	0.0425083	C3, FCER1G	118	5	13528	45.8576	1	0.515577	50.336
GOTERM_BP_FAT	GO:0001957~intramembranous ossification	2	1.47059	0.0425083	CTSK, COL1A1	118	5	13528	45.8576	1	0.515577	50.336
GOTERM_BP_FAT	GO:0030099~myeloid cell differentiation	4	2.94118	0.0466979	INHBA, HOXB7, HEPH, TIMP1	118	93	13528	4.93093	1	0.544669	53.724
GOTERM_BP_FAT	GO:0032846~positive regulation of homeostatic process	3	2.20588	0.0467369	EDNRA, SPP1, THY1	118	40	13528	8.59831	1	0.539971	53.7544
GOTERM_MF_FAT	GO:0016298~lipase activity	4	2.94118	0.0473122	F2RL2, EDNRA, LIPG, PLA2G2A	106	100	12983	4.89925	0.999982	0.304768	46.1625
GOTERM_CC_FAT	GO:0001527~microfibril	2	1.47059	0.0483333	FBN1, MFAP2	127	5	12782	40.2583	0.999866	0.290342	45.6765
GOTERM_BP_FAT	GO:0050818~regulation of coagulation	3	2.20588	0.0488623	SERPINE1, THBS1, PLAU	118	41	13528	8.38859	1	0.551364	55.3881
GOTERM_BP_FAT	GO:0042330~taxis	5	3.67647	0.050076	CXCL1, CXCL9, PLAU, CCL18, CXCL10	118	160	13528	3.58263	1	0.555526	56.2965
GOTERM_BP_FAT	GO:0006935~chemotaxis	5	3.67647	0.050076	CXCL1, CXCL9, PLAU, CCL18, CXCL10	118	160	13528	3.58263	1	0.555526	56.2965
GOTERM_BP_FAT	GO:0001649~osteoblast differentiation	3	2.20588	0.0510223	COL1A1, GPNMB, SPP1	118	42	13528	8.18886	1	0.557615	56.9927
GOTERM_BP_FAT	GO:0030218~erythrocyte differentiation	3	2.20588	0.0532161	INHBA, HEPH, TIMP1	118	43	13528	7.99842	1	0.568468	58.5669
GOTERM_BP_FAT	GO:0007162~negative regulation of cell adhesion	3	2.20588	0.0532161	TGFBI, COL1A1, THBS1	118	43	13528	7.99842	1	0.568468	58.5669
GOTERM_MF_FAT	GO:0046332~SMAD binding	3	2.20588	0.0532658	COL3A1, COL1A2, COL5A2	106	46	12983	7.9879	0.999996	0.327857	50.3061
GOTERM_BP_FAT	GO:0048584~positive regulation of response to stimulus	6	4.41176	0.0540246	EDNRA, C3, PLA2G2A, FCER1G, THBS1, THY1	118	236	13528	2.91468	1	0.569349	59.1334
GOTERM_BP_FAT	GO:0048872~homeostasis of number of cells	4	2.94118	0.0557551	INHBA, CCNB2, HEPH, TIMP1	118	100	13528	4.58576	1	0.576446	60.3214
GOTERM_BP_FAT	GO:0048585~negative regulation of response to stimulus	4	2.94118	0.0557551	SERPINF1, COL3A1, GREM1, SPP1	118	100	13528	4.58576	1	0.576446	60.3214
GOTERM_BP_FAT	GO:0007596~blood coagulation	4	2.94118	0.058486	F2RL2, SERPINE1, COL3A1, PLAU	118	102	13528	4.49585	1	0.589764	62.1305
GOTERM_BP_FAT	GO:0050817~coagulation	4	2.94118	0.058486	F2RL2, SERPINE1, COL3A1, PLAU	118	102	13528	4.49585	1	0.589764	62.1305
GOTERM_BP_FAT	GO:0030334~regulation of cell migration	5	3.67647	0.058946	SERPINE2, GREM1, THBS1, THY1, CXCL10	118	169	13528	3.39184	1	0.588118	62.4275
GOTERM_CC_FAT	GO:0005577~fibrinogen complex	2	1.47059	0.0670111	THBS1, FN1	127	7	12782	28.7559	0.999996	0.370238	57.4447
GOTERM_CC_FAT	GO:0030935~sheet-forming collagen	2	1.47059	0.0670111	COL4A1, COL8A1	127	7	12782	28.7559	0.999996	0.370238	57.4447
GOTERM_BP_FAT	GO:0034101~erythrocyte homeostasis	3	2.20588	0.0670484	INHBA, HEPH, TIMP1	118	49	13528	7.01902	1	0.6324	67.3141
GOTERM_BP_FAT	GO:0007599~hemostasis	4	2.94118	0.0670493	F2RL2, SERPINE1, COL3A1, PLAU	118	108	13528	4.24608	1	0.627891	67.3146
GOTERM_BP_FAT	GO:0002861~regulation of inflammatory response to antigenic stimulus	2	1.47059	0.0671481	C3, FCER1G	118	8	13528	28.661	1	0.623993	67.3703
GOTERM_BP_FAT	GO:0032026~response to magnesium ion	2	1.47059	0.0671481	TNFRSF11B, THBS1	118	8	13528	28.661	1	0.623993	67.3703
GOTERM_BP_FAT	GO:0032102~negative regulation of response to external stimulus	3	2.20588	0.0694589	SERPINF1, GREM1, SPP1	118	50	13528	6.87864	1	0.632485	68.6485
GOTERM_BP_FAT	GO:0007565~female pregnancy	4	2.94118	0.0700245	IGFBP7, SFRP4, PLAU, SPP1	118	110	13528	4.16888	1	0.631225	68.9542
GOTERM_BP_FAT	GO:0006508~proteolysis	15	11.0294	0.0706744	KLK6, CDK1, CTSK, OLR1, DTL, C3, FAP, CPXM1, MMP7, CTSB, MMP3, PLAU, MMP12, MMP1, MMP11	118	1054	13528	1.63156	1	0.630448	69.3019
GOTERM_BP_FAT	GO:0048729~tissue morphogenesis	5	3.67647	0.070851	LY6E, COL1A2, COL1A1, GREM1, COL11A1	118	180	13528	3.18456	1	0.627148	69.3957
GOTERM_BP_FAT	GO:0048705~skeletal system morphogenesis	4	2.94118	0.0730588	HOXB7, PRRX1, COL1A1, COL11A1	118	112	13528	4.09443	1	0.634664	70.5466
GOTERM_BP_FAT	GO:0051281~positive regulation of release of sequestered calcium ion into cytosol	2	1.47059	0.0752209	EDNRA, THY1	118	9	13528	25.4765	1	0.641659	71.6342
GOTERM_BP_FAT	GO:0006955~immune response	11	8.08824	0.0754629	CXCL1, OLR1, C3, CXCL9, FCER1G, IL32, TREM1, TREM2, THBS1, CCL18, CXCL10	118	690	13528	1.82766	1	0.638778	71.7536
GOTERM_BP_FAT	GO:0008544~epidermis development	5	3.67647	0.0754646	COL3A1, COL1A2, AHNAK2, COL1A1, COL5A2	118	184	13528	3.11533	1	0.634723	71.7545
GOTERM_CC_FAT	GO:0043205~fibril	2	1.47059	0.0762132	FBN1, MFAP2	127	8	12782	25.1614	0.999999	0.399275	62.3356
GOTERM_BP_FAT	GO:0030162~regulation of proteolysis	3	2.20588	0.0768569	SERPINE2, THBS1, TIMP1	118	53	13528	6.48929	1	0.6377	72.4321
GOTERM_BP_FAT	GO:0035150~regulation of tube size	3	2.20588	0.0768569	WNT2, EDNRA, GUCY1A3	118	53	13528	6.48929	1	0.6377	72.4321
GOTERM_BP_FAT	GO:0050880~regulation of blood vessel size	3	2.20588	0.0768569	WNT2, EDNRA, GUCY1A3	118	53	13528	6.48929	1	0.6377	72.4321
GOTERM_BP_FAT	GO:0006790~sulfur metabolic process	4	2.94118	0.0777188	BGN, SULF2, SULF1, SLC19A3	118	115	13528	3.98762	1	0.637996	72.8439
GOTERM_BP_FAT	GO:0002886~regulation of myeloid leukocyte mediated immunity	2	1.47059	0.0832243	C3, FCER1G	118	10	13528	22.9288	1	0.660298	75.3412
GOTERM_BP_FAT	GO:0006911~phagocytosis, engulfment	2	1.47059	0.0832243	FCER1G, THBS1	118	10	13528	22.9288	1	0.660298	75.3412
GOTERM_BP_FAT	GO:0008283~cell proliferation	8	5.88235	0.083931	CXCL1, EDNRA, SERPINF1, TGFBI, LIPG, CKS2, TPX2, COL8A1	118	436	13528	2.10356	1	0.659657	75.6457
GOTERM_BP_FAT	GO:0040012~regulation of locomotion	5	3.67647	0.0851361	SERPINE2, GREM1, THBS1, THY1, CXCL10	118	192	13528	2.98552	1	0.661283	76.1568
GOTERM_CC_FAT	GO:0030934~anchoring collagen	2	1.47059	0.0853252	COL6A3, COL12A1	127	9	12782	22.3657	1	0.425108	66.6648
GOTERM_BP_FAT	GO:0032535~regulation of cellular component size	6	4.41176	0.086053	INHBA, ARPC1B, TNFRSF12A, VIL1, GREM1, SPP1	118	271	13528	2.53825	1	0.661592	76.539
GOTERM_BP_FAT	GO:0051270~regulation of cell motion	5	3.67647	0.086386	SERPINE2, GREM1, THBS1, THY1, CXCL10	118	193	13528	2.97005	1	0.659313	76.6763
GOTERM_BP_FAT	GO:0048704~embryonic skeletal system morphogenesis	3	2.20588	0.0870856	HOXB7, PRRX1, COL11A1	118	57	13528	6.0339	1	0.658686	76.9624
GOTERM_BP_FAT	GO:0030336~negative regulation of cell migration	3	2.20588	0.0870856	GREM1, THBS1, THY1	118	57	13528	6.0339	1	0.658686	76.9624
GOTERM_BP_FAT	GO:0050770~regulation of axonogenesis	3	2.20588	0.0870856	TNFRSF12A, SPP1, THY1	118	57	13528	6.0339	1	0.658686	76.9624
GOTERM_BP_FAT	GO:0003018~vascular process in circulatory system	3	2.20588	0.0897038	WNT2, EDNRA, GUCY1A3	118	58	13528	5.92987	1	0.666378	78.0042
GOTERM_BP_FAT	GO:0002714~positive regulation of B cell mediated immunity	2	1.47059	0.0911592	C3, FCER1G	118	11	13528	20.8444	1	0.668916	78.564
GOTERM_BP_FAT	GO:0010812~negative regulation of cell-substrate adhesion	2	1.47059	0.0911592	COL1A1, THBS1	118	11	13528	20.8444	1	0.668916	78.564
GOTERM_BP_FAT	GO:0006929~substrate-bound cell migration	2	1.47059	0.0911592	TNFRSF12A, THBS4	118	11	13528	20.8444	1	0.668916	78.564
GOTERM_BP_FAT	GO:0002688~regulation of leukocyte chemotaxis	2	1.47059	0.0911592	GREM1, THBS1	118	11	13528	20.8444	1	0.668916	78.564
GOTERM_BP_FAT	GO:0002891~positive regulation of immunoglobulin mediated immune response	2	1.47059	0.0911592	C3, FCER1G	118	11	13528	20.8444	1	0.668916	78.564
GOTERM_BP_FAT	GO:0031667~response to nutrient levels	5	3.67647	0.091475	TNFRSF11B, IGFBP7, LIPG, COL1A1, SPP1	118	197	13528	2.90975	1	0.666638	78.6837
GOTERM_MF_FAT	GO:0004065~arylsulfatase activity	2	1.47059	0.092885	SULF2, SULF1	106	12	12983	20.4135	1	0.496136	71.2181
GOTERM_BP_FAT	GO:0051094~positive regulation of developmental process	6	4.41176	0.0934443	INHBA, MSR1, SERPINF1, TNFRSF12A, PLA2G2A, THBS1	118	278	13528	2.47433	1	0.671253	79.4161
GOTERM_BP_FAT	GO:0007398~ectoderm development	5	3.67647	0.0940725	COL3A1, COL1A2, AHNAK2, COL1A1, COL5A2	118	199	13528	2.8805	1	0.670294	79.6447
GOTERM_BP_FAT	GO:0045785~positive regulation of cell adhesion	3	2.20588	0.0950091	COL8A1, THBS1, SPP1	118	60	13528	5.7322	1	0.670604	79.9812
GOTERM_BP_FAT	GO:0040013~negative regulation of locomotion	3	2.20588	0.0976951	GREM1, THBS1, THY1	118	61	13528	5.63823	1	0.67786	80.9173
GOTERM_BP_FAT	GO:0009100~glycoprotein metabolic process	5	3.67647	0.0980341	KLK6, BGN, SULF2, SULF1, COL11A1	118	202	13528	2.83772	1	0.675765	81.0325
GOTERM_BP_FAT	GO:0002675~positive regulation of acute inflammatory response	2	1.47059	0.0990259	C3, FCER1G	118	12	13528	19.1073	1	0.676241	81.3658
GOTERM_BP_FAT	GO:0042730~fibrinolysis	2	1.47059	0.0990259	SERPINE1, PLAU	118	12	13528	19.1073	1	0.676241	81.3658

## Sheet: down_GO
Category	Term	Count	%	PValue	Genes	List Total	Pop Hits	Pop Total	Fold Enrichment	Bonferroni	Benjamini	FDR
GOTERM_BP_FAT	GO:0007586~digestion	17	9.04255	1.04677e-15	CCKAR, CHIA, SULT2A1, CCKBR, PGC, CAPN9, AKR1B15, SSTR1, AKR1B10, TFF2, CTSE, PLA2G1B, GHRL, PGA4, TFF1, SST, GKN1, AKR1C1	142	91	13528	17.7972	1.16007e-12	1.16007e-12	1.60982e-12
GOTERM_CC_FAT	GO:0005576~extracellular region	52	27.6596	1.76864e-08	NRG4, CHIA, PGC, FAM3B, C6ORF58, SPINK1, SPINK7, REG3A, AZGP1, ANG, SOSTDC1, PLA2G1B, CPA2, KLK11, LTF, FAM150B, GUCA2B, HYAL1, LIFR, GIF, PIGR, TCN1, SCGB2A1, CHGA, GHRL, CA2, CHGB, GC, MAMDC2, MSMB, COL2A1, APLP1, FGA, TFF2, PGA4, TFF1, MYOC, DPT, ADAM28, TMPRSS2, RNASE1, VSTM2A, PTPRZ1, C16ORF89, CXCL17, GKN2, FCGBP, IGFBP2, SST, GKN1, ORM2, LIPF	150	2010	12782	2.20452	2.97131e-06	2.97131e-06	2.1534e-05
GOTERM_BP_FAT	GO:0055114~oxidation reduction	20	10.6383	3.51328e-05	CYP3A5, ADHFE1, CYP2C19, CYP2C18, CYP2C9, FA2H, CYP2C8, LDHD, DUOX2, ADH1C, ADH1A, ADH7, ACADL, ALDH3A1, RDH12, ALDH1A1, FMO5, AKR1B15, AKR1B10, AKR7A3, HPGD, AKR1C1	142	639	13528	2.98177	0.0399692	0.0201884	0.0565495
GOTERM_MF_FAT	GO:0046906~tetrapyrrole binding	9	4.78723	0.00010225	CYP3A5, CYP2C19, CYP2C18, CYP2C9, FA2H, CYP2C8, DUOX2, GIF, TCN1	147	129	12983	6.16184	0.042332	0.042332	0.143683
GOTERM_MF_FAT	GO:0046870~cadmium ion binding	4	2.12766	0.000157781	MT1M, MT1E, MT1H, MT1G	147	10	12983	35.3279	0.0645677	0.0328225	0.221635
GOTERM_CC_FAT	GO:0005615~extracellular space	20	10.6383	0.000380789	GC, HYAL1, CHIA, MSMB, FAM3B, PGC, GIF, COL2A1, REG3A, FGA, ANG, SOSTDC1, PLA2G1B, GHRL, TFF1, CA2, IGFBP2, SST, ORM2, MYOC	150	685	12782	2.48798	0.0619807	0.0314861	0.462643
GOTERM_MF_FAT	GO:0008289~lipid binding	15	7.97872	0.000546835	GC, EPN3, PIK3C2G, ESRRG, ADH7, MAL, ALDH1A1, SCGB2A1, AZGP1, ANXA10, DGKD, PLA2G1B, AKR1C1, SH3GL2, LIPF	147	450	12983	2.94399	0.206558	0.0742257	0.766192
GOTERM_MF_FAT	GO:0004033~aldo-keto reductase activity	4	2.12766	0.000574048	AKR1B15, AKR1B10, AKR7A3, AKR1C1, ALDH3A1	147	15	12983	23.5519	0.215644	0.0589162	0.804179
GOTERM_CC_FAT	GO:0044421~extracellular region part	24	12.766	0.000722913	GC, HYAL1, CHIA, MAMDC2, MSMB, PTPRZ1, FAM3B, PGC, GIF, COL2A1, APLP1, REG3A, FGA, ANG, SOSTDC1, PLA2G1B, GHRL, TFF1, CA2, IGFBP2, SST, ORM2, MYOC, DPT	150	960	12782	2.13033	0.114403	0.0396887	0.876633
GOTERM_MF_FAT	GO:0004111~creatine kinase activity	3	1.59574	0.000742525	CKM, CKMT2, CKB	147	4	12983	66.2398	0.26963	0.0609071	1.03905
GOTERM_MF_FAT	GO:0005496~steroid binding	6	3.19149	0.00075116	GC, ALDH1A1, SCGB2A1, ESRRG, PLA2G1B, AKR1C1	147	64	12983	8.27997	0.272295	0.0515979	1.05108
GOTERM_CC_FAT	GO:0016324~apical plasma membrane	8	4.25532	0.000929094	ADRB2, ATP4A, SLC26A9, GIF, MAL, SCNN1G, SCNN1B, IGFBP2	150	133	12782	5.12561	0.144578	0.0382878	1.12536
GOTERM_MF_FAT	GO:0005507~copper ion binding	6	3.19149	0.00105861	MT1M, ANG, MT1E, MT1H, MT1G, APLP1	147	69	12983	7.67998	0.361115	0.061999	1.47832
GOTERM_MF_FAT	GO:0031420~alkali metal ion binding	10	5.31915	0.0010934	KCNJ16, KCNJ15, SLC5A5, ATP4A, ATP4B, SLC9A2, KCNE2, SCNN1G, SCNN1B, KCNJ13	147	228	12983	3.87367	0.370457	0.0562039	1.52655
GOTERM_CC_FAT	GO:0045177~apical part of cell	9	4.78723	0.00117768	ADRB2, ATP4A, SLC26A9, GIF, MAL, CA2, SCNN1G, SCNN1B, IGFBP2	150	179	12782	4.28447	0.179603	0.0388199	1.42448
GOTERM_MF_FAT	GO:0019825~oxygen binding	5	2.65957	0.00134729	CYP3A5, CYP2C19, CYP2C18, CYP2C9, CYP2C8	147	43	12983	10.2697	0.434639	0.0613997	1.87792
GOTERM_CC_FAT	GO:0005626~insoluble fraction	21	11.1702	0.00175119	CYP3A5, CCKBR, CYP2C19, RAP1GAP, CYP2C18, CYP2C9, FA2H, CYP2C8, MAL, APLP1, AADAC, FMO5, VSIG2, SLC1A2, ADRB2, SSTR1, HDC, SCNN1G, UGT2B15, SCNN1B, SLC28A2	150	839	12782	2.13287	0.255065	0.0478915	2.11141
GOTERM_BP_FAT	GO:0006575~cellular amino acid derivative metabolic process	8	4.25532	0.00176308	GSTA1, GGT6, CKM, SULT1B1, CKMT2, HDC, PLA2G1B, CKB	142	166	13528	4.59121	0.871104	0.494858	2.80113
GOTERM_CC_FAT	GO:0005792~microsome	10	5.31915	0.00183273	AADAC, FMO5, CYP3A5, ADRB2, CYP2C19, CYP2C18, CYP2C9, FA2H, CYP2C8, UGT2B15	150	237	12782	3.5955	0.265217	0.0430707	2.20872
GOTERM_BP_FAT	GO:0042592~homeostatic process	18	9.57447	0.00208342	CCKAR, ATP4A, CCKBR, PDIA2, SLC9A2, MAL, COL2A1, CKB, ADRB2, ANG, SLC26A9, PDILT, LTF, GHRL, PLLP, TFF1, MT1H, AKR1C1	142	751	13528	2.28338	0.911201	0.454114	3.3021
GOTERM_CC_FAT	GO:0042598~vesicular fraction	10	5.31915	0.00223381	AADAC, FMO5, CYP3A5, ADRB2, CYP2C19, CYP2C18, CYP2C9, FA2H, CYP2C8, UGT2B15	150	244	12782	3.49235	0.313192	0.0458769	2.68608
GOTERM_MF_FAT	GO:0020037~heme binding	7	3.7234	0.0024305	CYP3A5, CYP2C19, CYP2C18, CYP2C9, FA2H, CYP2C8, DUOX2	147	121	12983	5.10941	0.642763	0.0978148	3.36393
GOTERM_CC_FAT	GO:0005624~membrane fraction	20	10.6383	0.00270708	CYP3A5, CYP2C19, RAP1GAP, CCKBR, CYP2C18, CYP2C9, FA2H, CYP2C8, MAL, APLP1, AADAC, FMO5, VSIG2, SLC1A2, ADRB2, SSTR1, SCNN1G, UGT2B15, SCNN1B, SLC28A2	150	809	12782	2.10663	0.36581	0.0493419	3.2466
GOTERM_BP_FAT	GO:0006081~cellular aldehyde metabolic process	4	2.12766	0.00300027	ALDH1A1, AKR1B15, AKR1B10, AKR7A3, ALDH3A1	142	28	13528	13.6097	0.969455	0.502277	4.72261
GOTERM_BP_FAT	GO:0030001~metal ion transport	13	6.91489	0.00341773	KCNJ16, KCNJ15, SLC5A5, ATP4A, ATP4B, SLC9A2, GIF, LTF, KCNE2, SCNN1G, SCNN1B, TCN1, KCNJ13	142	465	13528	2.6634	0.981217	0.484421	5.36288
GOTERM_MF_FAT	GO:0009055~electron carrier activity	9	4.78723	0.00351182	FMO5, CYP3A5, CYP2C19, CYP2C18, CYP2C9, CYP2C8, DUOX2, AKR7A3, ACADL	147	221	12983	3.59673	0.774202	0.126531	4.82647
GOTERM_BP_FAT	GO:0006599~phosphagen metabolic process	3	1.59574	0.0037014	CKM, CKMT2, CKB	142	9	13528	31.7559	0.986503	0.459382	5.79566
GOTERM_BP_FAT	GO:0006600~creatine metabolic process	3	1.59574	0.0037014	CKM, CKMT2, CKB	142	9	13528	31.7559	0.986503	0.459382	5.79566
GOTERM_BP_FAT	GO:0046903~secretion	10	5.31915	0.00419043	CA9, FAM3B, PLA2G1B, AQP4, SYTL5, GHRL, CA2, SCNN1G, SCNN1B, GUCA2B	142	300	13528	3.17559	0.992367	0.456331	6.53738
GOTERM_MF_FAT	GO:0016712~oxidoreductase activity, acting on paired donors, with incorporation or reduction of molecular oxygen, reduced flavin or flavoprotein as one donor, and incorporation of one atom of oxygen	4	2.12766	0.00452829	CYP3A5, CYP2C18, CYP2C9, CYP2C8	147	30	12983	11.776	0.853366	0.147843	6.18253
GOTERM_BP_FAT	GO:0008202~steroid metabolic process	8	4.25532	0.00523836	GC, CYP3A5, AKR1B15, SULT2A1, SULT1B1, AKR1B10, TFCP2L1, UGT2B15, AKR1C1	142	202	13528	3.77297	0.997752	0.492127	8.10837
GOTERM_BP_FAT	GO:0015672~monovalent inorganic cation transport	10	5.31915	0.00609558	KCNJ16, KCNJ15, SLC5A5, ATP4A, ATP4B, SLC9A2, KCNE2, SCNN1G, SCNN1B, KCNJ13	142	318	13528	2.99584	0.999174	0.508288	9.37504
GOTERM_BP_FAT	GO:0006811~ion transport	17	9.04255	0.00627131	KCNJ16, KCNJ15, SLC5A5, ATP4A, ATP4B, SLC9A2, GIF, TCN1, KCNJ13, SLC1A2, SLC26A9, CLIC6, KCNE2, LTF, PLLP, SCNN1G, SCNN1B	142	768	13528	2.10879	0.999327	0.485208	9.63267
GOTERM_BP_FAT	GO:0009991~response to extracellular stimulus	8	4.25532	0.00823756	CCKAR, SLC1A2, SSTR1, ALDOB, GHRL, IGFBP2, SST, KLF4	142	220	13528	3.46428	0.999933	0.550799	12.4689
GOTERM_BP_FAT	GO:0009719~response to endogenous stimulus	11	5.85106	0.00988034	SLC1A2, CA9, ATP4B, ANG, ALDOB, PLA2G1B, GHRL, CA2, TFF1, IGFBP2, SST	142	405	13528	2.58752	0.99999	0.588019	14.7743
GOTERM_BP_FAT	GO:0050801~ion homeostasis	11	5.85106	0.0105384	CCKAR, ATP4A, CCKBR, SLC9A2, SLC26A9, LTF, GHRL, PLLP, MAL, MT1H, CKB	142	409	13528	2.56221	0.999995	0.584623	15.6816
GOTERM_BP_FAT	GO:0010038~response to metal ion	6	3.19149	0.01125	FGA, ALDOB, CA2, TFF1, IGFBP2, MT1H	142	129	13528	4.43105	0.999998	0.583423	16.6527
GOTERM_BP_FAT	GO:0006812~cation transport	13	6.91489	0.0128849	KCNJ16, KCNJ15, SLC5A5, ATP4A, ATP4B, SLC9A2, GIF, LTF, KCNE2, SCNN1G, SCNN1B, TCN1, KCNJ13	142	553	13528	2.23956	1	0.609775	18.844
GOTERM_CC_FAT	GO:0000267~cell fraction	22	11.7021	0.014153	CYP3A5, CCKBR, CYP2C19, RAP1GAP, CYP2C18, CYP2C9, FA2H, CYP2C8, MAL, APLP1, AADAC, FMO5, REG3A, VSIG2, SLC1A2, ADRB2, SSTR1, HDC, SCNN1G, UGT2B15, SCNN1B, SLC28A2	150	1083	12782	1.73102	0.9088	0.212955	15.9326
GOTERM_MF_FAT	GO:0030955~potassium ion binding	6	3.19149	0.0147359	KCNJ16, KCNJ15, ATP4A, ATP4B, KCNE2, KCNJ13	147	128	12983	4.13999	0.998126	0.383103	18.8403
GOTERM_BP_FAT	GO:0048545~response to steroid hormone stimulus	7	3.7234	0.0152917	CA9, ALDOB, GHRL, CA2, TFF1, IGFBP2, SST	142	192	13528	3.4733	1	0.650902	21.9719
GOTERM_MF_FAT	GO:0016775~phosphotransferase activity, nitrogenous group as acceptor	3	1.59574	0.0152928	CKM, CKMT2, CKB	147	17	12983	15.5858	0.998525	0.37226	19.4829
GOTERM_MF_FAT	GO:0019842~vitamin binding	6	3.19149	0.0156641	GC, HDC, GIF, ADH7, TCN1, GPT2	147	130	12983	4.0763	0.998742	0.35932	19.9088
GOTERM_BP_FAT	GO:0031667~response to nutrient levels	7	3.7234	0.0171472	CCKAR, SSTR1, ALDOB, GHRL, IGFBP2, SST, KLF4	142	197	13528	3.38514	1	0.672277	24.3058
GOTERM_BP_FAT	GO:0048878~chemical homeostasis	12	6.38298	0.0181508	CCKAR, ATP4A, CCKBR, SLC9A2, SLC26A9, LTF, GHRL, PLLP, MAL, MT1H, AKR1C1, CKB	142	512	13528	2.23283	1	0.673492	25.5406
GOTERM_BP_FAT	GO:0010033~response to organic substance	15	7.97872	0.018238	ATP4B, ALDOB, DUOX2, LIFR, ADH7, SLC1A2, CA9, ANG, DGKD, PLA2G1B, GHRL, TFF1, CA2, IGFBP2, SST	142	721	13528	1.98199	1	0.656473	25.647
GOTERM_BP_FAT	GO:0010035~response to inorganic substance	7	3.7234	0.0204297	FGA, ALDOB, DUOX2, CA2, TFF1, IGFBP2, MT1H	142	205	13528	3.25304	1	0.680555	28.2749
GOTERM_MF_FAT	GO:0004951~cholecystokinin receptor activity	2	1.06383	0.0223653	CCKAR, CCKBR	147	2	12983	88.3197	0.99993	0.450088	27.2441
GOTERM_MF_FAT	GO:0018676~(S)-limonene 7-monooxygenase activity	2	1.06383	0.0223653	CYP2C19, CYP2C9	147	2	12983	88.3197	0.99993	0.450088	27.2441
GOTERM_MF_FAT	GO:0033767~4-hydroxyacetophenone monooxygenase activity	2	1.06383	0.0223653	CYP2C19, CYP2C9	147	2	12983	88.3197	0.99993	0.450088	27.2441
GOTERM_MF_FAT	GO:0018675~(S)-limonene 6-monooxygenase activity	2	1.06383	0.0223653	CYP2C19, CYP2C9	147	2	12983	88.3197	0.99993	0.450088	27.2441
GOTERM_BP_FAT	GO:0007588~excretion	4	2.12766	0.0225402	AQP4, SCNN1G, SCNN1B, GUCA2B	142	58	13528	6.57018	1	0.699744	30.7229
GOTERM_MF_FAT	GO:0005242~inward rectifier potassium channel activity	3	1.59574	0.0250429	KCNJ16, KCNJ15, KCNJ13	147	22	12983	12.0436	0.999978	0.467973	29.9965
GOTERM_BP_FAT	GO:0001101~response to acid	3	1.59574	0.0256273	SLC1A2, CHIA, SST	142	24	13528	11.9085	1	0.730311	34.1627
GOTERM_BP_FAT	GO:0051180~vitamin transport	3	1.59574	0.0256273	GC, GIF, TCN1	142	24	13528	11.9085	1	0.730311	34.1627
GOTERM_BP_FAT	GO:0006813~potassium ion transport	6	3.19149	0.0260342	KCNJ16, KCNJ15, ATP4A, ATP4B, KCNE2, KCNJ13	142	160	13528	3.57254	1	0.720874	34.604
GOTERM_MF_FAT	GO:0070001~aspartic-type peptidase activity	3	1.59574	0.0272287	PGC, CTSE, PGA4	147	23	12983	11.52	0.999992	0.4773	32.1714
GOTERM_MF_FAT	GO:0004190~aspartic-type endopeptidase activity	3	1.59574	0.0272287	PGC, CTSE, PGA4	147	23	12983	11.52	0.999992	0.4773	32.1714
GOTERM_BP_FAT	GO:0046486~glycerolipid metabolic process	6	3.19149	0.0272773	CWH43, PIK3C2G, ANG, DGKD, PLA2G1B, LIPF	142	162	13528	3.52843	1	0.723171	35.9349
GOTERM_BP_FAT	GO:0055080~cation homeostasis	8	4.25532	0.0302137	CCKAR, ATP4A, CCKBR, SLC9A2, SLC26A9, LTF, GHRL, MT1H	142	286	13528	2.66483	1	0.745882	38.9786
GOTERM_MF_FAT	GO:0070330~aromatase activity	3	1.59574	0.0318203	CYP3A5, CYP2C18, CYP2C8	147	25	12983	10.5984	0.999999	0.513217	36.5371
GOTERM_MF_FAT	GO:0008900~hydrogen:potassium-exchanging ATPase activity	2	1.06383	0.033361	ATP4A, ATP4B	147	3	12983	58.8798	0.999999	0.512089	37.9425
GOTERM_BP_FAT	GO:0010518~positive regulation of phospholipase activity	4	2.12766	0.0352594	CCKAR, CCKBR, ANG, PLA2G1B	142	69	13528	5.52276	1	0.786375	43.8944
GOTERM_BP_FAT	GO:0010517~regulation of phospholipase activity	4	2.12766	0.037896	CCKAR, CCKBR, ANG, PLA2G1B	142	71	13528	5.36719	1	0.798482	46.3128
GOTERM_CC_FAT	GO:0005789~endoplasmic reticulum membrane	8	4.25532	0.0381403	AADAC, FMO5, CYP3A5, CYP2C19, CYP2C18, CYP2C9, ACER2, CYP2C8	150	269	12782	2.53423	0.998545	0.447834	37.7159
GOTERM_BP_FAT	GO:0009725~response to hormone stimulus	9	4.78723	0.0383133	CA9, ANG, ALDOB, PLA2G1B, GHRL, CA2, TFF1, IGFBP2, SST	142	367	13528	2.33626	1	0.790705	46.6864
GOTERM_BP_FAT	GO:0015889~cobalamin transport	2	1.06383	0.0410485	GIF, TCN1	142	4	13528	47.6338	1	0.802517	49.076
GOTERM_BP_FAT	GO:0032431~activation of phospholipase A2 activity	2	1.06383	0.0410485	ANG, PLA2G1B	142	4	13528	47.6338	1	0.802517	49.076
GOTERM_MF_FAT	GO:0015267~channel activity	10	5.31915	0.0430424	KCNJ16, KCNJ15, CLIC6, AQP4, KCNE2, PLLP, MAL, SCNN1G, SCNN1B, KCNJ13	147	412	12983	2.14368	1	0.587784	46.133
GOTERM_BP_FAT	GO:0060193~positive regulation of lipase activity	4	2.12766	0.0434626	CCKAR, CCKBR, ANG, PLA2G1B	142	75	13528	5.08094	1	0.810653	51.1013
GOTERM_MF_FAT	GO:0022803~passive transmembrane transporter activity	10	5.31915	0.043595	KCNJ16, KCNJ15, CLIC6, AQP4, KCNE2, PLLP, MAL, SCNN1G, SCNN1B, KCNJ13	147	413	12983	2.13849	1	0.575581	46.5688
GOTERM_MF_FAT	GO:0005497~androgen binding	2	1.06383	0.0442338	ALDH1A1, SCGB2A1	147	4	12983	44.1599	1	0.564848	47.0684
GOTERM_MF_FAT	GO:0004024~alcohol dehydrogenase activity, zinc-dependent	2	1.06383	0.0442338	ADH1C, ADH7, ADH1A	147	4	12983	44.1599	1	0.564848	47.0684
GOTERM_MF_FAT	GO:0017137~Rab GTPase binding	3	1.59574	0.0444954	MYRIP, MLPH, SYTL5	147	30	12983	8.83197	1	0.551665	47.2717
GOTERM_BP_FAT	GO:0006814~sodium ion transport	5	2.65957	0.04701	SLC5A5, ATP4B, SLC9A2, SCNN1G, SCNN1B	142	130	13528	3.66414	1	0.8257	53.9406
GOTERM_MF_FAT	GO:0050660~FAD binding	4	2.12766	0.047357	FMO5, LDHD, DUOX2, ACADL	147	72	12983	4.90665	1	0.559953	49.4493
GOTERM_CC_FAT	GO:0042175~nuclear envelope-endoplasmic reticulum network	8	4.25532	0.0486239	AADAC, FMO5, CYP3A5, CYP2C19, CYP2C18, CYP2C9, ACER2, CYP2C8	150	284	12782	2.40038	0.999769	0.502342	45.496
GOTERM_BP_FAT	GO:0022600~digestive system process	3	1.59574	0.048703	GHRL, TFF1, AKR1C1	142	34	13528	8.40597	1	0.827368	55.2405
GOTERM_BP_FAT	GO:0006885~regulation of pH	3	1.59574	0.048703	ATP4A, SLC9A2, SLC26A9	142	34	13528	8.40597	1	0.827368	55.2405
GOTERM_CC_FAT	GO:0044432~endoplasmic reticulum part	9	4.78723	0.050318	AADAC, FMO5, CYP3A5, CYP2C19, CYP2C18, CYP2C9, PDIA2, ACER2, CYP2C8	150	347	12782	2.21014	0.999829	0.486854	46.666
GOTERM_BP_FAT	GO:0032429~regulation of phospholipase A2 activity	2	1.06383	0.0510464	ANG, PLA2G1B	142	5	13528	38.107	1	0.832898	56.9831
GOTERM_BP_FAT	GO:0034308~monohydric alcohol metabolic process	2	1.06383	0.0510464	ADH1C, ADH7, ADH1A	142	5	13528	38.107	1	0.832898	56.9831
GOTERM_BP_FAT	GO:0006069~ethanol oxidation	2	1.06383	0.0510464	ADH1C, ADH7, ADH1A	142	5	13528	38.107	1	0.832898	56.9831
GOTERM_BP_FAT	GO:0032430~positive regulation of phospholipase A2 activity	2	1.06383	0.0510464	ANG, PLA2G1B	142	5	13528	38.107	1	0.832898	56.9831
GOTERM_BP_FAT	GO:0006067~ethanol metabolic process	2	1.06383	0.0510464	ADH1C, ADH7, ADH1A	142	5	13528	38.107	1	0.832898	56.9831
GOTERM_BP_FAT	GO:0001666~response to hypoxia	5	2.65957	0.0515108	CA9, ANG, PDIA2, SCNN1G, SCNN1B	142	134	13528	3.55476	1	0.826966	57.3207
GOTERM_BP_FAT	GO:0019725~cellular homeostasis	10	5.31915	0.0549228	CCKAR, CCKBR, PDIA2, PDILT, LTF, GHRL, PLLP, MAL, MT1H, CKB	142	466	13528	2.04437	1	0.838259	59.7266
GOTERM_MF_FAT	GO:0015276~ligand-gated ion channel activity	5	2.65957	0.0550206	KCNJ16, KCNJ15, SCNN1G, SCNN1B, KCNJ13	147	127	12983	3.47715	1	0.601764	54.8767
GOTERM_MF_FAT	GO:0022834~ligand-gated channel activity	5	2.65957	0.0550206	KCNJ16, KCNJ15, SCNN1G, SCNN1B, KCNJ13	147	127	12983	3.47715	1	0.601764	54.8767
GOTERM_BP_FAT	GO:0007584~response to nutrient	5	2.65957	0.0586887	CCKAR, SSTR1, IGFBP2, SST, KLF4	142	140	13528	3.40241	1	0.850103	62.234
GOTERM_MF_FAT	GO:0005506~iron ion binding	8	4.25532	0.0591695	CYP3A5, CYP2C19, CYP2C18, CYP2C9, FA2H, CYP2C8, DUOX2, LTF	147	308	12983	2.29402	1	0.615398	57.584
GOTERM_BP_FAT	GO:0070482~response to oxygen levels	5	2.65957	0.0600156	CA9, ANG, PDIA2, SCNN1G, SCNN1B	142	141	13528	3.37828	1	0.849073	63.0821
GOTERM_BP_FAT	GO:0009100~glycoprotein metabolic process	6	3.19149	0.0602562	FUT9, MAMDC2, B3GNT6, COL2A1, GCNT1, ST6GALNAC1	142	202	13528	2.82973	1	0.842778	63.234
GOTERM_BP_FAT	GO:0006824~cobalt ion transport	2	1.06383	0.0609409	GIF, TCN1	142	6	13528	31.7559	1	0.838782	63.6629
GOTERM_MF_FAT	GO:0004175~endopeptidase activity	9	4.78723	0.0612185	ADAM28, TMPRSS2, PGC, CAPN13, CAPN9, CTSE, KLK11, LTF, PGA4	147	375	12983	2.11967	1	0.61494	58.8646
GOTERM_MF_FAT	GO:0048037~cofactor binding	7	3.7234	0.0621847	FMO5, HDC, LDHD, DUOX2, ACADL, HPGD, GPT2	147	249	12983	2.48288	1	0.60799	59.4559
GOTERM_BP_FAT	GO:0060191~regulation of lipase activity	4	2.12766	0.062437	CCKAR, CCKBR, ANG, PLA2G1B	142	87	13528	4.38012	1	0.838885	64.5838
GOTERM_CC_FAT	GO:0019898~extrinsic to membrane	11	5.85106	0.0633207	CYP3A5, PIK3C2G, RAP1GAP, CYP2C19, CYP2C18, CYP2C9, DGKD, CYP2C8, SYTL5, SELENBP1, SH3GL2	150	494	12782	1.89746	0.999983	0.543867	54.9073
GOTERM_MF_FAT	GO:0032052~bile acid binding	2	1.06383	0.0656164	PLA2G1B, AKR1C1	147	6	12983	29.4399	1	0.615935	61.493
GOTERM_BP_FAT	GO:0042127~regulation of cell proliferation	14	7.44681	0.0670227	HYAL1, CCKBR, LIFR, AZGP1, ADRB2, REG1A, SSTR1, ANG, PLA2G1B, GHRL, SST, GKN1, KLF4, DPT	142	787	13528	1.69472	1	0.853056	67.2721
GOTERM_BP_FAT	GO:0016477~cell migration	7	3.7234	0.068951	CCKAR, S100P, ANG, DNER, PLA2G1B, SCNN1G, SCNN1B	142	276	13528	2.41621	1	0.854702	68.3443
GOTERM_BP_FAT	GO:0010817~regulation of hormone levels	5	2.65957	0.0731795	RDH12, SULT1B1, FAM3B, DUOX2, GHRL	142	151	13528	3.15456	1	0.865372	70.5814
GOTERM_MF_FAT	GO:0008188~neuropeptide receptor activity	3	1.59574	0.0742383	CCKAR, CCKBR, SSTR1	147	40	12983	6.62398	1	0.650959	66.1991
GOTERM_MF_FAT	GO:0004022~alcohol dehydrogenase (NAD) activity	2	1.06383	0.0761289	ADH1C, ADH7, ADH1A	147	7	12983	25.2342	1	0.648904	67.1569
GOTERM_MF_FAT	GO:0042923~neuropeptide binding	3	1.59574	0.077488	CCKAR, CCKBR, SSTR1	147	41	12983	6.46242	1	0.644365	67.8298
GOTERM_BP_FAT	GO:0055067~monovalent inorganic cation homeostasis	3	1.59574	0.0798731	ATP4A, SLC9A2, SLC26A9	142	45	13528	6.35117	1	0.883246	73.8217
GOTERM_MF_FAT	GO:0022838~substrate specific channel activity	9	4.78723	0.0802464	KCNJ16, KCNJ15, CLIC6, AQP4, KCNE2, PLLP, SCNN1G, SCNN1B, KCNJ13	147	398	12983	1.99718	1	0.646792	69.1563
GOTERM_BP_FAT	GO:0035313~wound healing, spreading of epidermal cells	2	1.06383	0.0804235	SCNN1G, SCNN1B	142	8	13528	23.8169	1	0.879499	74.0727
GOTERM_BP_FAT	GO:0008285~negative regulation of cell proliferation	8	4.25532	0.0835877	HYAL1, AZGP1, SSTR1, ANG, GHRL, SST, KLF4, DPT	142	361	13528	2.11119	1	0.884238	75.4724
GOTERM_BP_FAT	GO:0043269~regulation of ion transport	4	2.12766	0.0846068	ADRB2, ATP4A, PLA2G1B, SCNN1B	142	99	13528	3.8492	1	0.882135	75.9078
GOTERM_MF_FAT	GO:0004029~aldehyde dehydrogenase (NAD) activity	2	1.06383	0.0865238	ALDH1A1, ALDH3A1	147	8	12983	22.0799	1	0.665036	71.988
GOTERM_MF_FAT	GO:0031419~cobalamin binding	2	1.06383	0.0865238	GIF, TCN1	147	8	12983	22.0799	1	0.665036	71.988
GOTERM_BP_FAT	GO:0006639~acylglycerol metabolic process	3	1.59574	0.092401	ANG, DGKD, LIPF	142	49	13528	5.83271	1	0.899458	79.0065
GOTERM_CC_FAT	GO:0005783~endoplasmic reticulum	17	9.04255	0.0933848	CYP3A5, CYP2C19, MAMDC2, CYP2C18, CYP2C9, PDIA2, FA2H, ACER2, CYP2C8, MAL, ALDH3A1, AADAC, TMED6, FMO5, PDILT, UGT2B15, MYOC	150	960	12782	1.50899	1	0.666468	69.6886
GOTERM_BP_FAT	GO:0006638~neutral lipid metabolic process	3	1.59574	0.0956176	ANG, DGKD, LIPF	142	50	13528	5.71606	1	0.903062	80.1729
GOTERM_BP_FAT	GO:0006873~cellular ion homeostasis	8	4.25532	0.0963176	CCKAR, CCKBR, LTF, GHRL, PLLP, MAL, MT1H, CKB	142	374	13528	2.03781	1	0.900296	80.4185
GOTERM_BP_FAT	GO:0043627~response to estrogen stimulus	4	2.12766	0.0967865	GHRL, CA2, TFF1, IGFBP2	142	105	13528	3.62924	1	0.896977	80.5815
GOTERM_BP_FAT	GO:0006662~glycerol ether metabolic process	3	1.59574	0.098866	ANG, DGKD, LIPF	142	51	13528	5.60398	1	0.897757	81.2889
GOTERM_BP_FAT	GO:0019932~second-messenger-mediated signaling	6	3.19149	0.0993338	CCKAR, ADRB2, PIK3C2G, CCKBR, SSTR1, DGKD	142	235	13528	2.43236	1	0.894531	81.4447
GOTERM_BP_FAT	GO:0044241~lipid digestion	2	1.06383	0.0995047	PLA2G1B, AKR1C1	142	10	13528	19.0535	1	0.890568	81.5013
GOTERM_BP_FAT	GO:0046339~diacylglycerol metabolic process	2	1.06383	0.0995047	ANG, DGKD	142	10	13528	19.0535	1	0.890568	81.5013

## Sheet: up_KEGG
#Term	Database	ID	Input number	Background number	P-Value	Corrected P-Value	Input	Hyperlink
ECM-receptor interaction	KEGG PATHWAY	hsa04512	10	82	1.15212e-12	1.33646e-10	1278|7058|2335|1311|1282|7057|7060|1293|1277|6696	http://www.genome.jp/kegg-bin/show_pathway?hsa04512/hsa:1282%09red/hsa:1293%09red/hsa:1311%09red/hsa:7060%09red/hsa:2335%09red/hsa:1277%09red/hsa:7057%09red/hsa:6696%09red/hsa:7058%09red/hsa:1278%09red
Protein digestion and absorption	KEGG PATHWAY	hsa04974	9	90	8.23061e-11	4.77376e-09	1278|1281|1301|1303|1282|1300|1277|1293|1290	http://www.genome.jp/kegg-bin/show_pathway?hsa04974/hsa:1290%09red/hsa:1282%09red/hsa:1281%09red/hsa:1293%09red/hsa:1277%09red/hsa:1303%09red/hsa:1300%09red/hsa:1301%09red/hsa:1278%09red
Focal adhesion	KEGG PATHWAY	hsa04510	10	203	4.77034e-09	1.84453e-07	1278|7058|2335|1311|1282|7057|7060|1293|1277|6696	http://www.genome.jp/kegg-bin/show_pathway?hsa04510/hsa:1282%09red/hsa:1293%09red/hsa:1311%09red/hsa:7060%09red/hsa:2335%09red/hsa:1277%09red/hsa:7057%09red/hsa:6696%09red/hsa:7058%09red/hsa:1278%09red
PI3K-Akt signaling pathway	KEGG PATHWAY	hsa04151	11	342	5.46037e-08	1.58351e-06	1278|7058|2335|1311|1282|7057|7060|1293|1277|4602|6696	http://www.genome.jp/kegg-bin/show_pathway?hsa04151/hsa:1282%09red/hsa:1293%09red/hsa:1311%09red/hsa:7060%09red/hsa:2335%09red/hsa:1277%09red/hsa:4602%09red/hsa:7057%09red/hsa:6696%09red/hsa:7058%09red/hsa:1278%09red
Amoebiasis	KEGG PATHWAY	hsa05146	7	100	1.09562e-07	2.04461e-06	1278|1281|2335|1282|2919|3576|1277	http://www.genome.jp/kegg-bin/show_pathway?hsa05146/hsa:1282%09red/hsa:1281%09red/hsa:3576%09red/hsa:2335%09red/hsa:1277%09red/hsa:2919%09red/hsa:1278%09red
AGE-RAGE signaling pathway in diabetic complications	KEGG PATHWAY	hsa04933	7	101	1.16815e-07	2.04461e-06	1278|1281|2335|1282|3576|1277|5054	http://www.genome.jp/kegg-bin/show_pathway?hsa04933/hsa:1282%09red/hsa:1281%09red/hsa:3576%09red/hsa:2335%09red/hsa:1277%09red/hsa:5054%09red/hsa:1278%09red
Phagosome	KEGG PATHWAY	hsa04145	8	155	1.23381e-07	2.04461e-06	7058|1311|718|7057|7060|4481|1514|4973	http://www.genome.jp/kegg-bin/show_pathway?hsa04145/hsa:1514%09red/hsa:1311%09red/hsa:4973%09red/hsa:7060%09red/hsa:718%09red/hsa:7057%09red/hsa:4481%09red/hsa:7058%09red
Cell adhesion molecules (CAMs)	KEGG PATHWAY	hsa04514	7	146	1.24503e-06	1.58128e-05	9076|9075|1366|1364|1365|1001|1462	http://www.genome.jp/kegg-bin/show_pathway?hsa04514/hsa:9075%09red/hsa:9076%09red/hsa:1364%09red/hsa:1365%09red/hsa:1366%09red/hsa:1001%09red/hsa:1462%09red
Rheumatoid arthritis	KEGG PATHWAY	hsa05323	6	91	1.27359e-06	1.58128e-05	4312|4314|2919|3576|1514|1513	http://www.genome.jp/kegg-bin/show_pathway?hsa05323/hsa:1513%09red/hsa:1514%09red/hsa:4312%09red/hsa:3576%09red/hsa:4314%09red/hsa:2919%09red
Malaria	KEGG PATHWAY	hsa05144	5	49	1.36317e-06	1.58128e-05	7058|3576|7057|1311|7060	http://www.genome.jp/kegg-bin/show_pathway?hsa05144/hsa:1311%09red/hsa:7057%09red/hsa:7058%09red/hsa:3576%09red/hsa:7060%09red
Leukocyte transendothelial migration	KEGG PATHWAY	hsa04670	6	118	5.32596e-06	5.61646e-05	9076|9075|7070|1366|1364|1365	http://www.genome.jp/kegg-bin/show_pathway?hsa04670/hsa:9075%09red/hsa:9076%09red/hsa:1364%09red/hsa:1365%09red/hsa:1366%09red/hsa:7070%09red
Cytokine-cytokine receptor interaction	KEGG PATHWAY	hsa04060	8	265	5.938e-06	5.74007e-05	4283|2919|3576|3624|3627|4982|6362|51330	http://www.genome.jp/kegg-bin/show_pathway?hsa04060/hsa:51330%09red/hsa:3627%09red/hsa:3576%09red/hsa:6362%09red/hsa:2919%09red/hsa:3624%09red/hsa:4982%09red/hsa:4283%09red
p53 signaling pathway	KEGG PATHWAY	hsa04115	5	69	6.56358e-06	5.85674e-05	9133|983|5054|7057|5268	http://www.genome.jp/kegg-bin/show_pathway?hsa04115/hsa:983%09red/hsa:5268%09red/hsa:7057%09red/hsa:9133%09red/hsa:5054%09red
Hepatitis C	KEGG PATHWAY	hsa05160	6	133	1.02589e-05	8.50026e-05	9076|9075|3576|1366|1364|1365	http://www.genome.jp/kegg-bin/show_pathway?hsa05160/hsa:9075%09red/hsa:9076%09red/hsa:1364%09red/hsa:1365%09red/hsa:1366%09red/hsa:3576%09red
Toll-like receptor signaling pathway	KEGG PATHWAY	hsa04620	5	106	4.70668e-05	0.000363983	4283|3576|3627|1513|6696	http://www.genome.jp/kegg-bin/show_pathway?hsa04620/hsa:1513%09red/hsa:4283%09red/hsa:3627%09red/hsa:3576%09red/hsa:6696%09red
Platelet activation	KEGG PATHWAY	hsa04611	5	122	8.92674e-05	0.000647188	1278|2982|2207|1281|1277	http://www.genome.jp/kegg-bin/show_pathway?hsa04611/hsa:1277%09red/hsa:2207%09red/hsa:1278%09red/hsa:1281%09red/hsa:2982%09red
Proteoglycans in cancer	KEGG PATHWAY	hsa05205	6	205	0.000106056	0.000723679	4060|2335|7057|1514|7472|5328	http://www.genome.jp/kegg-bin/show_pathway?hsa05205/hsa:7472%09red/hsa:1514%09red/hsa:5328%09red/hsa:2335%09red/hsa:7057%09red/hsa:4060%09red
Tight junction	KEGG PATHWAY	hsa04530	5	139	0.000161041	0.00103782	1366|9076|1364|9075|1365	http://www.genome.jp/kegg-bin/show_pathway?hsa04530/hsa:1364%09red/hsa:1365%09red/hsa:1366%09red/hsa:9075%09red/hsa:9076%09red
Wnt signaling pathway	KEGG PATHWAY	hsa04310	5	143	0.00018298	0.00111714	6424|7472|5176|4316|6423	http://www.genome.jp/kegg-bin/show_pathway?hsa04310/hsa:6423%09red/hsa:5176%09red/hsa:7472%09red/hsa:4316%09red/hsa:6424%09red
Complement and coagulation cascades	KEGG PATHWAY	hsa04610	4	79	0.000215193	0.00124812	5054|2151|5328|718	http://www.genome.jp/kegg-bin/show_pathway?hsa04610/hsa:718%09red/hsa:5328%09red/hsa:5054%09red/hsa:2151%09red
Bladder cancer	KEGG PATHWAY	hsa05219	3	41	0.000503941	0.00278367	4312|3576|7057	http://www.genome.jp/kegg-bin/show_pathway?hsa05219/hsa:4312%09red/hsa:7057%09red/hsa:3576%09red
Pathways in cancer	KEGG PATHWAY	hsa05200	7	397	0.000587199	0.00304639	1164|4312|2335|1282|3576|1909|7472	http://www.genome.jp/kegg-bin/show_pathway?hsa05200/hsa:7472%09red/hsa:1909%09red/hsa:4312%09red/hsa:1164%09red/hsa:3576%09red/hsa:2335%09red/hsa:1282%09red
Chemokine signaling pathway	KEGG PATHWAY	hsa04062	5	187	0.000604026	0.00304639	2919|3576|4283|3627|6362	http://www.genome.jp/kegg-bin/show_pathway?hsa04062/hsa:4283%09red/hsa:2919%09red/hsa:3627%09red/hsa:3576%09red/hsa:6362%09red
Legionellosis	KEGG PATHWAY	hsa05134	3	55	0.00113276	0.00547499	2919|3576|718	http://www.genome.jp/kegg-bin/show_pathway?hsa05134/hsa:718%09red/hsa:2919%09red/hsa:3576%09red
Osteoclast differentiation	KEGG PATHWAY	hsa04380	4	132	0.00138349	0.00641939	4982|54209|1513|7305	http://www.genome.jp/kegg-bin/show_pathway?hsa04380/hsa:1513%09red/hsa:4982%09red/hsa:7305%09red/hsa:54209%09red
Renin secretion	KEGG PATHWAY	hsa04924	3	64	0.00171867	0.00766789	2982|1508|1909	http://www.genome.jp/kegg-bin/show_pathway?hsa04924/hsa:1508%09red/hsa:1909%09red/hsa:2982%09red
Small cell lung cancer	KEGG PATHWAY	hsa05222	3	86	0.00385213	0.0159588	1164|2335|1282	http://www.genome.jp/kegg-bin/show_pathway?hsa05222/hsa:1164%09red/hsa:1282%09red/hsa:2335%09red
Salmonella infection	KEGG PATHWAY	hsa05132	3	86	0.00385213	0.0159588	2919|3576|10095	http://www.genome.jp/kegg-bin/show_pathway?hsa05132/hsa:10095%09red/hsa:2919%09red/hsa:3576%09red
Transcriptional misregulation in cancer	KEGG PATHWAY	hsa05202	4	180	0.0041221	0.0163457	2118|3576|4314|5328	http://www.genome.jp/kegg-bin/show_pathway?hsa05202/hsa:2118%09red/hsa:5328%09red/hsa:3576%09red/hsa:4314%09red
Salivary secretion	KEGG PATHWAY	hsa04970	3	89	0.00422733	0.0163457	2982|1470|1469	http://www.genome.jp/kegg-bin/show_pathway?hsa04970/hsa:1470%09red/hsa:1469%09red/hsa:2982%09red
HIF-1 signaling pathway	KEGG PATHWAY	hsa04066	3	103	0.0062673	0.0233151	5054|7076|80201	http://www.genome.jp/kegg-bin/show_pathway?hsa04066/hsa:7076%09red/hsa:80201%09red/hsa:5054%09red
Chagas disease (American trypanosomiasis)	KEGG PATHWAY	hsa05142	3	104	0.00643175	0.0233151	5054|3576|718	http://www.genome.jp/kegg-bin/show_pathway?hsa05142/hsa:718%09red/hsa:3576%09red/hsa:5054%09red
TNF signaling pathway	KEGG PATHWAY	hsa04668	3	110	0.00747246	0.0262668	2919|4314|3627	http://www.genome.jp/kegg-bin/show_pathway?hsa04668/hsa:2919%09red/hsa:3627%09red/hsa:4314%09red
Vascular smooth muscle contraction	KEGG PATHWAY	hsa04270	3	120	0.00941671	0.0321276	2982|5320|1909	http://www.genome.jp/kegg-bin/show_pathway?hsa04270/hsa:5320%09red/hsa:1909%09red/hsa:2982%09red
Lysosome	KEGG PATHWAY	hsa04142	3	123	0.0100521	0.0333155	1514|1508|1513	http://www.genome.jp/kegg-bin/show_pathway?hsa04142/hsa:1508%09red/hsa:1513%09red/hsa:1514%09red
Ether lipid metabolism	KEGG PATHWAY	hsa00565	2	45	0.0119176	0.0384011	7941|5320	http://www.genome.jp/kegg-bin/show_pathway?hsa00565/hsa:5320%09red/hsa:7941%09red
Apoptosis	KEGG PATHWAY	hsa04210	3	140	0.0141175	0.0442602	1514|1508|1513	http://www.genome.jp/kegg-bin/show_pathway?hsa04210/hsa:1508%09red/hsa:1513%09red/hsa:1514%09red
Pathogenic Escherichia coli infection	KEGG PATHWAY	hsa05130	2	55	0.0171991	0.0525025	9076|10095	http://www.genome.jp/kegg-bin/show_pathway?hsa05130/hsa:10095%09red/hsa:9076%09red
NOD-like receptor signaling pathway	KEGG PATHWAY	hsa04621	2	57	0.0183547	0.0545935	2919|3576	http://www.genome.jp/kegg-bin/show_pathway?hsa04621/hsa:2919%09red/hsa:3576%09red
Butirosin and neomycin biosynthesis	KEGG PATHWAY	hsa00524	1	5	0.0208701	0.0604966	80201	http://www.genome.jp/kegg-bin/show_pathway?hsa00524/hsa:80201%09red
Arachidonic acid metabolism	KEGG PATHWAY	hsa00590	2	62	0.0213824	0.0604966	493869|5320	http://www.genome.jp/kegg-bin/show_pathway?hsa00590/hsa:493869%09red/hsa:5320%09red
MicroRNAs in cancer	KEGG PATHWAY	hsa05206	4	299	0.0223656	0.0617718	9493|7057|5328|5268	http://www.genome.jp/kegg-bin/show_pathway?hsa05206/hsa:7057%09red/hsa:5328%09red/hsa:9493%09red/hsa:5268%09red
Shigellosis	KEGG PATHWAY	hsa05131	2	65	0.0232916	0.0628332	3576|10095	http://www.genome.jp/kegg-bin/show_pathway?hsa05131/hsa:10095%09red/hsa:3576%09red
Epithelial cell signaling in Helicobacter pylori infection	KEGG PATHWAY	hsa05120	2	68	0.0252682	0.0666162	2919|3576	http://www.genome.jp/kegg-bin/show_pathway?hsa05120/hsa:2919%09red/hsa:3576%09red
RIG-I-like receptor signaling pathway	KEGG PATHWAY	hsa04622	2	70	0.0266226	0.0686272	3576|3627	http://www.genome.jp/kegg-bin/show_pathway?hsa04622/hsa:3627%09red/hsa:3576%09red
PPAR signaling pathway	KEGG PATHWAY	hsa03320	2	72	0.0280058	0.0706234	4312|4973	http://www.genome.jp/kegg-bin/show_pathway?hsa03320/hsa:4312%09red/hsa:4973%09red
Pertussis	KEGG PATHWAY	hsa05133	2	75	0.0301336	0.0743723	3576|718	http://www.genome.jp/kegg-bin/show_pathway?hsa05133/hsa:718%09red/hsa:3576%09red
Antigen processing and presentation	KEGG PATHWAY	hsa04612	2	78	0.0323236	0.0765211	1514|1508	http://www.genome.jp/kegg-bin/show_pathway?hsa04612/hsa:1508%09red/hsa:1514%09red
Bacterial invasion of epithelial cells	KEGG PATHWAY	hsa05100	2	78	0.0323236	0.0765211	2335|10095	http://www.genome.jp/kegg-bin/show_pathway?hsa05100/hsa:10095%09red/hsa:2335%09red
TGF-beta signaling pathway	KEGG PATHWAY	hsa04350	2	84	0.036884	0.0855709	3624|7057	http://www.genome.jp/kegg-bin/show_pathway?hsa04350/hsa:7057%09red/hsa:3624%09red
Gap junction	KEGG PATHWAY	hsa04540	2	88	0.0400533	0.0911015	983|2982	http://www.genome.jp/kegg-bin/show_pathway?hsa04540/hsa:983%09red/hsa:2982%09red
NF-kappa B signaling pathway	KEGG PATHWAY	hsa04064	2	93	0.0441539	0.0984971	3576|5328	http://www.genome.jp/kegg-bin/show_pathway?hsa04064/hsa:5328%09red/hsa:3576%09red
Progesterone-mediated oocyte maturation	KEGG PATHWAY	hsa04914	2	98	0.048403	0.105939	9133|983	http://www.genome.jp/kegg-bin/show_pathway?hsa04914/hsa:983%09red/hsa:9133%09red
HTLV-I infection	KEGG PATHWAY	hsa05166	3	259	0.0651497	0.139951	9133|7472|4602	http://www.genome.jp/kegg-bin/show_pathway?hsa05166/hsa:4602%09red/hsa:7472%09red/hsa:9133%09red
Oocyte meiosis	KEGG PATHWAY	hsa04114	2	123	0.0716593	0.150496	9133|983	http://www.genome.jp/kegg-bin/show_pathway?hsa04114/hsa:983%09red/hsa:9133%09red
Cell cycle	KEGG PATHWAY	hsa04110	2	124	0.072653	0.150496	9133|983	http://www.genome.jp/kegg-bin/show_pathway?hsa04110/hsa:983%09red/hsa:9133%09red
Natural killer cell mediated cytotoxicity	KEGG PATHWAY	hsa04650	2	135	0.0838693	0.168295	2207|7305	http://www.genome.jp/kegg-bin/show_pathway?hsa04650/hsa:2207%09red/hsa:7305%09red
Vitamin digestion and absorption	KEGG PATHWAY	hsa04977	1	24	0.0841476	0.168295	80704	http://www.genome.jp/kegg-bin/show_pathway?hsa04977/hsa:80704%09red
alpha-Linolenic acid metabolism	KEGG PATHWAY	hsa00592	1	25	0.0873631	0.171765	5320	http://www.genome.jp/kegg-bin/show_pathway?hsa00592/hsa:5320%09red
Signaling pathways regulating pluripotency of stem cells	KEGG PATHWAY	hsa04550	2	142	0.0912632	0.176442	7472|3624	http://www.genome.jp/kegg-bin/show_pathway?hsa04550/hsa:7472%09red/hsa:3624%09red
Phospholipase D signaling pathway	KEGG PATHWAY	hsa04072	2	144	0.09341	0.177632	3576|2207	http://www.genome.jp/kegg-bin/show_pathway?hsa04072/hsa:2207%09red/hsa:3576%09red
Linoleic acid metabolism	KEGG PATHWAY	hsa00591	1	29	0.100114	0.187309	5320	http://www.genome.jp/kegg-bin/show_pathway?hsa00591/hsa:5320%09red
Hippo signaling pathway	KEGG PATHWAY	hsa04390	2	154	0.104357	0.19215	5054|7472	http://www.genome.jp/kegg-bin/show_pathway?hsa04390/hsa:7472%09red/hsa:5054%09red
Galactose metabolism	KEGG PATHWAY	hsa00052	1	31	0.106422	0.19289	80201	http://www.genome.jp/kegg-bin/show_pathway?hsa00052/hsa:80201%09red
Asthma	KEGG PATHWAY	hsa05310	1	32	0.10956	0.195523	2207	http://www.genome.jp/kegg-bin/show_pathway?hsa05310/hsa:2207%09red
Fructose and mannose metabolism	KEGG PATHWAY	hsa00051	1	33	0.112687	0.198056	80201	http://www.genome.jp/kegg-bin/show_pathway?hsa00051/hsa:80201%09red
cGMP-PKG signaling pathway	KEGG PATHWAY	hsa04022	2	167	0.119074	0.206158	2982|1909	http://www.genome.jp/kegg-bin/show_pathway?hsa04022/hsa:1909%09red/hsa:2982%09red
Influenza A	KEGG PATHWAY	hsa05164	2	176	0.129547	0.220993	3576|3627	http://www.genome.jp/kegg-bin/show_pathway?hsa05164/hsa:3627%09red/hsa:3576%09red
Tuberculosis	KEGG PATHWAY	hsa05152	2	179	0.133085	0.223738	2207|718	http://www.genome.jp/kegg-bin/show_pathway?hsa05152/hsa:718%09red/hsa:2207%09red
Fat digestion and absorption	KEGG PATHWAY	hsa04975	1	41	0.137313	0.227548	5320	http://www.genome.jp/kegg-bin/show_pathway?hsa04975/hsa:5320%09red
Porphyrin and chlorophyll metabolism	KEGG PATHWAY	hsa00860	1	42	0.140343	0.22785	9843	http://www.genome.jp/kegg-bin/show_pathway?hsa00860/hsa:9843%09red
Herpes simplex infection	KEGG PATHWAY	hsa05168	2	186	0.141424	0.22785	983|718	http://www.genome.jp/kegg-bin/show_pathway?hsa05168/hsa:718%09red/hsa:983%09red
Carbohydrate digestion and absorption	KEGG PATHWAY	hsa04973	1	46	0.152359	0.242104	80201	http://www.genome.jp/kegg-bin/show_pathway?hsa04973/hsa:80201%09red
Amino sugar and nucleotide sugar metabolism	KEGG PATHWAY	hsa00520	1	48	0.158304	0.244843	80201	http://www.genome.jp/kegg-bin/show_pathway?hsa00520/hsa:80201%09red
Type II diabetes mellitus	KEGG PATHWAY	hsa04930	1	48	0.158304	0.244843	80201	http://www.genome.jp/kegg-bin/show_pathway?hsa04930/hsa:80201%09red
Viral carcinogenesis	KEGG PATHWAY	hsa05203	2	205	0.164578	0.251198	983|718	http://www.genome.jp/kegg-bin/show_pathway?hsa05203/hsa:718%09red/hsa:983%09red
Glutathione metabolism	KEGG PATHWAY	hsa00480	1	52	0.17007	0.252924	493869	http://www.genome.jp/kegg-bin/show_pathway?hsa00480/hsa:493869%09red
Mineral absorption	KEGG PATHWAY	hsa04978	1	52	0.17007	0.252924	9843	http://www.genome.jp/kegg-bin/show_pathway?hsa04978/hsa:9843%09red
Regulation of actin cytoskeleton	KEGG PATHWAY	hsa04810	2	215	0.17702	0.259241	2335|10095	http://www.genome.jp/kegg-bin/show_pathway?hsa04810/hsa:10095%09red/hsa:2335%09red
Basal cell carcinoma	KEGG PATHWAY	hsa05217	1	55	0.178787	0.259241	7472	http://www.genome.jp/kegg-bin/show_pathway?hsa05217/hsa:7472%09red
Staphylococcus aureus infection	KEGG PATHWAY	hsa05150	1	57	0.184548	0.261068	718	http://www.genome.jp/kegg-bin/show_pathway?hsa05150/hsa:718%09red
Starch and sucrose metabolism	KEGG PATHWAY	hsa00500	1	57	0.184548	0.261068	80201	http://www.genome.jp/kegg-bin/show_pathway?hsa00500/hsa:80201%09red
Glycerolipid metabolism	KEGG PATHWAY	hsa00561	1	59	0.190269	0.265918	9388	http://www.genome.jp/kegg-bin/show_pathway?hsa00561/hsa:9388%09red
Long-term depression	KEGG PATHWAY	hsa04730	1	60	0.193114	0.266682	2982	http://www.genome.jp/kegg-bin/show_pathway?hsa04730/hsa:2982%09red
Cytosolic DNA-sensing pathway	KEGG PATHWAY	hsa04623	1	64	0.204397	0.278942	3627	http://www.genome.jp/kegg-bin/show_pathway?hsa04623/hsa:3627%09red
Central carbon metabolism in cancer	KEGG PATHWAY	hsa05230	1	67	0.212756	0.283675	80201	http://www.genome.jp/kegg-bin/show_pathway?hsa05230/hsa:80201%09red
Glycolysis / Gluconeogenesis	KEGG PATHWAY	hsa00010	1	67	0.212756	0.283675	80201	http://www.genome.jp/kegg-bin/show_pathway?hsa00010/hsa:80201%09red
Fc epsilon RI signaling pathway	KEGG PATHWAY	hsa04664	1	68	0.215523	0.284099	2207	http://www.genome.jp/kegg-bin/show_pathway?hsa04664/hsa:2207%09red
Thyroid hormone synthesis	KEGG PATHWAY	hsa04918	1	71	0.223766	0.29165	493869	http://www.genome.jp/kegg-bin/show_pathway?hsa04918/hsa:493869%09red
Leishmaniasis	KEGG PATHWAY	hsa05140	1	74	0.231923	0.29583	718	http://www.genome.jp/kegg-bin/show_pathway?hsa05140/hsa:718%09red
Endocytosis	KEGG PATHWAY	hsa04144	2	260	0.23443	0.29583	10095|11031	http://www.genome.jp/kegg-bin/show_pathway?hsa04144/hsa:10095%09red/hsa:11031%09red
Platinum drug resistance	KEGG PATHWAY	hsa01524	1	75	0.234624	0.29583	7153	http://www.genome.jp/kegg-bin/show_pathway?hsa01524/hsa:7153%09red
Peroxisome	KEGG PATHWAY	hsa04146	1	83	0.255888	0.318071	55711	http://www.genome.jp/kegg-bin/show_pathway?hsa04146/hsa:55711%09red
Neuroactive ligand-receptor interaction	KEGG PATHWAY	hsa04080	2	278	0.257747	0.318071	2151|1909	http://www.genome.jp/kegg-bin/show_pathway?hsa04080/hsa:1909%09red/hsa:2151%09red
Fc gamma R-mediated phagocytosis	KEGG PATHWAY	hsa04666	1	93	0.281645	0.342316	10095	http://www.genome.jp/kegg-bin/show_pathway?hsa04666/hsa:10095%09red
Circadian entrainment	KEGG PATHWAY	hsa04713	1	95	0.286689	0.342316	2982	http://www.genome.jp/kegg-bin/show_pathway?hsa04713/hsa:2982%09red
Glycerophospholipid metabolism	KEGG PATHWAY	hsa00564	1	95	0.286689	0.342316	5320	http://www.genome.jp/kegg-bin/show_pathway?hsa00564/hsa:5320%09red
Pancreatic secretion	KEGG PATHWAY	hsa04972	1	96	0.289198	0.342316	5320	http://www.genome.jp/kegg-bin/show_pathway?hsa04972/hsa:5320%09red
Melanogenesis	KEGG PATHWAY	hsa04916	1	100	0.299146	0.350514	7472	http://www.genome.jp/kegg-bin/show_pathway?hsa04916/hsa:7472%09red
Carbon metabolism	KEGG PATHWAY	hsa01200	1	113	0.330533	0.383418	80201	http://www.genome.jp/kegg-bin/show_pathway?hsa01200/hsa:80201%09red
Sphingolipid signaling pathway	KEGG PATHWAY	hsa04071	1	121	0.34915	0.401004	2207	http://www.genome.jp/kegg-bin/show_pathway?hsa04071/hsa:2207%09red
FoxO signaling pathway	KEGG PATHWAY	hsa04068	1	134	0.378312	0.430237	9133	http://www.genome.jp/kegg-bin/show_pathway?hsa04068/hsa:9133%09red
Systemic lupus erythematosus	KEGG PATHWAY	hsa05322	1	136	0.382682	0.430982	718	http://www.genome.jp/kegg-bin/show_pathway?hsa05322/hsa:718%09red
Insulin signaling pathway	KEGG PATHWAY	hsa04910	1	139	0.38918	0.434085	80201	http://www.genome.jp/kegg-bin/show_pathway?hsa04910/hsa:80201%09red
Hepatitis B	KEGG PATHWAY	hsa05161	1	146	0.404078	0.44641	3576	http://www.genome.jp/kegg-bin/show_pathway?hsa05161/hsa:3576%09red
Non-alcoholic fatty liver disease (NAFLD)	KEGG PATHWAY	hsa04932	1	151	0.414498	0.453602	3576	http://www.genome.jp/kegg-bin/show_pathway?hsa04932/hsa:3576%09red
mTOR signaling pathway	KEGG PATHWAY	hsa04150	1	154	0.420664	0.456047	7472	http://www.genome.jp/kegg-bin/show_pathway?hsa04150/hsa:7472%09red
Oxytocin signaling pathway	KEGG PATHWAY	hsa04921	1	158	0.428784	0.460545	2982	http://www.genome.jp/kegg-bin/show_pathway?hsa04921/hsa:2982%09red
Purine metabolism	KEGG PATHWAY	hsa00230	1	176	0.463948	0.489254	2982	http://www.genome.jp/kegg-bin/show_pathway?hsa00230/hsa:2982%09red
Axon guidance	KEGG PATHWAY	hsa04360	1	176	0.463948	0.489254	2151	http://www.genome.jp/kegg-bin/show_pathway?hsa04360/hsa:2151%09red
Calcium signaling pathway	KEGG PATHWAY	hsa04020	1	180	0.471465	0.492702	1909	http://www.genome.jp/kegg-bin/show_pathway?hsa04020/hsa:1909%09red
cAMP signaling pathway	KEGG PATHWAY	hsa04024	1	199	0.505768	0.523831	1909	http://www.genome.jp/kegg-bin/show_pathway?hsa04024/hsa:1909%09red
Epstein-Barr virus infection	KEGG PATHWAY	hsa05169	1	204	0.514422	0.528079	983	http://www.genome.jp/kegg-bin/show_pathway?hsa05169/hsa:983%09red
Rap1 signaling pathway	KEGG PATHWAY	hsa04015	1	211	0.526285	0.535518	7057	http://www.genome.jp/kegg-bin/show_pathway?hsa04015/hsa:7057%09red
Ras signaling pathway	KEGG PATHWAY	hsa04014	1	228	0.55391	0.558727	5320	http://www.genome.jp/kegg-bin/show_pathway?hsa04014/hsa:5320%09red
Metabolic pathways	KEGG PATHWAY	hsa01100	4	1243	0.640515	0.640515	5320|9388|7941|80201	http://www.genome.jp/kegg-bin/show_pathway?hsa01100/hsa:5320%09red/hsa:80201%09red/hsa:9388%09red/hsa:7941%09red
--------------------
#Term	Database	ID	Input number	Background number	P-Value	Corrected P-Value	Input	Hyperlink
--------------------
#Term	Database	ID	Input number	Background number	P-Value	Corrected P-Value	Input	Hyperlink
--------------------

## Sheet: down_KEGG
#Term	Database	ID	Input number	Background number	P-Value	Corrected P-Value	Input	Hyperlink
Metabolic pathways	KEGG PATHWAY	hsa01100	36	1243	1.05603e-16	1.19332e-14	216|1160|229|57016|2650|218|270|131|3067|10690|8527|8513|5319|145226|7366|124975|5288|1158|192134|1152|340485|124|126|55808|3706|1562|64850|1557|1559|1558|3373|8789|33|27159|84706|1577	http://www.genome.jp/kegg-bin/show_pathway?hsa01100/hsa:2650%09red/hsa:5288%09red/hsa:27159%09red/hsa:3706%09red/hsa:218%09red/hsa:84706%09red/hsa:55808%09red/hsa:216%09red/hsa:1158%09red/hsa:7366%09red/hsa:192134%09red/hsa:1152%09red/hsa:3373%09red/hsa:10690%09red/hsa:5319%09red/hsa:270%09red/hsa:3067%09red/hsa:126%09red/hsa:124%09red/hsa:8789%09red/hsa:8513%09red/hsa:64850%09red/hsa:229%09red/h…
Chemical carcinogenesis	KEGG PATHWAY	hsa05204	13	82	2.97825e-15	1.68271e-13	6822|2938|1557|1559|1558|218|131|124|7366|126|1562|1577|2940	http://www.genome.jp/kegg-bin/show_pathway?hsa05204/hsa:2940%09red/hsa:7366%09red/hsa:126%09red/hsa:2938%09red/hsa:218%09red/hsa:1577%09red/hsa:1559%09red/hsa:1558%09red/hsa:1557%09red/hsa:1562%09red/hsa:131%09red/hsa:6822%09red/hsa:124%09red
Drug metabolism - cytochrome P450	KEGG PATHWAY	hsa00982	12	69	1.31826e-14	4.96546e-13	2330|2938|1557|1559|1558|218|131|124|7366|126|1577|2940	http://www.genome.jp/kegg-bin/show_pathway?hsa00982/hsa:2940%09red/hsa:7366%09red/hsa:126%09red/hsa:2330%09red/hsa:2938%09red/hsa:218%09red/hsa:1577%09red/hsa:1559%09red/hsa:1558%09red/hsa:1557%09red/hsa:131%09red/hsa:124%09red
Metabolism of xenobiotics by cytochrome P450	KEGG PATHWAY	hsa00980	12	73	2.40868e-14	6.80453e-13	1645|6822|2938|1559|22977|218|131|124|7366|126|1577|2940	http://www.genome.jp/kegg-bin/show_pathway?hsa00980/hsa:2940%09red/hsa:1645%09red/hsa:7366%09red/hsa:22977%09red/hsa:2938%09red/hsa:218%09red/hsa:1577%09red/hsa:1559%09red/hsa:131%09red/hsa:6822%09red/hsa:124%09red/hsa:126%09red
Retinol metabolism	KEGG PATHWAY	hsa00830	10	65	6.58116e-12	1.48734e-10	216|1559|1558|145226|7366|131|124|126|1562|1577	http://www.genome.jp/kegg-bin/show_pathway?hsa00830/hsa:7366%09red/hsa:126%09red/hsa:145226%09red/hsa:1562%09red/hsa:1577%09red/hsa:124%09red/hsa:1559%09red/hsa:1558%09red/hsa:131%09red/hsa:216%09red
Gastric acid secretion	KEGG PATHWAY	hsa04971	8	74	1.11743e-08	2.10449e-07	3773|3772|887|6750|495|496|9992|760	http://www.genome.jp/kegg-bin/show_pathway?hsa04971/hsa:6750%09red/hsa:760%09red/hsa:496%09red/hsa:887%09red/hsa:495%09red/hsa:9992%09red/hsa:3773%09red/hsa:3772%09red
Glycolysis / Gluconeogenesis	KEGG PATHWAY	hsa00010	6	67	2.22608e-06	3.59353e-05	126|8789|218|131|124|229	http://www.genome.jp/kegg-bin/show_pathway?hsa00010/hsa:8789%09red/hsa:131%09red/hsa:229%09red/hsa:218%09red/hsa:126%09red/hsa:124%09red
Mineral absorption	KEGG PATHWAY	hsa04978	5	52	1.16695e-05	0.000164832	115019|4495|4493|4499|4496	http://www.genome.jp/kegg-bin/show_pathway?hsa04978/hsa:4495%09red/hsa:4496%09red/hsa:115019%09red/hsa:4499%09red/hsa:4493%09red
Linoleic acid metabolism	KEGG PATHWAY	hsa00591	4	29	2.49493e-05	0.000313253	1559|1558|5319|1557	http://www.genome.jp/kegg-bin/show_pathway?hsa00591/hsa:1557%09red/hsa:5319%09red/hsa:1559%09red/hsa:1558%09red
Tyrosine metabolism	KEGG PATHWAY	hsa00350	4	35	4.89504e-05	0.00055314	131|124|126|218	http://www.genome.jp/kegg-bin/show_pathway?hsa00350/hsa:218%09red/hsa:131%09red/hsa:126%09red/hsa:124%09red
Fatty acid degradation	KEGG PATHWAY	hsa00071	4	44	0.000111678	0.00114724	33|131|124|126	http://www.genome.jp/kegg-bin/show_pathway?hsa00071/hsa:131%09red/hsa:33%09red/hsa:126%09red/hsa:124%09red
Arginine and proline metabolism	KEGG PATHWAY	hsa00330	4	50	0.000177182	0.00159732	57571|1160|1158|1152	http://www.genome.jp/kegg-bin/show_pathway?hsa00330/hsa:1152%09red/hsa:1158%09red/hsa:57571%09red/hsa:1160%09red
Pancreatic secretion	KEGG PATHWAY	hsa04972	5	96	0.000183763	0.00159732	760|5319|1358|886|5874	http://www.genome.jp/kegg-bin/show_pathway?hsa04972/hsa:5874%09red/hsa:760%09red/hsa:5319%09red/hsa:1358%09red/hsa:886%09red
Histidine metabolism	KEGG PATHWAY	hsa00340	3	24	0.000360297	0.0028987	57571|3067|218	http://www.genome.jp/kegg-bin/show_pathway?hsa00340/hsa:218%09red/hsa:57571%09red/hsa:3067%09red
Arachidonic acid metabolism	KEGG PATHWAY	hsa00590	4	62	0.000384783	0.0028987	1559|1558|5319|1557	http://www.genome.jp/kegg-bin/show_pathway?hsa00590/hsa:1557%09red/hsa:5319%09red/hsa:1559%09red/hsa:1558%09red
Collecting duct acid secretion	KEGG PATHWAY	hsa04966	3	27	0.000494444	0.00349201	495|496|760	http://www.genome.jp/kegg-bin/show_pathway?hsa04966/hsa:760%09red/hsa:496%09red/hsa:495%09red
Mucin type O-Glycan biosynthesis	KEGG PATHWAY	hsa00512	3	31	0.00071779	0.00477119	2650|55808|192134	http://www.genome.jp/kegg-bin/show_pathway?hsa00512/hsa:192134%09red/hsa:2650%09red/hsa:55808%09red
Fructose and mannose metabolism	KEGG PATHWAY	hsa00051	3	33	0.000849989	0.00533604	57016|8789|229	http://www.genome.jp/kegg-bin/show_pathway?hsa00051/hsa:229%09red/hsa:57016%09red/hsa:8789%09red
Protein digestion and absorption	KEGG PATHWAY	hsa04974	4	90	0.00145539	0.00865576	3769|1358|1280|643847	http://www.genome.jp/kegg-bin/show_pathway?hsa04974/hsa:3769%09red/hsa:643847%09red/hsa:1358%09red/hsa:1280%09red
Glutathione metabolism	KEGG PATHWAY	hsa00480	3	52	0.00290682	0.0164235	124975|2938|2940	http://www.genome.jp/kegg-bin/show_pathway?hsa00480/hsa:2938%09red/hsa:124975%09red/hsa:2940%09red
Serotonergic synapse	KEGG PATHWAY	hsa04726	4	112	0.00313022	0.0168436	1559|1558|1562|1557	http://www.genome.jp/kegg-bin/show_pathway?hsa04726/hsa:1557%09red/hsa:1562%09red/hsa:1559%09red/hsa:1558%09red
Steroid hormone biosynthesis	KEGG PATHWAY	hsa00140	3	58	0.00389855	0.0200244	1645|1577|7366	http://www.genome.jp/kegg-bin/show_pathway?hsa00140/hsa:1577%09red/hsa:7366%09red/hsa:1645%09red
Glycerolipid metabolism	KEGG PATHWAY	hsa00561	3	59	0.00408139	0.0200521	57016|8527|8513	http://www.genome.jp/kegg-bin/show_pathway?hsa00561/hsa:8527%09red/hsa:57016%09red/hsa:8513%09red
Nitrogen metabolism	KEGG PATHWAY	hsa00910	2	17	0.00426738	0.0200923	768|760	http://www.genome.jp/kegg-bin/show_pathway?hsa00910/hsa:768%09red/hsa:760%09red
Bile secretion	KEGG PATHWAY	hsa04976	3	71	0.00668716	0.030226	6822|760|361	http://www.genome.jp/kegg-bin/show_pathway?hsa04976/hsa:760%09red/hsa:6822%09red/hsa:361%09red
Pentose phosphate pathway	KEGG PATHWAY	hsa00030	2	29	0.0111434	0.048431	8789|229	http://www.genome.jp/kegg-bin/show_pathway?hsa00030/hsa:229%09red/hsa:8789%09red
Other types of O-glycan biosynthesis	KEGG PATHWAY	hsa00514	2	31	0.0125682	0.0507218	27087|10690	http://www.genome.jp/kegg-bin/show_pathway?hsa00514/hsa:10690%09red/hsa:27087%09red
beta-Alanine metabolism	KEGG PATHWAY	hsa00410	2	31	0.0125682	0.0507218	57571|218	http://www.genome.jp/kegg-bin/show_pathway?hsa00410/hsa:218%09red/hsa:57571%09red
Glycerophospholipid metabolism	KEGG PATHWAY	hsa00564	3	95	0.0143431	0.0558887	64850|5319|8527	http://www.genome.jp/kegg-bin/show_pathway?hsa00564/hsa:8527%09red/hsa:5319%09red/hsa:64850%09red
Calcium signaling pathway	KEGG PATHWAY	hsa04020	4	180	0.0154382	0.0566491	3706|887|154|886	http://www.genome.jp/kegg-bin/show_pathway?hsa04020/hsa:154%09red/hsa:3706%09red/hsa:887%09red/hsa:886%09red
Phosphatidylinositol signaling system	KEGG PATHWAY	hsa04070	3	98	0.0155409	0.0566491	5288|3706|8527	http://www.genome.jp/kegg-bin/show_pathway?hsa04070/hsa:8527%09red/hsa:5288%09red/hsa:3706%09red
Pentose and glucuronate interconversions	KEGG PATHWAY	hsa00040	2	36	0.0164549	0.0581062	57016|7366	http://www.genome.jp/kegg-bin/show_pathway?hsa00040/hsa:57016%09red/hsa:7366%09red
Aldosterone-regulated sodium reabsorption	KEGG PATHWAY	hsa04960	2	39	0.0190011	0.0650645	6340|6338	http://www.genome.jp/kegg-bin/show_pathway?hsa04960/hsa:6338%09red/hsa:6340%09red
Fat digestion and absorption	KEGG PATHWAY	hsa04975	2	41	0.0207846	0.0690782	5319|8513	http://www.genome.jp/kegg-bin/show_pathway?hsa04975/hsa:5319%09red/hsa:8513%09red
Carbon metabolism	KEGG PATHWAY	hsa01200	3	113	0.0223543	0.0721726	84706|8789|229	http://www.genome.jp/kegg-bin/show_pathway?hsa01200/hsa:229%09red/hsa:84706%09red/hsa:8789%09red
Intestinal immune network for IgA production	KEGG PATHWAY	hsa04672	2	50	0.0296157	0.0929605	5284|608	http://www.genome.jp/kegg-bin/show_pathway?hsa04672/hsa:608%09red/hsa:5284%09red
Thyroid hormone synthesis	KEGG PATHWAY	hsa04918	2	71	0.0547388	0.16182	6528|50506	http://www.genome.jp/kegg-bin/show_pathway?hsa04918/hsa:50506%09red/hsa:6528%09red
Inositol phosphate metabolism	KEGG PATHWAY	hsa00562	2	71	0.0547388	0.16182	5288|3706	http://www.genome.jp/kegg-bin/show_pathway?hsa00562/hsa:5288%09red/hsa:3706%09red
Neuroactive ligand-receptor interaction	KEGG PATHWAY	hsa04080	4	278	0.0588135	0.16182	6751|887|154|886	http://www.genome.jp/kegg-bin/show_pathway?hsa04080/hsa:6751%09red/hsa:154%09red/hsa:887%09red/hsa:886%09red
Taurine and hypotaurine metabolism	KEGG PATHWAY	hsa00430	1	11	0.0601369	0.16182	124975	http://www.genome.jp/kegg-bin/show_pathway?hsa00430/hsa:124975%09red
Platinum drug resistance	KEGG PATHWAY	hsa01524	2	75	0.0601454	0.16182	2938|2940	http://www.genome.jp/kegg-bin/show_pathway?hsa01524/hsa:2940%09red/hsa:2938%09red
Biosynthesis of amino acids	KEGG PATHWAY	hsa01230	2	75	0.0601454	0.16182	84706|229	http://www.genome.jp/kegg-bin/show_pathway?hsa01230/hsa:84706%09red/hsa:229%09red
Transcriptional misregulation in cancer	KEGG PATHWAY	hsa05202	3	180	0.0692696	0.182034	7113|7850|3248	http://www.genome.jp/kegg-bin/show_pathway?hsa05202/hsa:3248%09red/hsa:7850%09red/hsa:7113%09red
Taste transduction	KEGG PATHWAY	hsa04742	2	83	0.0714734	0.183557	6340|6338	http://www.genome.jp/kegg-bin/show_pathway?hsa04742/hsa:6338%09red/hsa:6340%09red
Glycosphingolipid biosynthesis - globo series	KEGG PATHWAY	hsa00603	1	14	0.0746001	0.187329	10690	http://www.genome.jp/kegg-bin/show_pathway?hsa00603/hsa:10690%09red
cAMP signaling pathway	KEGG PATHWAY	hsa04024	3	199	0.0870883	0.213598	51738|6751|154	http://www.genome.jp/kegg-bin/show_pathway?hsa04024/hsa:51738%09red/hsa:6751%09red/hsa:154%09red
Phenylalanine metabolism	KEGG PATHWAY	hsa00360	1	17	0.0888417	0.213598	218	http://www.genome.jp/kegg-bin/show_pathway?hsa00360/hsa:218%09red
2-Oxocarboxylic acid metabolism	KEGG PATHWAY	hsa01210	1	18	0.0935403	0.220209	84706	http://www.genome.jp/kegg-bin/show_pathway?hsa01210/hsa:84706%09red
Glycosaminoglycan degradation	KEGG PATHWAY	hsa00531	1	19	0.0982147	0.226495	3373	http://www.genome.jp/kegg-bin/show_pathway?hsa00531/hsa:3373%09red
Arginine biosynthesis	KEGG PATHWAY	hsa00220	1	21	0.107492	0.242932	84706	http://www.genome.jp/kegg-bin/show_pathway?hsa00220/hsa:84706%09red
Proximal tubule bicarbonate reclamation	KEGG PATHWAY	hsa04964	1	23	0.116674	0.258471	760	http://www.genome.jp/kegg-bin/show_pathway?hsa04964/hsa:760%09red
Glutamatergic synapse	KEGG PATHWAY	hsa04724	2	114	0.120675	0.258471	9455|6506	http://www.genome.jp/kegg-bin/show_pathway?hsa04724/hsa:6506%09red/hsa:9455%09red
Vitamin digestion and absorption	KEGG PATHWAY	hsa04977	1	24	0.12123	0.258471	2694	http://www.genome.jp/kegg-bin/show_pathway?hsa04977/hsa:2694%09red
alpha-Linolenic acid metabolism	KEGG PATHWAY	hsa00592	1	25	0.125762	0.263169	5319	http://www.genome.jp/kegg-bin/show_pathway?hsa00592/hsa:5319%09red
Glycosphingolipid biosynthesis - lacto and neolacto series	KEGG PATHWAY	hsa00601	1	26	0.130271	0.267648	10690	http://www.genome.jp/kegg-bin/show_pathway?hsa00601/hsa:10690%09red
Ascorbate and aldarate metabolism	KEGG PATHWAY	hsa00053	1	27	0.134757	0.269987	7366	http://www.genome.jp/kegg-bin/show_pathway?hsa00053/hsa:7366%09red
Lysosome	KEGG PATHWAY	hsa04142	2	123	0.136188	0.269987	3373|1510	http://www.genome.jp/kegg-bin/show_pathway?hsa04142/hsa:3373%09red/hsa:1510%09red
Hippo signaling pathway -multiple species	KEGG PATHWAY	hsa04392	1	29	0.14366	0.279889	166824	http://www.genome.jp/kegg-bin/show_pathway?hsa04392/hsa:166824%09red
Galactose metabolism	KEGG PATHWAY	hsa00052	1	31	0.152472	0.28708	57016	http://www.genome.jp/kegg-bin/show_pathway?hsa00052/hsa:57016%09red
Oxidative phosphorylation	KEGG PATHWAY	hsa00190	2	133	0.153904	0.28708	495|496	http://www.genome.jp/kegg-bin/show_pathway?hsa00190/hsa:496%09red/hsa:495%09red
Endocytosis	KEGG PATHWAY	hsa04144	3	260	0.154972	0.28708	55040|154|6456	http://www.genome.jp/kegg-bin/show_pathway?hsa04144/hsa:55040%09red/hsa:154%09red/hsa:6456%09red
Cytokine-cytokine receptor interaction	KEGG PATHWAY	hsa04060	3	265	0.161129	0.293671	7850|608|3977	http://www.genome.jp/kegg-bin/show_pathway?hsa04060/hsa:3977%09red/hsa:7850%09red/hsa:608%09red
Alanine, aspartate and glutamate metabolism	KEGG PATHWAY	hsa00250	1	35	0.169825	0.300517	84706	http://www.genome.jp/kegg-bin/show_pathway?hsa00250/hsa:84706%09red
Signaling pathways regulating pluripotency of stem cells	KEGG PATHWAY	hsa04550	2	142	0.170204	0.300517	9314|3977	http://www.genome.jp/kegg-bin/show_pathway?hsa04550/hsa:3977%09red/hsa:9314%09red
Pyruvate metabolism	KEGG PATHWAY	hsa00620	1	40	0.191021	0.332083	197257	http://www.genome.jp/kegg-bin/show_pathway?hsa00620/hsa:197257%09red
Porphyrin and chlorophyll metabolism	KEGG PATHWAY	hsa00860	1	42	0.199348	0.341308	7366	http://www.genome.jp/kegg-bin/show_pathway?hsa00860/hsa:7366%09red
Vasopressin-regulated water reabsorption	KEGG PATHWAY	hsa04962	1	44	0.207589	0.350113	361	http://www.genome.jp/kegg-bin/show_pathway?hsa04962/hsa:361%09red
Ether lipid metabolism	KEGG PATHWAY	hsa00565	1	45	0.211678	0.351273	5319	http://www.genome.jp/kegg-bin/show_pathway?hsa00565/hsa:5319%09red
Drug metabolism - other enzymes	KEGG PATHWAY	hsa00983	1	46	0.215746	0.351273	7366	http://www.genome.jp/kegg-bin/show_pathway?hsa00983/hsa:7366%09red
Sphingolipid metabolism	KEGG PATHWAY	hsa00600	1	47	0.219793	0.351273	340485	http://www.genome.jp/kegg-bin/show_pathway?hsa00600/hsa:340485%09red
Amino sugar and nucleotide sugar metabolism	KEGG PATHWAY	hsa00520	1	48	0.22382	0.351273	27159	http://www.genome.jp/kegg-bin/show_pathway?hsa00520/hsa:27159%09red
Fatty acid metabolism	KEGG PATHWAY	hsa01212	1	48	0.22382	0.351273	33	http://www.genome.jp/kegg-bin/show_pathway?hsa01212/hsa:33%09red
Amyotrophic lateral sclerosis (ALS)	KEGG PATHWAY	hsa05014	1	51	0.235775	0.364967	6506	http://www.genome.jp/kegg-bin/show_pathway?hsa05014/hsa:6506%09red
Regulation of lipolysis in adipocytes	KEGG PATHWAY	hsa04923	1	56	0.255295	0.389842	154	http://www.genome.jp/kegg-bin/show_pathway?hsa04923/hsa:154%09red
Starch and sucrose metabolism	KEGG PATHWAY	hsa00500	1	57	0.259139	0.390436	7366	http://www.genome.jp/kegg-bin/show_pathway?hsa00500/hsa:7366%09red
Renin secretion	KEGG PATHWAY	hsa04924	1	64	0.285499	0.424492	154	http://www.genome.jp/kegg-bin/show_pathway?hsa04924/hsa:154%09red
Epithelial cell signaling in Helicobacter pylori infection	KEGG PATHWAY	hsa05120	1	68	0.300141	0.440467	5803	http://www.genome.jp/kegg-bin/show_pathway?hsa05120/hsa:5803%09red
PPAR signaling pathway	KEGG PATHWAY	hsa03320	1	72	0.314484	0.455599	33	http://www.genome.jp/kegg-bin/show_pathway?hsa03320/hsa:33%09red
Complement and coagulation cascades	KEGG PATHWAY	hsa04610	1	79	0.338885	0.484734	2243	http://www.genome.jp/kegg-bin/show_pathway?hsa04610/hsa:2243%09red
ECM-receptor interaction	KEGG PATHWAY	hsa04512	1	82	0.349076	0.491672	1280	http://www.genome.jp/kegg-bin/show_pathway?hsa04512/hsa:1280%09red
Peroxisome	KEGG PATHWAY	hsa04146	1	83	0.352438	0.491672	5827	http://www.genome.jp/kegg-bin/show_pathway?hsa04146/hsa:5827%09red
Insulin secretion	KEGG PATHWAY	hsa04911	1	85	0.35911	0.494871	886	http://www.genome.jp/kegg-bin/show_pathway?hsa04911/hsa:886%09red
Hematopoietic cell lineage	KEGG PATHWAY	hsa04640	1	88	0.368991	0.494874	7850	http://www.genome.jp/kegg-bin/show_pathway?hsa04640/hsa:7850%09red
ErbB signaling pathway	KEGG PATHWAY	hsa04012	1	88	0.368991	0.494874	145957	http://www.genome.jp/kegg-bin/show_pathway?hsa04012/hsa:145957%09red
Salivary secretion	KEGG PATHWAY	hsa04970	1	89	0.37225	0.494874	154	http://www.genome.jp/kegg-bin/show_pathway?hsa04970/hsa:154%09red
Endocrine resistance	KEGG PATHWAY	hsa01522	1	97	0.397732	0.520669	2852	http://www.genome.jp/kegg-bin/show_pathway?hsa01522/hsa:2852%09red
Estrogen signaling pathway	KEGG PATHWAY	hsa04915	1	99	0.40394	0.520669	2852	http://www.genome.jp/kegg-bin/show_pathway?hsa04915/hsa:2852%09red
Amoebiasis	KEGG PATHWAY	hsa05146	1	100	0.40702	0.520669	7850	http://www.genome.jp/kegg-bin/show_pathway?hsa05146/hsa:7850%09red
Choline metabolism in cancer	KEGG PATHWAY	hsa05231	1	101	0.410084	0.520669	8527	http://www.genome.jp/kegg-bin/show_pathway?hsa05231/hsa:8527%09red
Leukocyte transendothelial migration	KEGG PATHWAY	hsa04670	1	118	0.459829	0.572185	51208	http://www.genome.jp/kegg-bin/show_pathway?hsa04670/hsa:51208%09red
Vascular smooth muscle contraction	KEGG PATHWAY	hsa04270	1	120	0.4654	0.572185	5319	http://www.genome.jp/kegg-bin/show_pathway?hsa04270/hsa:5319%09red
Sphingolipid signaling pathway	KEGG PATHWAY	hsa04071	1	121	0.468164	0.572185	340485	http://www.genome.jp/kegg-bin/show_pathway?hsa04071/hsa:340485%09red
Platelet activation	KEGG PATHWAY	hsa04611	1	122	0.470913	0.572185	2243	http://www.genome.jp/kegg-bin/show_pathway?hsa04611/hsa:2243%09red
AMPK signaling pathway	KEGG PATHWAY	hsa04152	1	125	0.479078	0.575913	8789	http://www.genome.jp/kegg-bin/show_pathway?hsa04152/hsa:8789%09red
Hepatitis C	KEGG PATHWAY	hsa05160	1	133	0.500242	0.591869	51208	http://www.genome.jp/kegg-bin/show_pathway?hsa05160/hsa:51208%09red
FoxO signaling pathway	KEGG PATHWAY	hsa04068	1	134	0.502826	0.591869	9455	http://www.genome.jp/kegg-bin/show_pathway?hsa04068/hsa:9455%09red
Tight junction	KEGG PATHWAY	hsa04530	1	139	0.515551	0.594462	51208	http://www.genome.jp/kegg-bin/show_pathway?hsa04530/hsa:51208%09red
Insulin signaling pathway	KEGG PATHWAY	hsa04910	1	139	0.515551	0.594462	8789	http://www.genome.jp/kegg-bin/show_pathway?hsa04910/hsa:8789%09red
Phospholipase D signaling pathway	KEGG PATHWAY	hsa04072	1	144	0.527952	0.602091	8527	http://www.genome.jp/kegg-bin/show_pathway?hsa04072/hsa:8527%09red
Cell adhesion molecules (CAMs)	KEGG PATHWAY	hsa04514	1	146	0.532823	0.602091	51208	http://www.genome.jp/kegg-bin/show_pathway?hsa04514/hsa:51208%09red
Adrenergic signaling in cardiomyocytes	KEGG PATHWAY	hsa04261	1	149	0.540037	0.6042	154	http://www.genome.jp/kegg-bin/show_pathway?hsa04261/hsa:154%09red
Hippo signaling pathway	KEGG PATHWAY	hsa04390	1	154	0.551814	0.611323	166824	http://www.genome.jp/kegg-bin/show_pathway?hsa04390/hsa:166824%09red
Jak-STAT signaling pathway	KEGG PATHWAY	hsa04630	1	158	0.561019	0.615487	3977	http://www.genome.jp/kegg-bin/show_pathway?hsa04630/hsa:3977%09red
Protein processing in endoplasmic reticulum	KEGG PATHWAY	hsa04141	1	166	0.578868	0.625318	56605	http://www.genome.jp/kegg-bin/show_pathway?hsa04141/hsa:56605%09red
cGMP-PKG signaling pathway	KEGG PATHWAY	hsa04022	1	167	0.581048	0.625318	154	http://www.genome.jp/kegg-bin/show_pathway?hsa04022/hsa:154%09red
Purine metabolism	KEGG PATHWAY	hsa00230	1	176	0.600168	0.633822	270	http://www.genome.jp/kegg-bin/show_pathway?hsa00230/hsa:270%09red
Influenza A	KEGG PATHWAY	hsa05164	1	176	0.600168	0.633822	7113	http://www.genome.jp/kegg-bin/show_pathway?hsa05164/hsa:7113%09red
Focal adhesion	KEGG PATHWAY	hsa04510	1	203	0.652471	0.682678	1280	http://www.genome.jp/kegg-bin/show_pathway?hsa04510/hsa:1280%09red
Rap1 signaling pathway	KEGG PATHWAY	hsa04015	1	211	0.666617	0.69108	5909	http://www.genome.jp/kegg-bin/show_pathway?hsa04015/hsa:5909%09red
Ras signaling pathway	KEGG PATHWAY	hsa04014	1	228	0.694805	0.713754	5319	http://www.genome.jp/kegg-bin/show_pathway?hsa04014/hsa:5319%09red
MAPK signaling pathway	KEGG PATHWAY	hsa04010	1	255	0.734777	0.746847	7850	http://www.genome.jp/kegg-bin/show_pathway?hsa04010/hsa:7850%09red
HTLV-I infection	KEGG PATHWAY	hsa05166	1	259	0.740238	0.746847	7850	http://www.genome.jp/kegg-bin/show_pathway?hsa05166/hsa:7850%09red
PI3K-Akt signaling pathway	KEGG PATHWAY	hsa04151	1	342	0.831391	0.831391	1280	http://www.genome.jp/kegg-bin/show_pathway?hsa04151/hsa:1280%09red
--------------------
#Term	Database	ID	Input number	Background number	P-Value	Corrected P-Value	Input	Hyperlink
--------------------
#Term	Database	ID	Input number	Background number	P-Value	Corrected P-Value	Input	Hyperlink
--------------------
