# Supplementary material for: Prognostic value of gastric cancer‐associated gene signatures: Evidence based on a meta‐analysis using integrated bioinformatics methods
Source: J Cell Mol Med. 2018 Aug 22;22(11):5743–7. doi: 10.1111/jcmm.13823 (PMC6201382; doi:10.1111/jcmm.13823)
Supplement: Supplementary file 9 [file JCMM-22-5743-s009.xlsx]

## Sheet: all
gene	mapping	background	allmapping	allbackground	p-value	FC	FDR
9992	1	3	308	16829	0.0699822	18.2132	1
9843	0	1	308	16829	1	0	1
983	6	229	308	16829	0.322003	1.43161	1
9493	2	73	308	16829	0.391429	1.49698	1
9455	0	14	308	16829	1	0	1
9413	1	74	308	16829	1	0.738373	1
94122	1	6	308	16829	0.119246	9.1066	1
2335	24	821	308	16829	0.0238581	1.59726	1
9358	0	0	308	16829	1	NA	1
495	12	88	308	16829	2.35e-07	7.45086	8.084e-05
9314	0	25	308	16829	1	0	1
92737	0	5	308	16829	1	0	1
1280	12	53	308	16829	1.58e-09	12.3712	5.4668e-07
92291	0	0	308	16829	1	NA	1
9153	0	0	308	16829	1	NA	1
9133	2	43	308	16829	0.193626	2.54138	1
7057	10	68	308	16829	1.3e-06	8.03524	0.0004433
9075	0	10	308	16829	1	0	1
9052	0	17	308	16829	1	0	1
8991	1	42	308	16829	0.541972	1.30094	1
6678	9	25	308	16829	6.16e-09	19.6703	2.1252e-06
4653	9	47	308	16829	6.28e-07	10.4629	0.000215404
8857	0	8	308	16829	1	0	1
8789	2	22	308	16829	0.0685677	4.96724	1
871	2	98	308	16829	0.701392	1.11509	1
1277	9	76	308	16829	2.17e-05	6.47048	0.0072912
8527	2	22	308	16829	0.0685677	4.96724	1
8513	1	9	308	16829	0.165907	6.07107	1
84830	0	3	308	16829	1	0	1
84706	0	13	308	16829	1	0	1
1282	8	34	308	16829	6.9e-07	12.8564	0.00023598
84624	0	0	308	16829	1	NA	1
84418	0	9	308	16829	1	0	1
83540	1	40	308	16829	0.525011	1.36599	1
80704	0	4	308	16829	1	0	1
80201	0	1	308	16829	1	0	1
80157	0	0	308	16829	1	NA	1
80117	0	5	308	16829	1	0	1
5328	7	36	308	16829	1.05e-05	10.6244	0.0035595
79949	0	2	308	16829	1	0	1
7941	0	3	308	16829	1	0	1
79191	0	0	308	16829	1	NA	1
79152	0	4	308	16829	1	0	1
79083	1	7	308	16829	0.135082	7.80566	1
7850	0	6	308	16829	1	0	1
768	2	31	308	16829	0.118271	3.52514	1
760	1	20	308	16829	0.316881	2.73198	1
7504	0	10	308	16829	1	0	1
7472	0	9	308	16829	1	0	1
1278	7	54	308	16829	0.000107506	7.08291	0.035692
7366	0	0	308	16829	1	NA	1
7348	0	5	308	16829	1	0	1
9319	6	115	308	16829	0.0221089	2.85076	1
4312	6	25	308	16829	1.62e-05	13.1135	0.0054756
7153	1	105	308	16829	1	0.520377	1
2200	6	25	308	16829	1.62e-05	13.1135	0.0054756
718	5	46	308	16829	0.00216823	5.93909	0.685161
7045	5	10	308	16829	4.7e-06	27.3198	0.001598
633	5	22	308	16829	0.000105904	12.4181	0.0353719
4314	5	28	308	16829	0.000285053	9.75707	0.0934974
2243	5	33	308	16829	0.000560224	8.27873	0.180952
1508	5	56	308	16829	0.00474829	4.87854	1
1462	5	32	308	16829	0.000493694	8.53744	0.159957
1281	5	22	308	16829	0.000105904	12.4181	0.0353719
6947	0	1	308	16829	1	0	1
887	4	14	308	16829	0.000256589	15.6113	0.0844178
84651	4	11	308	16829	0.00011944	19.8689	0.0394152
6751	1	5	308	16829	0.10312	10.9279	1
7305	4	19	308	16829	0.000691742	11.5031	0.222741
6696	2	104	308	16829	0.716197	1.05076	1
6690	0	5	308	16829	1	0	1
7070	4	38	308	16829	0.00669364	5.75154	1
5653	4	19	308	16829	0.000691742	11.5031	0.222741
5320	4	35	308	16829	0.00512964	6.24453	1
5054	4	36	308	16829	0.00562036	6.07107	1
64850	0	1	308	16829	1	0	1
3627	4	27	308	16829	0.00219562	8.09476	0.691621
6456	3	71	308	16829	0.148062	2.30872	1
643847	0	0	308	16829	1	NA	1
643008	0	0	308	16829	1	NA	1
6424	0	39	308	16829	1	0	1
6423	0	27	308	16829	1	0	1
3624	4	17	308	16829	0.000480965	12.8564	0.156314
6362	0	8	308	16829	1	0	1
3576	4	47	308	16829	0.0131827	4.65018	1
1514	4	43	308	16829	0.00994764	5.08275	1
1311	4	9	308	16829	6.44e-05	24.2843	0.021574
6286	2	23	308	16829	0.0736721	4.75127	1
6281	3	50	308	16829	0.0698256	3.27838	1
608	0	7	308	16829	1	0	1
1164	4	25	308	16829	0.00170469	8.74234	0.540387
5967	1	4	308	16829	0.0867011	13.6599	1
5918	0	0	308	16829	1	NA	1
5909	2	25	308	16829	0.0842279	4.37117	1
1158	4	23	308	16829	0.00129566	9.50254	0.412019
5827	1	8	308	16829	0.150634	6.82995	1
5803	2	22	308	16829	0.0685677	4.96724	1
57571	0	1	308	16829	1	0	1
57535	0	0	308	16829	1	NA	1
57214	0	2	308	16829	1	0	1
57016	1	12	308	16829	0.210105	4.5533	1
56937	0	4	308	16829	1	0	1
9076	3	16	308	16829	0.00450012	10.2449	1
886	3	5	308	16829	0.000301117	32.7838	0.0984653
7076	3	12	308	16829	0.00222835	13.6599	0.699702
56287	0	1	308	16829	1	0	1
56265	0	2	308	16829	1	0	1
55959	0	6	308	16829	1	0	1
55890	1	7	308	16829	0.135082	7.80566	1
55872	3	119	308	16829	0.484506	1.37747	1
55808	0	1	308	16829	1	0	1
55711	0	6	308	16829	1	0	1
5570	0	6	308	16829	1	0	1
55450	0	2	308	16829	1	0	1
55365	0	4	308	16829	1	0	1
55040	0	28	308	16829	1	0	1
54979	0	0	308	16829	1	NA	1
54855	0	9	308	16829	1	0	1
54829	0	0	308	16829	1	NA	1
5450	0	17	308	16829	1	0	1
54474	2	31	308	16829	0.118271	3.52514	1
54443	1	154	308	16829	0.533572	0.354803	1
7031	3	26	308	16829	0.0148718	6.30457	1
6822	3	8	308	16829	0.000852335	20.4899	0.272747
54102	0	4	308	16829	1	0	1
54097	1	2	308	16829	0.0529582	27.3198	1
5396	0	5	308	16829	1	0	1
64714	3	26	308	16829	0.0148718	6.30457	1
64081	3	12	308	16829	0.00222835	13.6599	0.699702
6340	3	18	308	16829	0.00601517	9.1066	1
5288	0	19	308	16829	1	0	1
5284	0	21	308	16829	1	0	1
5270	2	22	308	16829	0.0685677	4.96724	1
5268	0	55	308	16829	0.628162	0	1
5266	0	5	308	16829	1	0	1
5225	1	4	308	16829	0.0867011	13.6599	1
5176	1	9	308	16829	0.165907	6.07107	1
51738	0	11	308	16829	1	0	1
51514	0	49	308	16829	1	0	1
51330	0	10	308	16829	1	0	1
51316	1	4	308	16829	0.0867011	13.6599	1
51313	0	0	308	16829	1	NA	1
51208	0	0	308	16829	1	NA	1
51092	1	4	308	16829	0.0867011	13.6599	1
51090	0	5	308	16829	1	0	1
50853	0	1	308	16829	1	0	1
6338	3	24	308	16829	0.0122219	6.82995	1
563	3	19	308	16829	0.00687342	8.62731	1
50507	0	1	308	16829	1	0	1
50506	0	1	308	16829	1	0	1
5005	0	4	308	16829	1	0	1
54210	3	3	308	16829	0.000110463	54.6396	0.0365633
4316	3	40	308	16829	0.0418443	4.09797	1
496	1	5	308	16829	0.10312	10.9279	1
2938	3	15	308	16829	0.00384017	10.9279	1
493869	0	1	308	16829	1	0	1
2919	3	30	308	16829	0.0210716	5.46396	1
2694	3	5	308	16829	0.000301117	32.7838	0.0984653
4602	0	76	308	16829	0.649	0	1
4499	0	2	308	16829	1	0	1
4496	1	2	308	16829	0.0529582	27.3198	1
4495	1	2	308	16829	0.0529582	27.3198	1
4493	0	1	308	16829	1	0	1
4481	0	10	308	16829	1	0	1
4477	0	2	308	16829	1	0	1
441282	1	12	308	16829	0.210105	4.5533	1
440556	0	1	308	16829	1	0	1
4321	0	6	308	16829	1	0	1
4320	0	2	308	16829	1	0	1
2638	3	17	308	16829	0.00522457	9.64228	1
22795	3	19	308	16829	0.00687342	8.62731	1
2191	3	26	308	16829	0.0148718	6.30457	1
4283	0	9	308	16829	1	0	1
4246	0	8	308	16829	1	0	1
1645	3	9	308	16829	0.00112138	18.2132	0.35772
4118	0	15	308	16829	1	0	1
4061	0	3	308	16829	1	0	1
4060	1	6	308	16829	0.119246	9.1066	1
4057	0	33	308	16829	1	0	1
399948	0	0	308	16829	1	NA	1
3977	0	29	308	16829	1	0	1
3904	0	2	308	16829	1	0	1
3773	1	4	308	16829	0.0867011	13.6599	1
3772	1	5	308	16829	0.10312	10.9279	1
3769	0	0	308	16829	1	NA	1
3706	0	23	308	16829	1	0	1
3671	1	54	308	16829	1	1.01184	1
1513	3	12	308	16829	0.00222835	13.6599	0.699702
9388	2	4	308	16829	0.00460443	27.3198	1
361	0	5	308	16829	1	0	1
9235	2	18	308	16829	0.0494491	6.07107	1
352999	0	0	308	16829	1	NA	1
3512	0	7	308	16829	1	0	1
8537	2	6	308	16829	0.00839284	18.2132	1
3485	0	6	308	16829	1	0	1
340547	0	0	308	16829	1	NA	1
340485	0	0	308	16829	1	NA	1
7429	2	12	308	16829	0.0254084	9.1066	1
333	3	64	308	16829	0.119489	2.56123	1
33	0	7	308	16829	1	0	1
3248	0	1	308	16829	1	0	1
3217	0	17	308	16829	1	0	1
312	0	8	308	16829	1	0	1
3067	0	2	308	16829	1	0	1
7113	2	3	308	16829	0.00310644	36.4264	0.966104
2982	0	11	308	16829	1	0	1
2981	0	1	308	16829	1	0	1
2940	1	4	308	16829	0.0867011	13.6599	1
7060	2	4	308	16829	0.00460443	27.3198	1
7058	2	5	308	16829	0.00636991	21.8558	1
2852	0	0	308	16829	1	NA	1
285016	0	0	308	16829	1	NA	1
284422	0	0	308	16829	1	NA	1
284340	0	0	308	16829	1	NA	1
283358	0	1	308	16829	1	0	1
283	0	11	308	16829	1	0	1
27286	1	4	308	16829	0.0867011	13.6599	1
27284	1	4	308	16829	0.0867011	13.6599	1
27159	0	16	308	16829	1	0	1
7032	2	5	308	16829	0.00636991	21.8558	1
270	0	11	308	16829	1	0	1
6819	2	11	308	16829	0.0220367	9.93447	1
26585	0	3	308	16829	1	0	1
2650	1	15	308	16829	0.251967	3.64264	1
6750	2	6	308	16829	0.00839284	18.2132	1
25984	0	1	308	16829	1	0	1
6549	2	11	308	16829	0.0220367	9.93447	1
25924	0	6	308	16829	1	0	1
25903	0	0	308	16829	1	NA	1
25884	1	7	308	16829	0.135082	7.80566	1
25845	0	0	308	16829	1	NA	1
256714	0	10	308	16829	1	0	1
256691	0	4	308	16829	1	0	1
23650	2	113	308	16829	1	0.967073	1
23584	0	28	308	16829	1	0	1
6528	2	3	308	16829	0.00310644	36.4264	0.966104
2330	0	0	308	16829	1	NA	1
23213	0	2	308	16829	1	0	1
6506	2	13	308	16829	0.0289746	8.40609	1
22974	3	50	308	16829	0.0698256	3.27838	1
229	2	33	308	16829	0.130275	3.31149	1
6035	2	5	308	16829	0.00636991	21.8558	1
5874	2	9	308	16829	0.01591	12.1421	1
222235	0	4	308	16829	1	0	1
222008	0	3	308	16829	1	0	1
2207	0	14	308	16829	1	0	1
56605	2	17	308	16829	0.0450267	6.42819	1
5319	2	14	308	16829	0.0327272	7.80566	1
5068	2	6	308	16829	0.00839284	18.2132	1
4982	2	8	308	16829	0.0131723	13.6599	1
2151	1	16	308	16829	0.265424	3.41498	1
2118	0	16	308	16829	1	0	1
2104	2	38	308	16829	0.161371	2.87577	1
204474	0	1	308	16829	1	0	1
4973	2	13	308	16829	0.0289746	8.40609	1
197257	0	40	308	16829	1	0	1
192134	0	0	308	16829	1	NA	1
1909	1	31	308	16829	0.4406	1.76257	1
1894	2	155	308	16829	1	0.705027	1
1805	0	4	308	16829	1	0	1
166824	0	10	308	16829	1	0	1
165679	0	0	308	16829	1	NA	1
4680	2	8	308	16829	0.0131723	13.6599	1
1577	0	4	308	16829	1	0	1
1562	1	10	308	16829	0.180907	5.46396	1
1559	1	10	308	16829	0.180907	5.46396	1
1558	0	15	308	16829	1	0	1
1557	0	1	308	16829	1	0	1
154091	0	1	308	16829	1	0	1
154	4	272	308	16829	1	0.803524	1
153572	0	0	308	16829	1	NA	1
151556	0	1	308	16829	1	0	1
4237	2	6	308	16829	0.00839284	18.2132	1
3490	2	15	308	16829	0.0366584	7.28528	1
151230	0	14	308	16829	1	0	1
151126	0	2	308	16829	1	0	1
29842	2	6	308	16829	0.00839284	18.2132	1
27087	2	3	308	16829	0.00310644	36.4264	0.966104
148808	0	0	308	16829	1	NA	1
1470	0	12	308	16829	1	0	1
1469	0	8	308	16829	1	0	1
146556	0	1	308	16829	1	0	1
146456	0	0	308	16829	1	NA	1
25928	2	7	308	16829	0.0106635	15.6113	1
145957	0	3	308	16829	1	0	1
145226	0	21	308	16829	1	0	1
140828	0	0	308	16829	1	NA	1
140628	0	3	308	16829	1	0	1
140456	0	14	308	16829	1	0	1
140453	0	0	308	16829	1	NA	1
137872	0	2	308	16829	1	0	1
1366	0	7	308	16829	1	0	1
1365	1	12	308	16829	0.210105	4.5533	1
1364	0	6	308	16829	1	0	1
22977	2	10	308	16829	0.0188678	10.9279	1
1358	0	0	308	16829	1	NA	1
135656	0	1	308	16829	1	0	1
134285	1	52	308	16829	0.618139	1.05076	1
218	2	10	308	16829	0.0188678	10.9279	1
216	2	8	308	16829	0.0131723	13.6599	1
130576	0	1	308	16829	1	0	1
1510	2	7	308	16829	0.0106635	15.6113	1
135892	2	15	308	16829	0.0366584	7.28528	1
131	2	3	308	16829	0.00310644	36.4264	0.966104
13	0	0	308	16829	1	NA	1
1295	2	26	308	16829	0.0896677	4.20305	1
1293	0	6	308	16829	1	0	1
1290	1	6	308	16829	0.119246	9.1066	1
1303	2	8	308	16829	0.0131723	13.6599	1
1301	2	5	308	16829	0.00636991	21.8558	1
1300	2	7	308	16829	0.0106635	15.6113	1
126	2	4	308	16829	0.00460443	27.3198	1
124	2	4	308	16829	0.00460443	27.3198	1
1160	2	13	308	16829	0.0289746	8.40609	1
124975	0	1	308	16829	1	0	1
124817	0	1	308	16829	1	0	1
1116	2	5	308	16829	0.00636991	21.8558	1
119467	0	2	308	16829	1	0	1
1001	2	12	308	16829	0.0254084	9.1066	1
8000	1	1	308	16829	0.0356236	54.6396	1
115908	0	2	308	16829	1	0	1
54209	1	1	308	16829	0.0356236	54.6396	1
1152	2	92	308	16829	0.686958	1.18782	1
3373	1	1	308	16829	0.0356236	54.6396	1
114132	0	3	308	16829	1	0	1
113146	0	12	308	16829	1	0	1
11199	0	3	308	16829	1	0	1
200504	1	1	308	16829	0.0356236	54.6396	1
1114	0	37	308	16829	1	0	1
1113	0	9	308	16829	1	0	1
11082	0	2	308	16829	1	0	1
11031	0	31	308	16829	1	0	1
11012	0	26	308	16829	1	0	1
10930	0	1	308	16829	1	0	1
10863	0	1	308	16829	1	0	1
10753	0	2	308	16829	1	0	1
10690	0	7	308	16829	1	0	1
10562	2	35	308	16829	0.142544	3.12226	1
10457	0	2	308	16829	1	0	1
10232	0	13	308	16829	1	0	1
1015	0	1	308	16829	1	0	1
10149	0	0	308	16829	1	NA	1
10095	0	63	308	16829	0.631609	0	1
1009	0	5	308	16829	1	0	1
100289255	0	0	308	16829	1	NA	1
115019	1	1	308	16829	0.0356236	54.6396	1

## Sheet: <=0.01
Gene Symbol	ENTREZID	Mapping	Background	Allmapping	Allbackground	p-value	Regulation	Fold-change
THBS1	7057	10	68	308	16829	1.3e-06	up	1.09921
SPARC	6678	9	25	308	16829	6.16e-09	up	1.43921
COL1A1	1277	9	76	308	16829	2.17e-05	up	1.55403
COL4A1	1282	8	34	308	16829	6.9e-07	up	1.16862
PLAU	5328	7	36	308	16829	1.05e-05	up	1.06767
COL1A2	1278	7	54	308	16829	0.000107506	up	1.53511
MMP1	4312	6	25	308	16829	1.62e-05	up	1.1753
FBN1	2200	6	25	308	16829	1.62e-05	up	1.04638
ATP4A	495	12	88	308	16829	2.35e-07	down	-4.78277
COL2A1	1280	12	53	308	16829	1.58e-09	down	-1.27159
MYOC	4653	9	47	308	16829	6.28e-07	down	-1.13021
