# Supplementary material for: Prognostic value of gastric cancer‐associated gene signatures: Evidence based on a meta‐analysis using integrated bioinformatics methods
Source: J Cell Mol Med. 2018 Aug 22;22(11):5743–7. doi: 10.1111/jcmm.13823 (PMC6201382; doi:10.1111/jcmm.13823)
Supplement: Supplementary file 10 [file JCMM-22-5743-s010.xlsx]

## Sheet: Sheet1
Gene Symbol	ENTREZ ID	Mapping	Background	Allmapping	Allbackground	p-value	Regulation	Fold-change(log2)
THBS1	7057	10	68	308	16829	1.3e-06	up	1.09921
SPARC	6678	9	25	308	16829	6.16e-09	up	1.43921
COL1A1	1277	9	76	308	16829	2.17e-05	up	1.55403
COL4A1	1282	8	34	308	16829	6.9e-07	up	1.16862
PLAU	5328	7	36	308	16829	1.05e-05	up	1.06767
COL1A2	1278	7	54	308	16829	0.000107506	up	1.53511
MMP1	4312	6	25	308	16829	1.62e-05	up	1.1753
FBN1	2200	6	25	308	16829	1.62e-05	up	1.04638
ATP4A	495	12	88	308	16829	2.35e-07	down	-4.78277
COL2A1	1280	12	53	308	16829	1.58e-09	down	-1.27159
MYOC	4653	9	47	308	16829	6.28e-07	down	-1.13021
